# Supplementary material for: Impact of diet and host genetics on the murine intestinal mycobiome
Source: Nat Commun. 2023 Feb 14;14:834. doi: 10.1038/s41467-023-36479-z (PMC9929102; doi:10.1038/s41467-023-36479-z)
Supplement: Supplementary file 4 — Supplementary Dataset 1 [file 41467_2023_36479_MOESM4_ESM.xlsx]

## Sheet: Sheet2
Supplementary Data 1. Mouse cohort and samples used for downstream analyses in this study
Diet	Total		Fungi (DNA)		Bacteria (DNA)		Bacteria (RNA)
	M	F	M	F	M	F	M	F
Cal	111	139	83	105	106	133	109	131
Con	54	91	39	69	51	85	51	86
Wes	63	133	45	86	57	125	55	120
Total (by Sex)	228	363	167	260	214	343	215	337
Total	591		427		557		552
