# Supplementary material for: Impact of diet and host genetics on the murine intestinal mycobiome
Source: Nat Commun. 2023 Feb 14;14:834. doi: 10.1038/s41467-023-36479-z (PMC9929102; doi:10.1038/s41467-023-36479-z)
Supplement: Supplementary file 5 — Supplementary Dataset 2 [file 41467_2023_36479_MOESM5_ESM.xlsx]

## Sheet: Sheet1
Supplementary Data 2. Nominal and adjusted P-values across different covariates for fungal taxa. Data was statistically assessed using Kruskal–Wallis test followed by two-sided Mann–Whitney U test adjusted by FDR correction. Related to Figure 1.
		Nominal P-value						Adjusted P-value
TaxName	class	Generation	Sex	Diet	CAL vs. CON	CAL vs. WES	CON vs. WES	Generation	Sex	Diet	CAL vs. CON	CAL vs. WES	CON vs. WES
Ascomycota	phylum	0.00733777	0.119844	0.00216147	0.745163	0.0100272	0.0442638	0.0135758	0.245765	0.00288196	0.745163	0.0133695	0.0590184
Basidiomycota	phylum	0.0162837	0.122882	0.00136205	0.685358	0.00558081	0.035433	0.0162837	0.245765	0.00272411	0.745163	0.0111616	0.0590184
Fungi_Un	phylum	2.68072e-05	0.652709	3.03622e-05	0.603548	3.09839e-06	0.000238829	0.000107229	0.652709	0.000121449	0.745163	1.23936e-05	0.000955314
Zygomycota	phylum	0.0101819	0.392295	0.0451468	0.387452	0.0445363	0.387452	0.0135758	0.523061	0.0451468	0.745163	0.0445363	0.387452
Eurotiomycetes	class	0.221044	0.73403	0.855684	1	1	1	0.289057	0.955398	0.855684	1	1	1
Saccharomycetes	class	3.38756e-14	0.110859	0.563494	0.536861	0.536861	0.95167	1.91962e-13	0.955398	0.612962	1	0.760553	1
Ascomycota_Un	class	9.28337e-23	0.826918	0.442271	1	1	1	1.57817e-21	0.955398	0.578354	1	1	1
Sordariomycetes	class	0.00132959	0.629982	3.92436e-07	0.567706	1.10428e-08	2.11063e-08	0.00282537	0.955398	3.33571e-06	1	9.38634e-08	1.79404e-07
Dothideomycetes	class	9.81383e-09	0.88422	3.22602e-11	0.964309	8.74429e-14	3.96398e-11	4.17088e-08	0.955398	5.48424e-10	1	1.48653e-12	6.73877e-10
Leotiomycetes	class	0.615143	0.527859	0.427306	1	1	1	0.673354	0.955398	0.578354	1	1	1
Lecanoromycetes	class	0.05759	0.687564	0.576906	0.755151	0.755151	0.557372	0.0890027	0.955398	0.612962	1	0.987505	0.905516
Wallemiomycetes	class	0.387894	0.77623	0.000639541	0.164255	0.000163789	6.67724e-06	0.471014	0.955398	0.00217444	1	0.000556883	2.83783e-05
Tremellomycetes	class	0.000547396	0.452897	0.0233853	0.268534	0.00712938	0.00102476	0.00132939	0.955398	0.0662582	1	0.0173142	0.00290349
Agaricomycetes	class	0.000335711	0.903581	0.0342763	0.98071	0.0195665	0.0310169	0.000951182	0.955398	0.0832425	1	0.0415787	0.0659108
Microbotryomycetes	class	0.673354	0.542993	0.0945702	0.321968	0.321968	0.961799	0.673354	0.955398	0.160769	1	0.547346	1
Exobasidiomycetes	class	0.131643	0.884722	0.570729	1	1	1	0.186494	0.955398	0.612962	1	1	1
Basidiomycota_Un	class	0.0238713	0.955398	8.5969e-06	0.413469	5.9874e-07	4.39982e-07	0.0405813	0.955398	4.87157e-05	1	3.39286e-06	2.49323e-06
Incertae_sedis_4	class	0.657008	0.734394	0.213622	0.267121	0.476608	0.585922	0.673354	0.955398	0.330143	1	0.736576	0.905516
Pucciniomycetes	class	1.04135e-14	0.807037	0.0517859	0.391407	0.00408926	0.00138216	8.8515e-14	0.955398	0.0978178	1	0.0115862	0.00335668
Fungi_Un_1	class	2.57915e-05	0.625034	2.79039e-05	0.599071	2.75963e-06	0.000225035	8.76911e-05	0.955398	0.000118591	1	1.17284e-05	0.00076512
Incertae_sedis_10	class	0.0101242	0.392342	0.0451714	0.387452	0.0445363	0.387452	0.0191235	0.955398	0.0959892	1	0.0841242	0.731854
Eurotiales	order	0.21776	0.859247	0.877907	1	1	1	0.340842	0.987471	0.933386	1	1	1
Chaetothyriales	order	0.232752	0.218804	0.460063	0.348844	0.661294	0.661294	0.349128	0.987471	0.746795	1	1	1
Saccharomycetales	order	3.78306e-14	0.11672	0.55337	0.522093	0.522093	0.963997	4.53967e-13	0.987471	0.793164	1	1	1
Ascomycota_Un_1	order	9.14701e-23	0.817076	0.44175	1	1	1	3.29292e-21	0.987471	0.746795	1	1	1
Hypocreales	order	0.0614453	0.536468	2.56564e-17	0.344555	9.37452e-20	2.40337e-13	0.110602	0.987471	9.23631e-16	1	3.37483e-18	8.65213e-12
Xylariales	order	0.320766	0.936587	0.00025923	0.918184	0.000196114	0.00120671	0.444137	0.987471	0.00133318	1	0.000882514	0.00543019
Microascales	order	0.268056	0.783158	0.841416	1	1	1	0.386	0.987471	0.933386	1	1	1
Ophiostomatales	order	8.28941e-07	0.922268	0.010373	0.28178	0.00420835	0.136023	4.97365e-06	0.987471	0.0414919	1	0.01515	0.326456
Sordariomycetes_Un	order	0.953806	0.176725	0.670484	1	1	1	0.953806	0.987471	0.804581	1	1	1
Diaporthales	order	0.000420504	0.624083	0.897614	1	1	1	0.00151381	0.987471	0.933386	1	1	1
Coniochaetales	order	0.560263	0.142178	0.572841	0.0296212	0.705079	0.0767939	0.664289	0.987471	0.793164	0.355455	1	0.230382
Capnodiales	order	1.17322e-08	0.892349	4.37897e-11	0.256241	4.655e-13	5.40962e-08	1.0559e-07	0.987471	7.88215e-10	1	8.37901e-12	6.49154e-07
Pleosporales	order	0.000726771	0.436672	1.88846e-10	0.809853	1.03441e-12	5.50991e-11	0.00237852	0.987471	2.26615e-09	1	1.24129e-11	9.91783e-10
Dothideales	order	0.423175	0.609278	0.644534	1	1	1	0.544082	0.987471	0.800111	1	1	1
Incertae_sedis_8	order	0.624006	0.673097	0.544686	0.828902	0.828902	0.577676	0.702007	0.987471	0.793164	1	1	0.956586
Helotiales	order	0.572027	0.500935	0.633875	0.936145	0.936145	0.864284	0.664289	0.987471	0.800111	1	1	1
Lecanorales	order	0.115843	0.363961	0.933386	0.333141	0.707556	0.318405	0.198588	0.987471	0.933386	1	1	0.67427
Wallemiales	order	0.394277	0.767584	0.000621049	0.166231	0.000158985	6.66421e-06	0.525703	0.987471	0.00279472	1	0.000817636	4.79823e-05
Trichosporonales	order	0.0222312	0.512007	0.102139	0.765874	0.341439	0.341439	0.0504123	0.987471	0.262643	1	0.768237	0.682877
Cystofilobasidiales	order	0.0289486	0.750487	0.0547942	0.0219845	0.279508	0.279508	0.0579791	0.987471	0.151738	0.355455	0.718736	0.628894
Tremellales	order	0.00787476	0.491515	4.31334e-05	0.676786	8.70386e-06	0.000347297	0.021807	0.987471	0.0002588	1	5.22232e-05	0.0017861
Tremellomycetes_Un	order	0.142243	0.405762	0.402721	0.943035	0.943035	0.943035	0.232761	0.987471	0.724897	1	1	1
Filobasidiales	order	0.809656	0.920648	0.270208	1	0.750611	1	0.854332	0.987471	0.540416	1	1	1
Hymenochaetales	order	0.000394808	0.73999	0.309113	0.0151637	0.756585	0.0386723	0.00151381	0.987471	0.585687	0.355455	1	0.13922
Agaricales	order	5.90823e-05	0.37408	0.0506257	0.787301	0.038707	0.104148	0.00026587	0.987471	0.151738	1	0.126677	0.288409
Cantharellales	order	0.0289896	0.987471	0.612115	0.473289	0.935557	0.473289	0.0579791	0.987471	0.800111	1	1	0.85192
Agaricomycetes_Un	order	0.0442138	0.148938	0.899271	1	1	1	0.0837734	0.987471	0.933386	1	1	1
Corticiales	order	0.00739477	0.630123	0.477119	0.937112	0.867984	0.937112	0.021807	0.987471	0.746795	1	1	1
Russulales	order	8.70729e-08	0.963637	0.929536	0.25271	0.321826	0.0661749	6.26925e-07	0.987471	0.933386	1	0.768237	0.216572
Polyporales	order	0.8306	0.520938	0.200328	0.423795	0.255797	0.112216	0.854332	0.987471	0.447963	1	0.708362	0.288556
Sporidiobolales	order	0.469412	0.277335	0.172519	0.625092	0.553831	0.818244	0.582719	0.987471	0.414046	1	1	1
Basidiomycota_Un_1	order	0.0224055	0.952829	8.58088e-06	0.416753	5.92162e-07	4.47825e-07	0.0504123	0.987471	7.72279e-05	1	5.32945e-06	4.03042e-06
Malasseziales	order	0.65757	0.746874	0.211538	0.262515	0.471453	0.58458	0.717349	0.987471	0.447963	1	0.998371	0.956586
Pucciniales	order	1.13185e-14	0.714226	0.0483697	0.513641	0.00391952	0.00262591	2.03733e-13	0.987471	0.151738	1	0.01515	0.0105037
Fungi_Un_1	order	2.86767e-05	0.624652	2.90046e-05	0.588423	2.95059e-06	0.000249931	0.00014748	0.987471	0.000208833	1	2.12442e-05	0.00149959
Mucorales	order	0.0101242	0.392342	0.0451714	0.387452	0.0445363	0.387452	0.0260336	0.987471	0.151738	1	0.133609	0.734119
Trichocomaceae	family	0.0796003	0.881752	0.701757	1	1	1	0.132667	0.985224	0.910341	1	1	1
Herpotrichiellaceae	family	0.377714	0.637528	0.713101	0.903279	0.903279	0.903279	0.511252	0.985224	0.910341	1	1	1
Chaetothyriales_Un	family	0.107123	0.0900339	0.555874	0.096415	0.74957	0.173031	0.173712	0.985224	0.855191	0.733219	1	0.399302
Incertae_sedis_11	family	9.17037e-14	0.336253	0.353764	0.287808	0.260759	0.881265	1.10044e-12	0.985224	0.731926	0.95936	0.764287	1
Pichiaceae	family	1.893e-38	0.201931	0.538872	0.834064	0.100456	0.100456	1.1358e-36	0.985224	0.855191	1	0.334853	0.317229
Saccharomycetales_Un	family	1.55841e-24	0.0216127	0.898151	0.401957	0.327188	0.135471	4.67524e-23	0.985224	0.96027	1	0.767056	0.364812
Metschnikowiaceae	family	2.04724e-11	0.075134	0.107316	0.0835223	0.540636	0.261819	2.04724e-10	0.985224	0.306619	0.733219	1	0.561041
Debaryomycetaceae	family	0.569017	0.363142	0.683192	1	1	1	0.656558	0.985224	0.910341	1	1	1
Saccharomycetaceae	family	0.781276	0.547573	0.0149474	0.315188	0.0467623	0.411571	0.852301	0.985224	0.0640601	0.99533	0.175359	0.796588
Ascomycota_Un_1	family	2.05974e-22	0.802109	0.454636	1	1	1	4.11948e-21	0.985224	0.852443	1	1	1
Incertae_sedis_3	family	0.277147	0.952383	0.935482	0.0957168	0.778664	0.0957168	0.386716	0.985224	0.96774	0.733219	1	0.317229
Hypocreaceae	family	0.00183075	0.272338	0.0301815	0.58011	0.095538	0.0724081	0.00578132	0.985224	0.120726	1	0.334853	0.289633
Clavicipitaceae	family	0.00387011	0.735666	4.36842e-28	0.0695271	4.09963e-32	4.88213e-20	0.0110378	0.985224	2.62105e-26	0.733219	2.45978e-30	2.92928e-18
Hypocreales_Un	family	2.61801e-05	0.896533	0.876061	0.537824	0.537824	0.22627	0.0001309	0.985224	0.96027	1	1	0.502823
Nectriaceae	family	0.383439	0.930546	0.000122006	0.0977625	0.000189759	0.0977625	0.511252	0.985224	0.000813375	0.733219	0.00113855	0.317229
Cordycipitaceae	family	2.86849e-07	0.99538	0.0135752	0.28128	0.00531504	0.155717	2.15137e-06	0.99538	0.0626548	0.95936	0.024531	0.389292
Incertae_sedis_9	family	0.112993	0.886313	2.51255e-06	0.875224	5.85525e-07	1.64929e-05	0.17841	0.985224	3.01506e-05	1	6.00516e-06	0.000164929
Diatrypaceae	family	0.450486	0.12035	0.0879385	0.67588	0.249639	0.509744	0.559811	0.985224	0.277701	1	0.764287	0.899548
Ceratocystidaceae	family	1.65654e-06	0.328474	0.633644	1	0.910013	1	9.93923e-06	0.985224	0.884155	1	1	1
Microascaceae	family	0.000352878	0.686677	0.756476	1	1	1	0.00141151	0.985224	0.911189	1	1	1
Ophiostomataceae	family	1.16433e-06	0.971153	0.00979663	0.269343	0.00399053	0.139845	7.76217e-06	0.987613	0.0534362	0.95936	0.0203659	0.364812
Sordariomycetes_Un_1	family	0.943292	0.183028	0.680072	1	1	1	0.95928	0.985224	0.910341	1	1	1
Valsaceae	family	6.73627e-05	0.335029	0.30685	1	1	1	0.000288697	0.985224	0.681889	1	1	1
Coniochaetaceae	family	0.54143	0.143004	0.545411	0.022661	0.682862	0.06643	0.649716	0.985224	0.855191	0.531968	1	0.2847
Davidiellaceae	family	1.41808e-08	0.671683	2.92594e-11	0.268466	2.47264e-13	2.99603e-08	1.2155e-07	0.985224	5.85187e-10	0.95936	4.94528e-12	5.99205e-07
Mycosphaerellaceae	family	0.567358	0.45925	0.877176	1	1	1	0.656558	0.985224	0.96027	1	1	1
Pleosporaceae	family	4.6998e-06	0.134449	3.21879e-12	0.793024	2.70685e-15	3.62593e-13	2.56353e-05	0.985224	9.65638e-11	1	8.12054e-14	1.08778e-11
Incertae_sedis_13	family	0.815659	0.445611	8.77183e-08	0.262009	4.91104e-08	0.000133572	0.858588	0.985224	1.31577e-06	0.95936	7.36656e-07	0.00114491
Pleosporales_Un	family	0.00404719	0.531175	0.0112172	0.822414	0.007222	0.00791042	0.0110378	0.985224	0.0560862	1	0.0309514	0.0431477
Phaeosphaeriaceae	family	0.597757	0.878201	0.545346	1	1	1	0.676706	0.985224	0.855191	1	1	1
Dothioraceae	family	0.437239	0.613306	0.958281	1	1	1	0.558177	0.985224	0.974523	1	1	1
Myxotrichaceae	family	0.968865	0.846284	0.599311	0.738315	0.738315	0.463769	0.968865	0.985224	0.856158	1	1	0.856234
Helotiales_Un	family	0.182155	0.840236	0.0345318	0.603844	0.0276875	0.024371	0.273233	0.985224	0.129494	1	0.11075	0.121855
Sclerotiniaceae	family	0.457179	0.759113	0.292471	0.755897	0.755897	0.911542	0.559811	0.985224	0.674932	1	1	1
Lecanoraceae	family	0.0203813	0.521023	0.912256	0.113106	0.724559	0.112012	0.0436741	0.985224	0.96027	0.754043	1	0.336035
Wallemiaceae	family	0.409682	0.765506	0.000592995	0.174382	0.000154662	7.27063e-06	0.534368	0.985224	0.00355797	0.95936	0.00103108	8.72476e-05
Trichosporonaceae	family	0.0234178	0.514374	0.101019	0.76138	0.332391	0.332391	0.0468356	0.985224	0.303056	1	0.767056	0.664782
Cystofilobasidiaceae	family	0.0431527	0.83777	0.0617669	0.0265984	0.298515	0.298515	0.0830203	0.985224	0.20589	0.531968	0.767056	0.617617
Cystofilobasidiales_Un	family	0.0736809	0.487522	0.9797	1	1	1	0.12631	0.985224	0.9797	1	1	1
Incertae_sedis_12	family	0.00622896	0.540469	4.63239e-05	0.627317	9.73002e-06	0.000481717	0.0155724	0.985224	0.000347429	1	7.29752e-05	0.00321145
Tremellomycetes_Un_1	family	0.143486	0.405983	0.403487	0.945359	0.945359	0.945359	0.220747	0.985224	0.780942	1	1	1
Filobasidiaceae	family	0.81296	0.923459	0.265254	1	0.736985	1	0.858588	0.985224	0.636608	1	1	1
Schizoporaceae	family	0.00152584	0.321142	0.113948	0.0148602	0.311382	0.167017	0.00508613	0.985224	0.310768	0.531968	0.767056	0.399302
Strophariaceae	family	0.0722652	0.490188	0.588611	0.76977	0.76977	0.674077	0.12631	0.985224	0.856158	1	1	1
Mycenaceae	family	0.000956711	0.894183	0.548727	0.2675	0.2675	0.0375809	0.00337663	0.985224	0.855191	0.95936	0.764287	0.17345
Marasmiaceae	family	0.263123	0.813324	0.52693	0.403607	0.403607	0.122444	0.37589	0.985224	0.855191	1	0.896904	0.349839
Tricholomataceae	family	0.00772316	0.918759	0.539457	0.536206	0.888191	0.536206	0.0178227	0.985224	0.855191	1	1	0.91921
Agaricomycetes_Un_1	family	0.0442775	0.14818	0.906976	1	1	1	0.0830203	0.985224	0.96027	1	1	1
Corticiaceae	family	0.0195166	0.909641	0.761149	1	1	1	0.0433702	0.985224	0.911189	1	1	1
Peniophoraceae	family	0.000465282	0.45242	0.764508	1	1	1	0.00174481	0.985224	0.911189	1	1	1
Bondarzewiaceae	family	0.0023558	0.491953	0.846187	0.18298	0.454394	0.0783359	0.0070674	0.985224	0.96027	0.95936	0.973702	0.29376
Stereaceae	family	0.00717915	0.068734	0.774511	1	1	1	0.01723	0.985224	0.911189	1	1	1
Meruliaceae	family	0.00617103	0.673223	0.577345	1	1	1	0.0155724	0.985224	0.856158	1	1	1
Polyporaceae	family	0.241494	0.399209	0.321011	0.624386	0.624386	0.470929	0.353406	0.985224	0.68788	1	1	0.856234
Fomitopsidaceae	family	0.0720539	0.734744	0.379697	1	1	1	0.12631	0.985224	0.759394	1	1	1
Incertae_sedis_25	family	0.642087	0.198102	0.210343	0.780194	0.604784	0.780194	0.71343	0.985224	0.525857	1	1	1
Basidiomycota_Un_1	family	0.0214978	0.942655	8.74614e-06	0.412558	6.00516e-07	4.37779e-07	0.0444783	0.985224	8.74614e-05	1	6.00516e-06	6.56669e-06
Incertae_sedis_5	family	0.871986	0.841351	0.125509	0.240403	0.293313	0.725913	0.902055	0.985224	0.327414	0.95936	0.767056	1
Pucciniaceae	family	1.18683e-14	0.709358	0.0501129	0.494423	0.00407318	0.00246622	1.78024e-13	0.985224	0.176869	1	0.0203659	0.0147973
Fungi_Un_1_1	family	3.11654e-05	0.611204	3.33565e-05	0.623491	3.38907e-06	0.00022938	0.00014384	0.985224	0.000285913	1	2.90492e-05	0.00172035
Penicillium	genus	1.46058e-13	0.696525	0.465833	0.102558	0.601985	0.0697739	1.06622e-12	0.97342	0.756693	0.618019	0.998748	0.212229
Trichocomaceae_Un	genus	0.131418	0.896075	0.374396	0.0105897	0.672032	0.0379033	0.223105	0.97342	0.710615	0.386526	1	0.145628
Aspergillus	genus	4.21459e-51	0.15011	0.0043255	1	1	1	3.07665e-49	0.951499	0.0266638	1	1	1
Eupenicillium	genus	2.11713e-23	0.225553	0.737969	0.0625905	0.248634	0.00787714	3.09101e-22	0.968552	0.890819	0.618019	0.625872	0.0383354
Talaromyces	genus	2.75056e-11	0.357385	0.00438309	0.220614	0.000644255	0.064657	1.54455e-10	0.97342	0.0266638	0.855346	0.00470306	0.208814
Paecilomyces	genus	0.00770333	0.208548	0.631504	1	1	1	0.0181401	0.951499	0.869807	1	1	1
Rhinocladiella	genus	0.218922	0.414975	0.802967	1	1	1	0.326149	0.97342	0.943728	1	1	1
Capronia	genus	0.756929	0.294579	0.674593	0.681	0.681	0.55779	0.837209	0.97342	0.882494	1	1	0.848306
Exophiala	genus	0.550369	0.531542	0.726823	0.952187	0.952187	0.918858	0.627764	0.97342	0.890819	1	1	1
Chaetothyriales_Un_1	genus	0.106078	0.0907129	0.554543	0.0958715	0.748899	0.172542	0.18887	0.951499	0.793758	0.618019	1	0.414133
Candida	genus	1.19097e-12	0.244651	0.484877	0.444427	0.444427	0.944206	7.90371e-12	0.97342	0.756693	0.983126	0.876842	1
Debaryomyces	genus	4.20288e-30	0.919608	0.0972814	0.702249	0.00748838	0.00748838	1.0227e-28	0.97342	0.26302	1	0.0390466	0.0383354
Cyberlindnera	genus	6.46564e-11	0.101057	0.0746834	0.395616	0.0423345	0.395616	3.37137e-10	0.951499	0.218075	0.969693	0.135803	0.671626
Wickerhamomyces	genus	1.67196e-18	0.258887	0.510761	0.720051	0.175865	0.175865	1.52567e-17	0.97342	0.756693	1	0.475486	0.414133
Incertae_sedis_11_Un	genus	0.998054	0.852514	0.06054	0.0532192	0.0532192	0.000225189	0.998054	0.97342	0.192149	0.618019	0.161875	0.00164388
Pichia	genus	1.43018e-38	0.0306579	0.230064	0.41154	0.540699	0.259765	5.22014e-37	0.951499	0.493962	0.969693	0.966546	0.550072
Nakazawaea	genus	5.81687e-19	0.739262	0.0129821	0.234341	0.00208395	0.234341	6.06617e-18	0.97342	0.0631798	0.855346	0.0138299	0.518391
Saccharomycetales_Un_1	genus	1.61238e-24	0.0218208	0.905836	0.406639	0.333294	0.140864	2.94259e-23	0.951499	0.944658	0.969693	0.737286	0.354589
Clavispora	genus	2.70733e-11	0.0853105	0.119963	0.0947912	0.573545	0.263733	1.54455e-10	0.951499	0.301976	0.618019	0.992388	0.550072
Scheffersomyces	genus	0.388346	0.497419	0.341162	0.347559	0.722642	0.722642	0.520777	0.97342	0.691461	0.969693	1	1
Kuraishia	genus	0.473587	0.553814	0.846488	1	1	1	0.576197	0.97342	0.943728	1	1	1
Saccharomyces	genus	0.879458	0.205741	0.494971	0.110058	0.403928	0.0358099	0.917149	0.951499	0.756693	0.618019	0.842479	0.145229
Ascomycota_Un_1_1	genus	2.35536e-22	0.78716	0.455551	1	1	1	2.86569e-21	0.97342	0.756693	1	1	1
Geosmithia	genus	0.164684	0.737503	0.744383	1	1	1	0.258044	0.97342	0.890819	1	1	1
Trichoderma	genus	0.111035	0.205004	0.129817	0.481531	0.241918	0.130942	0.19299	0.951499	0.305697	1	0.625872	0.341384
Claviceps	genus	0.00381994	0.749073	6.00359e-28	0.0795665	5.18975e-32	3.6748e-20	0.00961572	0.97342	4.38262e-26	0.618019	3.78851e-30	2.6826e-18
Hypocreales_Un_1	genus	2.61944e-05	0.905083	0.87909	0.542855	0.542855	0.230556	9.56097e-05	0.97342	0.943728	1	0.966546	0.518391
Gibberella	genus	0.392366	0.682786	0.0148647	0.21668	0.0309783	0.440285	0.520777	0.97342	0.0678204	0.855346	0.113071	0.714241
Fusarium	genus	0.44068	0.412786	0.0114513	0.708835	0.0148589	0.0657907	0.545248	0.97342	0.059759	1	0.060261	0.208814
Lecanicillium	genus	3.51083e-07	0.578745	0.0229829	0.276011	0.00946979	0.276011	1.60182e-06	0.97342	0.0883027	0.915855	0.0460097	0.558176
Monographella	genus	0.0978872	0.823593	4.17361e-06	0.941488	9.28517e-07	1.66411e-05	0.178644	0.97342	5.07789e-05	1	1.01132e-05	0.000202467
Sporendocladia	genus	0.000100626	0.349157	0.0660176	0.422829	0.0741119	0.422829	0.000333896	0.97342	0.200804	0.969693	0.208083	0.701511
Microascaceae_Un	genus	4.25821e-06	0.638781	0.0862767	0.861874	0.055871	0.111483	1.63605e-05	0.97342	0.242238	1	0.163143	0.301417
Leptographium	genus	2.7748e-06	0.96657	0.0228496	0.530102	0.0100843	0.0894715	1.12534e-05	0.976152	0.0883027	1	0.0460097	0.251208
Sordariomycetes_Un_1	genus	0.945888	0.195526	0.688648	1	1	1	0.963637	0.951499	0.882494	1	1	1
Valsaceae_Un	genus	0.000372847	0.353358	0.273988	1	1	1	0.00113408	0.97342	0.57146	1	1	1
Lecythophora	genus	0.546108	0.188747	0.400983	0.0103678	0.533526	0.0587078	0.627764	0.951499	0.710615	0.386526	0.966546	0.208814
Davidiella	genus	5.44347e-09	0.67511	6.92047e-11	0.329599	5.55613e-13	2.70854e-08	2.64915e-08	0.97342	1.68398e-09	0.969693	1.35199e-11	6.59079e-07
Alternaria	genus	2.03397e-06	0.070648	3.72603e-12	0.962105	4.24991e-15	3.58928e-12	8.7341e-06	0.951499	1.36e-10	1	1.55122e-13	1.31009e-10
Pleosporaceae_Un	genus	0.241526	0.915762	0.0273287	0.201163	0.0427872	0.00408253	0.352628	0.97342	0.0997499	0.855346	0.135803	0.0248354
Phoma	genus	0.774718	0.409933	1.16493e-06	0.484526	9.69759e-07	0.000204264	0.844096	0.97342	1.7008e-05	1	1.01132e-05	0.00164388
Ascochyta	genus	0.361254	0.384767	0.00331316	0.0962996	0.0132329	0.498129	0.507145	0.97342	0.024186	0.618019	0.0568235	0.77369
Pleosporales_Un_1	genus	0.0040401	0.520077	0.0114606	0.809829	0.00740293	0.00770559	0.00983091	0.97342	0.059759	1	0.0390466	0.0383354
Phaeosphaeriaceae_Un	genus	0.417269	0.946751	0.406539	0.584558	0.584558	0.379786	0.532145	0.97342	0.710615	1	0.992388	0.660105
Aureobasidium	genus	0.682311	0.273057	0.995682	1	1	1	0.766288	0.97342	0.995682	1	1	1
Oidiodendron	genus	0.950437	0.910424	0.678235	0.799893	0.799893	0.641109	0.963637	0.97342	0.882494	1	1	0.936019
Helotiales_Un_1	genus	0.180329	0.844331	0.036093	0.601029	0.0290591	0.0252183	0.274251	0.97342	0.125466	1	0.111648	0.10829
Sclerotiniaceae_Un	genus	0.3833	0.699748	0.484488	1	1	1	0.520777	0.97342	0.756693	1	1	1
Wallemia	genus	0.4228	0.753752	0.000588805	0.185379	0.000157463	8.59182e-06	0.532145	0.97342	0.00477586	0.855346	0.0012772	0.000125441
Trichosporon	genus	0.0240648	0.515279	0.104463	0.745937	0.327844	0.327844	0.0516686	0.97342	0.27235	1	0.737286	0.598314
Cystofilobasidium	genus	0.0392498	0.64325	0.350466	0.0229726	0.698718	0.0640688	0.0795898	0.97342	0.691461	0.559001	1	0.208814
Mrakia	genus	0.00112176	0.205829	0.822805	0.352906	0.790968	0.352906	0.00314956	0.951499	0.943728	0.969693	1	0.628345
Itersonilia	genus	0.541921	0.908968	0.507995	1	1	1	0.627764	0.97342	0.756693	1	1	1
Cystofilobasidiales_Un_1	genus	0.0734501	0.481026	0.984496	1	1	1	0.137484	0.97342	0.995682	1	1	1
Cryptococcus_1	genus	0.0284256	0.608721	3.17652e-07	0.25544	6.16939e-08	0.000164562	0.0592876	0.97342	5.79715e-06	0.887959	1.12591e-06	0.00164388
Dioszegia	genus	0.416694	0.976152	0.87676	1	1	1	0.532145	0.976152	0.943728	1	1	1
Tremellomycetes_Un_1	genus	0.142748	0.400882	0.408847	0.957326	0.957326	0.957326	0.236832	0.97342	0.710615	1	1	1
Cryptococcus	genus	0.290869	0.84413	0.403893	0.986552	0.887196	0.887196	0.416342	0.97342	0.710615	1	1	1
Hyphodontia	genus	0.00338793	0.174877	0.154812	0.0432745	0.343973	0.29533	0.00883282	0.951499	0.342463	0.618019	0.73853	0.567344
Mycena	genus	0.000677544	0.926246	0.68907	0.0878756	0.264976	0.0132537	0.00197843	0.97342	0.882494	0.618019	0.644776	0.0604701
Baeospora	genus	0.166138	0.923583	0.518283	0.663277	0.663277	0.314282	0.258044	0.97342	0.756693	1	1	0.588271
Agaricomycetes_Un_1	genus	0.0447614	0.14763	0.903221	1	1	1	0.088313	0.951499	0.944658	1	1	1
Vuilleminia	genus	0.00913068	0.571302	0.865638	1	1	1	0.0208294	0.97342	0.943728	1	1	1
Peniophoraceae_Un	genus	0.000176201	0.928963	0.70528	0.632733	0.810462	0.632733	0.000559247	0.97342	0.88768	1	1	0.936019
Heterobasidion	genus	0.00234217	0.498552	0.853911	0.180137	0.459513	0.0784354	0.00633255	0.97342	0.943728	0.855346	0.882749	0.229031
Polyporaceae_Un	genus	0.535613	0.486607	0.135281	0.415604	0.415604	0.804306	0.627764	0.97342	0.30861	0.969693	0.842753	1
Trametes	genus	0.0677075	0.194273	0.620851	0.558039	0.63028	0.45846	0.13007	0.951499	0.869807	1	1	0.727556
Sporobolomyces	genus	0.800443	0.389855	0.0189601	0.425071	0.0367353	0.282911	0.859299	0.97342	0.0814169	0.969693	0.127699	0.558176
Rhodotorula	genus	0.165753	0.804071	0.924239	1	1	1	0.258044	0.97342	0.950274	1	1	1
Basidiomycota_Un_1_1	genus	0.0216011	0.937777	9.28729e-06	0.395771	6.34366e-07	3.98419e-07	0.0477842	0.97342	9.68532e-05	0.969693	9.26174e-06	7.27115e-06
Malassezia	genus	0.871106	0.848107	0.125129	0.232112	0.292783	0.715176	0.917149	0.97342	0.304479	0.855346	0.689457	1
Puccinia	genus	1.21722e-14	0.709864	0.0488328	0.507946	0.00396419	0.00257796	9.87301e-14	0.97342	0.162036	1	0.0241155	0.0171083
Fungi_Un_1_1	genus	3.40369e-05	0.629113	3.7982e-05	0.663809	3.89856e-06	0.00020609	0.000118319	0.97342	0.000346586	1	3.55744e-05	0.00164388
