# Supplementary material for: Impact of diet and host genetics on the murine intestinal mycobiome
Source: Nat Commun. 2023 Feb 14;14:834. doi: 10.1038/s41467-023-36479-z (PMC9929102; doi:10.1038/s41467-023-36479-z)
Supplement: Supplementary file 7 — Supplementary Dataset 4 [file 41467_2023_36479_MOESM7_ESM.xlsx]

## Sheet: Sheet1
Supplementary Data 4. Indicator species for fungal OTUs across different dietary regimens. Indicator species analysis was performed using ‘multipatt’ function of indicspecies R package. The ‘multipatt’ function uses the IndVal index (func = "IndVal.g") as test statistic with n=999 permutations. Related to Figure 1.
OTU ID	s.CAL	s.CON	s.WES	index	stat	p.value
OTU1292	0	0	1	3	0.65697	0.001
OTU1055	0	0	1	3	0.636938	0.005
OTU401	1	0	0	1	0.705779	0.001
OTU259	1	0	0	1	0.710703	0.001
OTU2575	0	0	1	3	0.608127	0.001
OTU2396	0	0	1	3	0.624847	0.003
OTU356	1	0	0	1	0.712201	0.001
OTU764	0	0	1	3	0.55167	0.001
OTU468	0	0	1	3	0.496669	0.001
OTU1154	0	0	1	3	0.423539	0.002
OTU3168	0	0	1	3	0.424418	0.009
OTU2822	1	0	0	1	0.640105	0.003
OTU925	0	0	1	3	0.652815	0.001
OTU277	1	0	0	1	0.67169	0.001
OTU2066	0	0	1	3	0.523999	0.004
OTU1907	0	0	1	3	0.749315	0.001
OTU2349	0	0	1	3	0.459909	0.006
OTU2086	0	0	1	3	0.435701	0.001
OTU2049	0	0	1	3	0.609872	0.001
OTU844	0	1	0	2	0.522949	0.006
OTU2530	0	0	1	3	0.612571	0.001
OTU284	1	0	0	1	0.660215	0.001
OTU1298	1	0	0	1	0.663891	0.001
OTU629	0	0	1	3	0.471396	0.001
OTU966	0	0	1	3	0.510495	0.001
OTU1723	0	0	1	3	0.489964	0.001
OTU2020	0	0	1	3	0.589053	0.002
OTU1205	0	0	1	3	0.329758	0.005
OTU1846	1	0	0	1	0.429898	0.009
OTU320	1	0	0	1	0.444085	0.002
OTU384	0	0	1	3	0.546693	0.001
OTU1307	0	1	0	2	0.581811	0.009
OTU1786	0	0	1	3	0.607323	0.001
OTU298	1	0	0	1	0.512112	0.004
OTU2633	0	0	1	3	0.494763	0.002
OTU1816	0	0	1	3	0.391778	0.001
OTU2048	0	0	1	3	0.622568	0.005
OTU2213	0	0	1	3	0.380573	0.007
OTU1915	0	0	1	3	0.442515	0.001
OTU2223	0	0	1	3	0.418739	0.003
OTU1942	0	0	1	3	0.50673	0.001
OTU2173	0	0	1	3	0.356724	0.009
OTU751	0	0	1	3	0.33775	0.001
OTU805	0	0	1	3	0.477444	0.007
OTU1180	1	0	0	1	0.469705	0.001
OTU1757	0	1	0	2	0.381208	0.009
OTU2601	0	1	0	2	0.226109	0.005
OTU2159	0	0	1	3	0.475654	0.001
OTU3050	0	1	0	2	0.242936	0.005
OTU393	0	0	1	3	0.393132	0.007
OTU434	0	0	1	3	0.400308	0.001
OTU529	0	0	1	3	0.480044	0.001
OTU235	0	0	1	3	0.475613	0.001
OTU2238	0	1	0	2	0.360765	0.009
OTU1335	1	0	0	1	0.385181	0.001
OTU2324	0	1	0	2	0.532965	0.001
OTU1779	0	1	0	2	0.428278	0.003
OTU1181	1	0	0	1	0.519503	0.001
OTU350	0	0	1	3	0.37427	0.001
OTU3118	0	0	1	3	0.611628	0.001
OTU2171	0	0	1	3	0.375104	0.001
OTU286	0	1	0	2	0.278493	0.005
OTU2474	1	0	0	1	0.331091	0.003
OTU2104	0	0	1	3	0.332403	0.003
OTU276	1	0	0	1	0.409017	0.001
OTU2200	0	0	1	3	0.515131	0.006
OTU2785	0	1	0	2	0.191206	0.007
OTU1213	0	1	0	2	0.166667	0.007
OTU493	1	0	0	1	0.263853	0.007
OTU882	0	0	1	3	0.357661	0.002
OTU1382	0	1	0	2	0.367036	0.007
OTU2600	1	0	0	1	0.318145	0.005
OTU2982	1	0	0	1	0.453183	0.001
OTU1394	0	1	0	2	0.354787	0.003
OTU1208	0	1	0	2	0.390393	0.004
OTU1344	0	1	0	2	0.481901	0.001
OTU440	0	0	1	3	0.460761	0.001
OTU435	0	0	1	3	0.347655	0.001
OTU512	0	0	1	3	0.416322	0.002
OTU3303	0	0	1	3	0.391805	0.001
OTU411	0	0	1	3	0.312293	0.001
OTU1640	0	1	0	2	0.36188	0.008
OTU363	0	0	1	3	0.259152	0.001
OTU517	0	0	1	3	0.297871	0.002
OTU63	0	0	1	3	0.36666	0.001
OTU2689	1	0	0	1	0.254979	0.006
OTU939	0	0	1	3	0.217836	0.006
OTU348	1	0	0	1	0.24614	0.005
OTU2536	0	1	0	2	0.307854	0.001
OTU3014	0	0	1	3	0.23039	0.006
OTU1457	1	0	0	1	0.218797	0.006
OTU441	0	0	1	3	0.262111	0.001
OTU2608	0	1	0	2	0.197993	0.008
OTU1636	0	1	0	2	0.235702	0.001
