# Supplementary material for: Impact of diet and host genetics on the murine intestinal mycobiome
Source: Nat Commun. 2023 Feb 14;14:834. doi: 10.1038/s41467-023-36479-z (PMC9929102; doi:10.1038/s41467-023-36479-z)
Supplement: Supplementary file 8 — Supplementary Dataset 5 [file 41467_2023_36479_MOESM8_ESM.xlsx]

## Sheet: Sheet1
Supplementary Data 5. Nominal and adjusted P-values across different covariates for bacterial taxa (standing communities). Data was statistically assessed using Kruskal–Wallis test followed by two-sided Mann–Whitney U test adjusted by FDR correction. Related to Figure 2.
		Nominal P-value						Adjusted P-value
TaxName	class	Generation	Sex	Diet	CAL vs. CON	CAL vs. WES	CON vs. WES	Generation	Sex	Diet	CAL vs. CON	CAL vs. WES	CON vs. WES
Firmicutes	phylum	0.821062	0.662463	1.20211e-08	0.00336199	2.12091e-08	0.0424156	0.821062	0.772873	1.68295e-08	0.0180964	2.96927e-08	0.0424156
Bacteroidetes	phylum	0.595496	0.424082	0.0154034	0.00517039	0.131884	2.08292e-06	0.821062	0.593715	0.0154034	0.0180964	0.131884	2.91608e-06
Deferribacteres	phylum	0.41506	0.10767	1.74669e-15	0.378666	3.78175e-13	2.83126e-15	0.726355	0.208775	3.05671e-15	0.441777	6.61806e-13	9.90942e-15
Actinobacteria	phylum	0.732268	0.0120521	9.34513e-21	0.0929404	2.16216e-18	5.10509e-12	0.821062	0.0843644	2.18053e-20	0.216861	5.04505e-18	8.93391e-12
Proteobacteria	phylum	0.0934641	0.0713569	9.62698e-31	0.28756	2.04931e-27	2.55227e-22	0.327124	0.208775	6.73889e-30	0.402584	1.43452e-26	1.78659e-21
Candidatus Saccharibacteria	phylum	0.233481	0.1193	9.63159e-23	0.130809	7.17754e-20	7.60688e-14	0.54479	0.208775	3.37106e-22	0.228915	2.51214e-19	1.77494e-13
Tenericutes	phylum	0.0920914	0.842208	7.55458e-05	0.752261	0.000693891	0.00262301	0.327124	0.842208	8.81368e-05	0.752261	0.00080954	0.00306017
Clostridia	class	0.271938	0.656797	3.46864e-11	0.014605	6.46446e-10	0.00106875	0.525106	0.820997	6.93727e-11	0.0486833	1.29289e-09	0.00134444
Bacilli	class	0.130253	0.965596	1.27191e-23	0.00473469	1.20598e-21	4.57751e-11	0.427221	0.965596	6.35956e-23	0.0236734	6.02991e-21	9.15501e-11
Erysipelotrichia	class	0.735927	0.0316815	0.0952466	0.115873	0.115873	0.624617	0.735927	0.105605	0.105711	0.217555	0.128748	0.624617
Bacteroidia	class	0.478906	0.297725	0.105711	0.00138615	0.507007	1.07117e-05	0.598632	0.496702	0.105711	0.0138615	0.507007	1.78528e-05
Deferribacteres	class	0.428459	0.127089	3.94659e-15	0.445552	7.86119e-13	1.50237e-14	0.598632	0.317724	9.86648e-15	0.55694	1.9653e-12	7.51185e-14
Actinobacteria	class	0.721639	0.0111367	4.71852e-21	0.130533	1.32632e-18	9.67592e-13	0.735927	0.105605	1.57284e-20	0.217555	4.42108e-18	3.22531e-12
Deltaproteobacteria	class	0.170888	0.023909	7.37035e-30	0.276117	1.41026e-26	1.9396e-21	0.427221	0.105605	7.37035e-29	0.394453	1.41026e-25	1.9396e-20
Gammaproteobacteria	class	0.315064	0.298021	0.000454232	0.580063	0.00508929	0.00107555	0.525106	0.496702	0.00056779	0.644515	0.00636161	0.00134444
Betaproteobacteria	class	0.0680006	0.565341	9.04341e-08	0.0195945	8.6131e-06	8.80994e-12	0.427221	0.80763	1.50724e-07	0.0489862	1.43552e-05	2.20249e-11
Mollicutes	class	0.0925961	0.806561	5.47787e-05	0.732872	0.000522831	0.00227563	0.427221	0.896179	7.82553e-05	0.732872	0.000746902	0.00252848
Clostridiales	order	0.717377	0.389864	0.216132	0.0393388	0.202093	0.202093	0.757031	0.654565	0.259359	0.0944132	0.242512	0.242512
Lactobacillales	order	0.15769	0.772077	3.80072e-23	0.00627594	3.28181e-21	5.23274e-11	0.630762	0.772077	4.56087e-22	0.0251037	3.93817e-20	1.56982e-10
Bacillales	order	0.664874	0.0002843	0.0678029	0.542383	0.232742	0.0746515	0.757031	0.0017058	0.0904039	0.65086	0.253901	0.0995353
Erysipelotrichales	order	0.757031	0.0385778	0.286082	0.1153	0.25882	0.31409	0.757031	0.0925868	0.312089	0.197658	0.25882	0.342644
Bacteroidales	order	0.45617	0.436377	0.60282	0.00244879	0.193293	0.0116453	0.757031	0.654565	0.60282	0.0146928	0.242512	0.0199634
Deferribacterales	order	0.542753	0.0936892	9.57013e-17	0.385669	2.46079e-14	1.94253e-16	0.757031	0.187378	3.82805e-16	0.514225	1.25554e-13	2.33103e-15
Coriobacteriales	order	0.54791	9.39607e-06	3.72936e-17	0.806492	3.13885e-14	6.35053e-13	0.757031	0.000112753	2.23761e-16	0.806492	1.25554e-13	3.81032e-12
Actinomycetales	order	0.315089	0.00122189	4.42352e-06	0.0021646	8.57283e-06	0.480736	0.756214	0.00488755	7.58317e-06	0.0146928	1.71457e-05	0.480736
Desulfovibrionales	order	0.28677	0.0385477	4.67672e-08	0.0998688	6.56385e-06	8.36595e-10	0.756214	0.0925868	1.12241e-07	0.197658	1.57532e-05	2.00783e-09
Burkholderiales	order	0.0641856	0.617216	7.33102e-07	0.0141946	5.63334e-05	4.68207e-11	0.385114	0.698064	1.4662e-06	0.0425838	9.65715e-05	1.56982e-10
Anaeroplasmatales	order	0.00644559	0.496365	1.15724e-10	0.3257	4.21602e-09	2.87737e-06	0.0773471	0.661819	3.47173e-10	0.48855	1.26481e-08	5.75475e-06
Mycoplasmatales	order	0.570306	0.639892	0.000639026	0.675197	0.00493447	0.0203854	0.757031	0.698064	0.000958539	0.736578	0.0074017	0.0305781
Lachnospiraceae	family	0.878223	0.689142	3.69045e-14	0.0161645	9.51618e-13	1.29886e-05	0.964449	0.751791	2.21427e-13	0.0690681	5.70971e-12	2.83389e-05
Ruminococcaceae	family	0.197845	0.408498	5.31571e-09	0.269759	8.02952e-08	5.73353e-05	0.527586	0.612747	1.27577e-08	0.404638	2.14121e-07	0.000114671
Clostridiales_Incertae Sedis XIII	family	0.0313275	0.467936	0.00805026	0.0272356	0.0548301	7.09699e-06	0.150372	0.623915	0.0107337	0.0797382	0.0731068	1.89253e-05
Peptostreptococcaceae	family	0.0174719	0.380246	0.0054521	0.00704644	0.0413643	2.86373e-07	0.139775	0.608394	0.00769708	0.0422787	0.0583966	9.81852e-07
Clostridiaceae 1	family	0.973788	0.321467	0.464131	0.000240751	0.113123	0.00264581	0.973788	0.551086	0.464131	0.00577803	0.142892	0.0042333
Lactobacillaceae	family	0.755489	0.455297	5.7383e-28	0.0025611	9.97352e-26	9.33346e-14	0.906587	0.623915	1.37719e-26	0.0204888	2.39364e-24	1.12002e-12
Enterococcaceae	family	0.0778823	0.147501	0.0803905	0.897381	0.221204	0.221204	0.267025	0.295003	0.101546	0.897381	0.252805	0.265445
Streptococcaceae	family	0.941732	0.906069	0.179759	0.566238	0.443457	0.90075	0.973788	0.906069	0.205439	0.679486	0.462737	0.90075
Aerococcaceae	family	0.526451	0.00694555	4.82097e-08	0.0993611	1.11601e-06	0.00428547	0.858397	0.0486492	9.64194e-08	0.190657	2.23201e-06	0.00642821
Bacillales_Incertae Sedis XI	family	0.884078	0.0081082	5.98888e-12	0.0277001	8.25762e-11	9.37084e-05	0.964449	0.0486492	2.39555e-11	0.0797382	3.30305e-10	0.000173
Staphylococcaceae	family	0.0243637	0.0426695	9.37434e-07	0.0550979	4.23611e-06	0.0550979	0.146182	0.113785	1.60703e-06	0.132235	7.82052e-06	0.0695973
Erysipelotrichaceae	family	0.748102	0.0313548	0.233896	0.139559	0.216157	0.410833	0.906587	0.0940643	0.244065	0.239244	0.252805	0.469524
Porphyromonadaceae	family	0.00314911	0.179927	0.0938906	0.33592	0.274899	0.0299665	0.0755787	0.332173	0.112669	0.447894	0.29989	0.0399553
Prevotellaceae	family	0.668387	0.0831946	3.96766e-09	0.103273	4.43194e-07	3.72399e-11	0.891182	0.199667	1.05804e-08	0.190657	1.06366e-06	2.23439e-10
Rikenellaceae	family	0.1809	0.0165649	0.220889	0.842786	0.46958	0.46958	0.527586	0.0795115	0.24097	0.897381	0.46958	0.512269
Bacteroidaceae	family	0.26311	0.723538	1.36836e-13	0.0299018	3.02621e-12	8.21748e-06	0.574059	0.754996	6.56811e-13	0.0797382	1.45258e-11	1.9722e-05
Marinilabiliaceae	family	0.220341	0.0287527	9.62621e-10	0.0982878	9.33652e-09	0.000169215	0.528818	0.0940643	2.88786e-09	0.190657	2.80096e-08	0.000290082
Deferribacteraceae	family	0.626913	0.112088	1.95011e-16	0.465495	4.86825e-14	1.16961e-15	0.885054	0.244555	1.56009e-15	0.587994	3.8946e-13	2.80706e-14
Coriobacteriaceae	family	0.486972	6.55684e-06	1.33784e-17	0.863591	1.35556e-14	1.66546e-13	0.858397	0.000157364	1.60541e-16	0.897381	1.62667e-13	1.33237e-12
Corynebacteriaceae	family	0.536498	0.00381853	2.5283e-05	0.00179887	3.51358e-05	0.739905	0.858397	0.0458224	4.04528e-05	0.0204888	6.02328e-05	0.772075
Desulfovibrionaceae	family	0.419688	0.0204173	8.11486e-09	0.212677	1.02777e-06	1.42111e-09	0.839376	0.0816692	1.77051e-08	0.340283	2.23201e-06	5.68443e-09
Sutterellaceae	family	0.0750535	0.62346	6.0791e-07	0.017267	4.66656e-05	6.04343e-11	0.267025	0.735115	1.1223e-06	0.0690681	7.4665e-05	2.90084e-10
Anaeroplasmataceae	family	0.00655806	0.524394	9.84829e-11	0.318192	3.5552e-09	2.72687e-06	0.0786967	0.662392	3.37656e-10	0.447894	1.21893e-08	8.1806e-06
Mycoplasmataceae	family	0.598686	0.643226	0.000751655	0.661898	0.00561663	0.0241104	0.885054	0.735115	0.00112748	0.756455	0.00842494	0.0340382
Eisenbergiella	genus	0.358589	0.0420885	0.000389816	0.0530467	0.00727131	1.50199e-06	0.674147	0.179833	0.000719172	0.134549	0.0117845	6.3855e-06
Clostridium XlVb	genus	0.0896686	0.915459	0.350589	0.402051	0.570785	0.570785	0.35457	0.929556	0.366171	0.515165	0.623882	0.638736
Clostridium XlVa	genus	0.413713	0.000275009	0.000389268	0.357545	0.00384671	0.000142789	0.747866	0.0064627	0.000719172	0.480131	0.00723182	0.000394769
Acetatifactor	genus	0.220324	0.225236	5.59772e-14	0.0624968	8.03302e-12	3.0304e-06	0.485504	0.494495	4.38488e-13	0.146867	6.29253e-11	9.49525e-06
Fusicatenibacter	genus	0.738662	0.70351	0.0706354	0.729415	0.253611	0.175816	0.920521	0.806463	0.0873648	0.836159	0.290725	0.223334
Roseburia	genus	0.0453791	0.75523	0.000281752	0.911524	0.00252133	0.00252133	0.262015	0.825484	0.000575754	0.963402	0.00515227	0.00515227
Marvinbryantia	genus	0.128249	0.371763	7.07888e-12	1.13713e-09	1.13713e-09	3.72374e-32	0.35457	0.637972	4.15884e-11	5.3445e-08	6.68063e-09	1.75016e-30
Ruminococcus2	genus	0.167414	0.502252	0.0186271	0.0845071	0.115802	0.000287959	0.393423	0.675181	0.0260042	0.185658	0.150156	0.00064448
Hungatella	genus	0.106142	0.00272906	0.275122	0.797019	0.797019	0.424874	0.35457	0.0320664	0.307874	0.891903	0.814346	0.487051
Oscillibacter	genus	0.641385	0.790985	0.0114221	0.124822	0.124822	0.000242225	0.917893	0.844916	0.0173174	0.253629	0.154385	0.000569229
Clostridium IV	genus	0.300864	0.407216	2.25338e-17	0.0214048	2.20644e-15	9.05294e-08	0.614808	0.637972	2.64772e-16	0.0773867	2.59257e-14	4.25488e-07
Pseudoflavonifractor	genus	0.876535	0.219961	1.36533e-07	0.136227	9.8163e-06	3.8843e-09	0.940743	0.494495	3.77473e-07	0.256106	2.56314e-05	2.02847e-08
Intestinimonas	genus	0.00605	0.0766455	0.0140655	0.717461	0.0621019	0.137641	0.100836	0.259027	0.0206587	0.836159	0.0858468	0.184832
Ruminococcus	genus	0.118033	0.702611	5.38199e-15	0.000664984	2.2014e-14	0.000197109	0.35457	0.806463	5.05907e-14	0.00781357	2.06931e-13	0.000487586
Anaerotruncus	genus	0.14605	0.214604	0.111254	0.948755	0.322481	0.948755	0.381353	0.494495	0.134075	0.963402	0.360872	0.948755
Butyricicoccus	genus	0.744251	0.691387	2.40935e-27	0.235304	2.20442e-25	1.10805e-28	0.920521	0.806463	5.66198e-26	0.381355	5.18038e-24	2.60391e-27
Flavonifractor	genus	0.831042	0.362366	0.000661952	0.703492	0.00609511	0.0213556	0.940743	0.637972	0.00111113	0.836159	0.0102311	0.0323778
Anaerovorax	genus	0.0501732	0.184048	0.214335	0.0015264	0.0592202	0.0372468	0.262015	0.480571	0.251844	0.0102487	0.0843439	0.0547062
Romboutsia	genus	0.013105	0.564594	0.0503414	0.00229378	0.232767	2.20418e-06	0.132774	0.698314	0.0639472	0.0127614	0.273501	7.96896e-06
Clostridium sensu stricto	genus	0.802404	0.502794	0.21981	0.000116665	0.0377682	0.0063595	0.940743	0.675181	0.251978	0.00182775	0.0561334	0.0110702
Lactobacillus	genus	0.72328	0.299026	8.3108e-30	0.00130996	1.54063e-27	1.37364e-14	0.920521	0.562169	3.90607e-28	0.0102487	7.24097e-26	2.15204e-13
Enterococcus	genus	0.114455	0.126068	0.0308124	0.963402	0.118208	0.118208	0.35457	0.353316	0.0413766	0.963402	0.150156	0.163406
Lactococcus	genus	0.125821	0.449421	1.11114e-09	0.213743	1.40466e-07	1.53568e-10	0.35457	0.660087	3.73026e-09	0.381355	4.40126e-07	9.02214e-10
Streptococcus	genus	0.846686	0.438438	0.000150175	0.832103	0.00199408	0.00441562	0.940743	0.660087	0.000320829	0.909508	0.00426007	0.00798208
Aerococcus	genus	0.646921	0.0162549	6.26789e-08	0.0543923	9.20018e-07	0.0107465	0.917893	0.10914	1.84119e-07	0.134549	2.54358e-06	0.0180387
Gemella	genus	0.852966	0.0276956	5.26358e-10	0.0126389	2.907e-09	0.00324393	0.940743	0.162711	1.90298e-09	0.0540028	1.36629e-08	0.00635271
Jeotgalicoccus	genus	0.990483	0.127795	1.35099e-08	0.0183034	8.31398e-08	0.0183034	0.990483	0.353316	4.23309e-08	0.0716882	2.79112e-07	0.0286753
Clostridium XVIII	genus	0.108026	0.559948	0.987543	0.336229	0.77647	0.336229	0.35457	0.698314	0.987543	0.480131	0.81098	0.405199
Coprobacillus	genus	0.934774	0.0591853	4.82648e-06	4.23689e-06	3.65956e-07	0.61173	0.961261	0.231809	1.19392e-05	9.95669e-05	1.075e-06	0.653439
Turicibacter	genus	0.557812	0.00534912	0.463218	0.00244368	0.168188	0.0145151	0.917893	0.0419014	0.473288	0.0127614	0.202688	0.0235245
Parabacteroides	genus	0.00350316	0.929556	0.0353972	0.0125054	0.0382185	0.245308	0.100836	0.929556	0.0462131	0.0540028	0.0561334	0.303407
Odoribacter	genus	0.0158369	0.0375651	0.00133415	0.0453645	0.00606922	0.771036	0.132774	0.179833	0.00216225	0.125419	0.0102311	0.787798
Barnesiella	genus	0.646644	0.721639	0.324639	0.929317	0.929317	0.414652	0.917893	0.807549	0.346774	0.963402	0.929317	0.487051
Alloprevotella	genus	0.648707	0.0395743	0.00039784	0.343296	0.00537455	0.000187447	0.917893	0.179833	0.000719172	0.480131	0.00971553	0.000487586
Paraprevotella	genus	0.0169498	0.388687	5.84712e-12	0.267039	7.1466e-10	1.26516e-12	0.132774	0.637972	3.92592e-11	0.418361	4.79843e-09	9.91043e-12
Alistipes	genus	0.0365258	0.885446	0.000446825	0.234815	0.0037772	0.163926	0.245244	0.9248	0.000777806	0.381355	0.00723182	0.214015
Rikenella	genus	0.940809	0.00134593	0.0188115	0.356969	0.0815832	0.58554	0.961261	0.0210863	0.0260042	0.480131	0.109555	0.640008
Bacteroides	genus	0.344459	0.283667	3.20563e-10	0.0243501	3.26372e-09	0.00126752	0.674147	0.555515	1.36968e-09	0.0817469	1.3945e-08	0.00270789
Mucispirillum	genus	0.435657	0.268779	2.72633e-11	0.221905	3.75708e-09	3.3105e-12	0.758367	0.549244	1.42375e-10	0.381355	1.47152e-08	2.22277e-11
Enterorhabdus	genus	0.664008	3.52334e-08	3.77223e-06	0.405556	0.000157266	5.50082e-06	0.917893	1.65597e-06	9.84971e-06	0.515165	0.000369575	1.61587e-05
Corynebacterium	genus	0.576933	0.00511939	9.02342e-06	0.00140999	1.26284e-05	0.635322	0.917893	0.0419014	2.1205e-05	0.0102487	3.12386e-05	0.663559
Bilophila	genus	0.227257	0.0782164	5.0769e-05	0.129513	0.00190435	2.51015e-06	0.485504	0.259027	0.000113626	0.253629	0.00426007	8.42692e-06
Desulfovibrio	genus	0.688536	0.231466	0.285855	0.0337729	0.681202	0.0036897	0.920521	0.494495	0.312446	0.0992078	0.727648	0.00693663
Parasutterella	genus	0.077916	0.400561	4.97646e-10	0.0326552	7.26382e-08	9.71911e-14	0.35457	0.637972	1.90298e-09	0.0992078	2.62615e-07	9.13596e-13
Saccharibacteria_genera_incertae_sedis	genus	0.163036	0.0826681	2.54384e-24	0.0869039	2.62724e-21	2.00845e-14	0.393423	0.259027	3.98534e-23	0.185658	4.11602e-20	2.35993e-13
Anaeroplasma	genus	0.00643633	0.493828	4.42536e-11	0.314598	1.80148e-09	1.63034e-06	0.100836	0.675181	2.07992e-10	0.476972	9.40772e-09	6.3855e-06
Ureaplasma	genus	0.880695	0.535289	0.00166096	0.598468	0.0100481	0.0511088	0.940743	0.698314	0.00260217	0.74021	0.015742	0.0727913
