# Supplementary material for: Impact of diet and host genetics on the murine intestinal mycobiome
Source: Nat Commun. 2023 Feb 14;14:834. doi: 10.1038/s41467-023-36479-z (PMC9929102; doi:10.1038/s41467-023-36479-z)
Supplement: Supplementary file 9 — Supplementary Dataset 6 [file 41467_2023_36479_MOESM9_ESM.xlsx]

## Sheet: Sheet1
Supplementary Data 6. Nominal and adjusted P-values across different covariates for bacterial taxa (active communities).Data was statistically assessed using Kruskal–Wallis test followed by two-sided Mann–Whitney U test adjusted by FDR correction. Related to Supplementary Figure 1.
		Nominal P-value						Adjusted P-value
TaxName	class	Generation	Sex	Diet	CAL vs. CON	CAL vs. WES	CON vs. WES	Generation	Sex	Diet	CAL vs. CON	CAL vs. WES	CON vs. WES
Firmicutes	phylum	0.0214138	0.378138	2.6885e-12	0.000158178	7.07031e-11	0.0280252	0.0321206	0.453766	4.03275e-12	0.000474533	1.06055e-10	0.0280252
Deferribacteres	phylum	0.0145028	0.632717	1.47113e-31	0.128513	3.18497e-39	1.79665e-37	0.0290056	0.632717	2.94226e-31	0.192769	1.91098e-38	1.07799e-36
Proteobacteria	phylum	0.00814492	0.000201782	4.18481e-33	0.820606	7.13797e-38	3.08679e-29	0.0244348	0.00121069	2.51088e-32	0.984728	2.14139e-37	9.26036e-29
Bacteroidetes	phylum	0.371821	0.000550385	0.000788373	7.50678e-05	1.46436e-05	2.08785e-13	0.371821	0.00165115	0.000788373	0.000450407	1.63454e-05	3.13177e-13
Actinobacteria	phylum	0.000435211	0.101928	1.05163e-32	0.00147689	3.97977e-33	2.25797e-15	0.00261126	0.152891	3.1549e-32	0.00295378	7.95954e-33	4.51593e-15
Tenericutes	phylum	0.335288	0.0834275	5.20704e-05	0.984796	1.63454e-05	0.000135936	0.371821	0.152891	6.24845e-05	0.984796	1.63454e-05	0.000163124
Clostridia	class	0.0241145	0.958336	4.12699e-18	0.000965421	2.19214e-17	8.73421e-06	0.0442098	0.958336	9.07938e-18	0.00212393	4.01892e-17	1.37252e-05
Bacilli	class	0.236854	0.264151	4.76188e-76	3.15201e-19	1.73972e-75	5.17748e-22	0.325674	0.581133	5.23806e-75	3.46722e-18	1.91369e-74	1.42381e-21
Erysipelotrichia	class	0.405592	0.699902	1.24924e-10	4.86183e-12	8.6068e-10	0.209204	0.405592	0.813813	1.71771e-10	2.674e-11	1.18343e-09	0.209204
Deferribacteres	class	0.0183647	0.73983	1.07691e-31	0.211596	6.90564e-39	4.79166e-36	0.0404022	0.813813	3.94868e-31	0.290945	3.7981e-38	5.27082e-35
Deltaproteobacteria	class	0.0161124	0.000178709	2.10291e-32	0.713165	5.09449e-37	5.2156e-28	0.0404022	0.0019658	1.1566e-31	0.784482	1.86798e-36	2.86858e-27
Epsilonproteobacteria	class	6.01784e-06	0.668601	4.73867e-15	0.000532112	2.32755e-13	0.0013138	3.30981e-05	0.813813	7.44647e-15	0.00146331	3.65757e-13	0.00144517
Betaproteobacteria	class	5.00619e-08	0.515143	6.913e-17	0.00343058	5.35398e-22	1.78041e-27	5.5068e-07	0.80951	1.26738e-16	0.00628939	1.17788e-21	6.52817e-27
Gammaproteobacteria	class	0.145582	0.429746	1.89571e-05	0.596702	1.47195e-05	1.56366e-05	0.228772	0.787868	2.31698e-05	0.729303	1.61915e-05	2.15004e-05
Bacteroidia	class	0.320763	0.000558726	0.0793042	0.000233751	0.00603511	8.35717e-09	0.35284	0.00307299	0.0793042	0.000857088	0.00603511	1.53215e-08
Actinobacteria	class	0.000947657	0.0736664	1.56885e-31	0.00565852	2.26373e-32	3.70689e-16	0.00347474	0.225206	4.31434e-31	0.00889196	6.22525e-32	8.15516e-16
Mollicutes	class	0.316339	0.0818931	4.8773e-05	0.967542	1.47061e-05	0.000115111	0.35284	0.225206	5.36503e-05	0.967542	1.61915e-05	0.000140691
Clostridiales	order	0.248625	0.0228096	1.41828e-06	2.36969e-05	3.48919e-05	0.642196	0.339034	0.0684289	1.93402e-06	8.88633e-05	4.75799e-05	0.688067
Lactobacillales	order	0.207973	0.61011	1.1597e-80	4.04462e-19	6.20253e-81	1.02533e-25	0.339034	0.768814	1.73955e-79	5.43692e-18	9.3038e-80	5.12667e-25
Bacillales	order	0.759987	1.07142e-05	0.272713	0.154954	0.141912	0.0112095	0.759987	0.000160714	0.292192	0.211301	0.141912	0.0168143
Erysipelotrichales	order	0.465256	0.81379	3.0463e-09	1.00074e-11	2.26593e-08	0.100941	0.58157	0.871918	5.07716e-09	5.00371e-11	3.77655e-08	0.126176
Deferribacterales	order	0.0312222	0.535924	1.72796e-33	0.198884	1.82179e-41	2.16695e-38	0.0780556	0.768814	1.29597e-32	0.248605	1.36634e-40	3.25042e-37
Desulfovibrionales	order	0.00433463	0.123697	6.81987e-31	0.00255402	1.10046e-31	6.22506e-15	0.0162549	0.309241	3.40993e-30	0.0054729	5.50231e-31	1.86752e-14
Campylobacterales	order	3.42347e-06	0.615051	5.42023e-16	0.000709123	2.7414e-14	0.000709123	2.5676e-05	0.768814	1.16148e-15	0.00177281	5.87442e-14	0.00118187
Burkholderiales	order	4.61004e-08	0.604991	3.65051e-16	0.00380243	5.77277e-21	2.25855e-26	6.91506e-07	0.768814	9.12626e-16	0.00712955	1.73183e-20	1.69392e-25
Enterobacteriales	order	0.16131	0.409951	1.54703e-07	0.519473	6.06536e-08	8.3992e-08	0.339034	0.768659	2.32055e-07	0.556578	9.09805e-08	2.0998e-07
Bacteroidales	order	0.2415	0.00211694	0.554063	0.000234577	0.141364	3.34804e-06	0.339034	0.015877	0.554063	0.000703731	0.141912	6.27757e-06
Coriobacteriales	order	9.01759e-05	0.0148017	2.82625e-17	0.707811	1.62961e-18	8.13431e-16	0.000450879	0.0555062	8.47874e-17	0.707811	4.07403e-18	3.05037e-15
Actinomycetales	order	0.00651124	0.014344	0.000745065	0.00446114	0.00446114	0.797527	0.0195337	0.0555062	0.000859691	0.00743523	0.00514747	0.797527
Bifidobacteriales	order	0.526386	0.770782	2.02709e-29	7.24922e-19	2.05742e-28	0.118302	0.607369	0.871918	7.60159e-29	5.43692e-18	7.71531e-28	0.136502
Anaeroplasmatales	order	0.196712	0.149673	2.5866e-10	0.235774	2.99709e-11	2.09111e-06	0.339034	0.320729	4.84987e-10	0.272047	5.61954e-11	4.48094e-06
Mycoplasmatales	order	0.580481	0.952592	2.59406e-05	0.0750357	5.28641e-05	0.0750357	0.621944	0.952592	3.24258e-05	0.112554	6.60801e-05	0.102321
Lachnospiraceae	family	0.762619	0.774351	3.66508e-49	7.02928e-07	1.84878e-51	1.9893e-21	0.828864	0.861844	4.3981e-48	2.41004e-06	2.21854e-50	9.54863e-21
Ruminococcaceae	family	0.308292	0.22008	2.84448e-30	0.00556793	8.09786e-33	1.93475e-16	0.501987	0.440161	1.36535e-29	0.0111359	3.88697e-32	6.63342e-16
Clostridiales_Incertae Sedis XIII	family	0.000446933	0.049583	0.000166158	5.33309e-14	0.00083477	1.85586e-05	0.00214528	0.189784	0.000209883	4.26647e-13	0.00105445	3.18147e-05
Catabacteriaceae	family	0.585599	0.81154	1.71064e-21	3.08204e-07	7.66525e-21	0.00033515	0.76299	0.861844	4.56171e-21	1.23282e-06	2.04407e-20	0.000502726
Peptostreptococcaceae	family	0.000126263	0.239229	2.7002e-14	0.132809	9.37392e-18	1.90118e-18	0.0010101	0.441654	4.98498e-14	0.212494	2.04522e-17	7.60472e-18
Clostridiaceae 1	family	0.313742	0.151722	0.000836053	3.89209e-12	0.00653219	2.1262e-05	0.501987	0.331029	0.000955489	2.33525e-11	0.00746536	3.40192e-05
Lactobacillaceae	family	0.197108	0.659379	5.02716e-85	1.89398e-19	1.2312e-85	1.31631e-28	0.394216	0.861844	1.20652e-83	4.54555e-18	2.95487e-84	1.57957e-27
Enterococcaceae	family	0.640755	0.0553537	0.707971	1	1	1	0.768906	0.189784	0.772332	1	1	1
Erysipelotrichaceae	family	0.526592	0.825934	5.37973e-09	2.47067e-11	3.79034e-08	0.111379	0.743424	0.861844	8.0696e-09	1.18592e-10	5.68551e-08	0.133655
Deferribacteraceae	family	0.0499544	0.561194	2.58919e-34	0.284505	3.70013e-42	4.56817e-38	0.153772	0.861844	2.07135e-33	0.359374	2.96011e-41	1.09636e-36
Desulfovibrionaceae	family	0.00541825	0.0383633	1.37798e-33	0.00057312	1.37111e-34	1.68535e-15	0.021673	0.184144	8.26785e-33	0.00143889	8.22668e-34	4.49428e-15
Helicobacteraceae	family	2.57695e-06	0.638171	2.12165e-16	0.000599537	1.2208e-14	0.000599537	3.09234e-05	0.861844	5.09197e-16	0.00143889	2.09279e-14	0.000846405
Sutterellaceae	family	5.92177e-08	0.604433	9.47391e-16	0.00294798	1.68335e-20	3.13081e-26	1.42123e-06	0.861844	1.89478e-15	0.00643195	4.04003e-20	1.87849e-25
Enterobacteriaceae	family	0.152637	0.381247	1.58812e-07	0.512118	6.38326e-08	8.27866e-08	0.366328	0.653567	2.24205e-07	0.585278	9.01166e-08	1.65573e-07
Porphyromonadaceae	family	0.0512572	0.113419	0.853804	1	1	1	0.153772	0.331029	0.853804	1	1	1
Rikenellaceae	family	0.247075	0.728738	0.822107	1	1	1	0.456138	0.861844	0.853804	1	1	1
Bacteroidaceae	family	0.707607	0.010726	1.34335e-27	1.50238e-05	2.05704e-26	2.8373e-08	0.808694	0.0916487	4.60577e-27	4.50715e-05	6.17112e-26	6.19048e-08
Prevotellaceae	family	0.794328	0.136615	3.34164e-24	0.21194	2.79311e-29	7.36928e-28	0.828864	0.331029	1.00249e-23	0.29921	1.11725e-28	5.89542e-27
Marinilabiliaceae	family	0.853955	0.00472188	1.08309e-13	0.211756	3.68291e-15	7.15039e-09	0.853955	0.0916487	1.85673e-13	0.29921	6.79922e-15	1.71609e-08
Coriobacteriaceae	family	0.000321303	0.0180158	2.95984e-16	0.470363	1.05099e-17	3.17803e-16	0.00192782	0.108095	6.45782e-16	0.564435	2.10198e-17	9.5341e-16
Corynebacteriaceae	family	0.111673	0.0114561	0.000340448	0.0107898	0.0029273	0.793671	0.297795	0.0916487	0.000408538	0.0199196	0.00351276	0.907053
Bifidobacteriaceae	family	0.507853	0.722159	2.61929e-29	1.65869e-18	2.9945e-28	0.104512	0.743424	0.861844	1.04772e-28	1.99043e-17	1.02668e-27	0.132015
Anaeroplasmataceae	family	0.190398	0.149691	2.46319e-10	0.230566	2.84289e-11	2.1479e-06	0.394216	0.331029	3.9411e-10	0.307422	4.54863e-11	3.96536e-06
Mycoplasmataceae	family	0.604034	0.924685	2.58172e-05	0.0757337	5.42537e-05	0.0757337	0.76299	0.924685	3.4423e-05	0.129829	7.23383e-05	0.100978
Eisenbergiella	genus	0.346342	0.000580524	0.855722	0.000465142	0.371708	7.28698e-05	0.533462	0.00580524	0.855722	0.00136806	0.40403	0.00014574
Clostridium XlVb	genus	0.38073	0.0451362	0.0036023	0.00021402	0.0228217	0.121832	0.548383	0.164329	0.00450288	0.000668811	0.0278313	0.148576
Clostridium XlVa	genus	0.960827	1.57046e-06	2.05613e-24	0.067316	1.52977e-27	8.85067e-16	0.960827	7.85231e-05	1.02807e-23	0.101994	6.95351e-27	7.37555e-15
Acetatifactor	genus	0.315857	0.0460122	9.95815e-33	2.53931e-11	2.05749e-31	1.23578e-05	0.509447	0.164329	9.95815e-32	1.58707e-10	2.05749e-30	3.08944e-05
Fusicatenibacter	genus	0.00807562	0.140002	0.0902858	0.977952	0.5183	0.5183	0.0367074	0.343459	0.100318	0.977952	0.539896	0.575889
Roseburia	genus	0.0038809	0.24142	0.240783	0.211293	0.211293	0.0164624	0.0194045	0.48284	0.26172	0.278018	0.23477	0.0235178
Marvinbryantia	genus	0.352085	0.901708	4.6031e-15	2.27506e-17	3.57828e-24	1.1197e-54	0.533462	0.939279	1.15077e-14	2.84382e-16	1.49095e-23	4.29865e-53
Lachnospiracea_incertae_sedis	genus	0.784697	0.266468	3.69793e-18	0.000111605	1.36588e-18	2.56614e-05	0.852786	0.491414	1.0272e-17	0.000398589	4.0173e-18	5.83213e-05
Murimonas	genus	0.432708	0.805684	3.09474e-19	0.500037	3.96611e-21	1.1399e-14	0.569353	0.88549	1.19029e-18	0.581438	1.32204e-20	6.3328e-14
Coprococcus	genus	0.0549053	0.452513	0.00341153	0.0112234	0.0116419	0.745263	0.171579	0.665461	0.00441898	0.0207841	0.0149256	0.776315
Hungatella	genus	0.186513	0.0625181	0.000669604	0.835231	0.000713286	0.0052211	0.405464	0.208394	0.000930006	0.888543	0.00101898	0.00815796
Butyrivibrio	genus	0.49606	0.28502	2.23612e-31	6.07073e-08	4.87106e-31	4.49999e-08	0.620075	0.491414	1.59723e-30	2.52947e-07	3.47933e-30	1.73077e-07
Ruminococcus2	genus	0.571721	0.262131	0.044927	0.00782345	0.0832831	0.288117	0.68062	0.491414	0.0510534	0.0153292	0.0946399	0.33502
Blautia	genus	0.281576	0.186286	2.86744e-43	3.94022e-17	1.42799e-41	4.28632e-06	0.485475	0.388096	3.5843e-42	3.94022e-16	1.78499e-40	1.19064e-05
Oscillibacter	genus	0.0157184	0.148243	5.02574e-06	0.765401	2.79527e-05	6.95095e-05	0.0654933	0.343459	8.10604e-06	0.831957	4.5085e-05	0.000144811
Ruminococcus	genus	0.00159242	0.0411209	8.38038e-30	2.90427e-08	3.33554e-31	7.10317e-08	0.00884681	0.164329	4.65577e-29	1.32012e-07	2.77962e-30	2.53684e-07
Intestinimonas	genus	0.895873	0.127	0.322199	0.415563	0.415563	0.136315	0.933201	0.343459	0.342765	0.506784	0.442088	0.16228
Flavonifractor	genus	0.314067	0.699725	0.000198638	0.170844	0.000530029	0.09235	0.509447	0.831657	0.000283769	0.244063	0.000779455	0.118397
Butyricicoccus	genus	0.801619	0.970951	3.82558e-67	0.0420343	1.77781e-78	1.71946e-54	0.852786	0.970951	9.56394e-66	0.0677972	4.44453e-77	4.29865e-53
Pseudoflavonifractor	genus	0.257344	0.124763	1.72075e-13	0.92786	1.77793e-15	1.49981e-12	0.485475	0.343459	4.09702e-13	0.946796	4.44483e-15	7.49906e-12
Anaerotruncus	genus	0.959392	0.814651	0.0145728	0.337316	0.0144339	0.00368998	0.960827	0.88549	0.0173485	0.421644	0.0180424	0.00595158
Clostridium IV	genus	0.0632484	0.379088	2.5128e-56	1.01647e-14	9.67951e-58	1.0957e-15	0.186025	0.611432	4.188e-55	8.47061e-14	1.61325e-56	7.8264e-15
Anaerovorax	genus	0.000346624	0.151122	7.69698e-23	1.6919e-28	1.00025e-21	0.0190456	0.00247588	0.343459	3.49863e-22	8.45949e-27	3.57234e-21	0.0264523
Catabacter	genus	0.405803	0.77764	3.33809e-30	2.96912e-10	2.01799e-29	1.52273e-05	0.548383	0.883682	2.08631e-29	1.64951e-09	1.1211e-28	3.62554e-05
Romboutsia	genus	6.8177e-05	0.437243	1.61011e-09	0.0401767	5.46703e-12	7.07336e-15	0.00068177	0.66249	3.22021e-09	0.0669611	1.24251e-11	4.42085e-14
Clostridium sensu stricto	genus	0.262862	0.13162	1.15359e-05	5.32645e-14	0.000148539	0.000105777	0.485475	0.343459	1.80249e-05	3.80461e-13	0.000225059	0.000195884
Lactobacillus	genus	0.104881	0.517936	5.02413e-95	8.27572e-25	7.37432e-95	1.53598e-29	0.262202	0.719356	2.51207e-93	2.06893e-23	3.68716e-93	1.91998e-28
Enterococcus	genus	0.599214	0.0454783	0.357364	0.726534	0.726534	0.929754	0.696761	0.164329	0.372254	0.80726	0.741361	0.929754
Coprobacillus	genus	0.047782	0.715225	0.000825105	0.00233312	0.0038154	0.646321	0.159273	0.831657	0.00111501	0.00555505	0.00502026	0.689942
Turicibacter	genus	0.000937846	0.0445784	0.010104	1.08679e-05	0.0773629	0.00893876	0.00586154	0.164329	0.012322	4.17994e-05	0.0899568	0.0131452
Clostridium XVIII	genus	0.0375879	0.944188	0.0317212	0.461795	0.0579394	0.354932	0.134242	0.963457	0.0368852	0.549756	0.0689755	0.403332
Mucispirillum	genus	0.0196278	0.557915	2.25881e-18	0.0020815	6.93759e-24	7.39011e-30	0.0754917	0.734099	6.64355e-18	0.00520374	2.6683e-23	1.23169e-28
Desulfovibrio	genus	0.560005	0.150531	2.88254e-07	0.5127	8.13736e-08	4.15622e-05	0.68062	0.343459	5.14739e-07	0.582613	1.4531e-07	9.03526e-05
Bilophila	genus	0.0670804	0.0248434	1.30535e-18	0.00194805	4.53589e-19	4.299e-07	0.186334	0.155271	4.35116e-18	0.00512644	1.41747e-18	1.433e-06
Helicobacter	genus	1.51844e-06	0.357165	7.10076e-11	0.00603428	1.84406e-09	0.00750417	3.21915e-05	0.595275	1.47932e-10	0.013118	3.68812e-09	0.01137
Parasutterella	genus	4.74173e-08	0.693982	4.65452e-22	0.0377835	1.19006e-27	2.4534e-29	2.37087e-06	0.831657	1.93938e-21	0.065144	5.95032e-27	2.4534e-28
Escherichia/Shigella	genus	0.25063	0.489175	0.0034468	0.046767	0.00207129	8.09939e-06	0.485475	0.698821	0.00441898	0.0730734	0.00279904	2.13142e-05
Odoribacter	genus	0.0754105	0.28206	1.88144e-18	0.000151392	2.86065e-17	7.92106e-05	0.198449	0.491414	5.8795e-18	0.000504639	7.52804e-17	0.000152328
Parabacteroides	genus	3.50586e-06	0.616718	1.94576e-13	3.30123e-10	6.53443e-11	0.865731	4.38232e-05	0.770898	4.42217e-13	1.65062e-09	1.36134e-10	0.883399
Barnesiella	genus	0.243964	5.3501e-05	0.000178588	0.185343	3.97282e-05	0.0202689	0.485475	0.000668762	0.00026263	0.250464	6.20754e-05	0.0273904
Alistipes	genus	0.147219	0.392723	1.55156e-08	0.0800297	2.44452e-08	0.00120982	0.334588	0.61363	2.98377e-08	0.117691	4.701e-08	0.0020859
Rikenella	genus	0.77254	1.51963e-05	3.98923e-19	0.250129	8.97181e-18	6.49392e-11	0.852786	0.000253272	1.42473e-18	0.320678	2.49217e-17	2.7058e-10
Bacteroides	genus	0.717941	0.00543726	3.16582e-16	0.00080375	7.14409e-15	0.00019045	0.815843	0.0453105	8.3311e-16	0.00223264	1.70097e-14	0.000340089
Alloprevotella	genus	0.39685	0.0403867	1.55267e-07	0.904235	3.16634e-08	6.57698e-07	0.548383	0.164329	2.87532e-07	0.941911	5.86359e-08	2.05531e-06
Paraprevotella	genus	0.000288244	0.597657	4.08928e-06	0.00727033	1.67073e-07	4.03455e-12	0.00240203	0.766227	6.81546e-06	0.0151465	2.88057e-07	1.83389e-11
Enterorhabdus	genus	1.93149e-06	7.14979e-06	0.723505	0.00255701	0.899439	0.00255701	3.21915e-05	0.000178745	0.73827	0.00581139	0.899439	0.00426169
Corynebacterium	genus	0.111161	0.012836	9.83362e-05	0.00797119	0.000880427	0.648545	0.264668	0.0916856	0.000148994	0.0153292	0.00122282	0.689942
Bifidobacterium	genus	0.404688	0.545679	4.09907e-32	2.43361e-20	6.67311e-31	0.090502	0.548383	0.734099	3.41589e-31	4.05601e-19	4.1707e-30	0.118397
Anaeroplasma	genus	0.280668	0.185294	5.09996e-11	0.177418	6.51874e-12	1.656e-06	0.485475	0.388096	1.10869e-10	0.246414	1.41712e-11	4.87058e-06
Ureaplasma	genus	0.483417	0.865819	2.92355e-06	0.0181065	1.0218e-05	0.104951	0.619765	0.921084	5.04061e-06	0.0323331	1.703e-05	0.131189
