# Supplementary material for: Impact of diet and host genetics on the murine intestinal mycobiome
Source: Nat Commun. 2023 Feb 14;14:834. doi: 10.1038/s41467-023-36479-z (PMC9929102; doi:10.1038/s41467-023-36479-z)
Supplement: Supplementary file 12 — Supplementary Dataset 9 [file 41467_2023_36479_MOESM12_ESM.xlsx]

## Sheet: Sheet1
Supplementary Data 9. Indicator species for bacterial standing communities across different dietary regimens. Indicator species analysis was performed using 'multipatt' function of indicspecies R package. The 'multipatt' function uses the IndVal index (func = "IndVal.g") as test statistic with n=999 permutations. Related to Figure 2.
OTU ID	s.CAL	s.CON	s.WES	index	stat	p.value
OTU_1	0	0	1	3	0.844836	0.001
OTU_10	0	0	1	3	0.778426	0.001
OTU_100	0	0	1	3	0.5997	0.001
OTU_1001	1	0	0	1	0.243559	0.002
OTU_1007	1	0	0	1	0.182956	0.007
OTU_101	1	0	0	1	0.609193	0.001
OTU_1012	0	0	1	3	0.342477	0.005
OTU_1013	1	0	0	1	0.410567	0.005
OTU_1014	1	0	0	1	0.296193	0.001
OTU_1015	0	0	1	3	0.53161	0.001
OTU_102	0	1	0	2	0.757746	0.001
OTU_1021	1	0	0	1	0.40751	0.001
OTU_1024	0	0	1	3	0.165748	0.008
OTU_1026	1	0	0	1	0.489742	0.001
OTU_1027	0	0	1	3	0.359643	0.002
OTU_103	0	0	1	3	0.793146	0.001
OTU_1031	1	0	0	1	0.249473	0.001
OTU_1041	0	1	0	2	0.227044	0.001
OTU_1043	1	0	0	1	0.453359	0.001
OTU_1044	0	1	0	2	0.220679	0.001
OTU_1049	1	0	0	1	0.405008	0.001
OTU_1050	0	0	1	3	0.63438	0.001
OTU_1052	1	0	0	1	0.356974	0.001
OTU_106	1	0	0	1	0.685829	0.001
OTU_1064	0	1	0	2	0.391797	0.007
OTU_1065	0	0	1	3	0.656024	0.001
OTU_1066	0	0	1	3	0.468588	0.001
OTU_1067	1	0	0	1	0.211543	0.006
OTU_107	0	0	1	3	0.754681	0.001
OTU_1071	1	0	0	1	0.470995	0.001
OTU_1074	1	0	0	1	0.481962	0.001
OTU_1077	1	0	0	1	0.395959	0.001
OTU_1078	1	0	0	1	0.280216	0.002
OTU_1082	1	0	0	1	0.286763	0.001
OTU_1083	1	0	0	1	0.628813	0.001
OTU_1084	1	0	0	1	0.214535	0.002
OTU_1086	0	0	1	3	0.280062	0.001
OTU_1087	1	0	0	1	0.71386	0.001
OTU_109	0	1	0	2	0.812925	0.001
OTU_1091	0	1	0	2	0.614058	0.001
OTU_1093	0	0	1	3	0.496218	0.001
OTU_1094	1	0	0	1	0.467513	0.001
OTU_1095	1	0	0	1	0.44136	0.001
OTU_11	0	1	0	2	0.765516	0.001
OTU_110	0	1	0	2	0.645985	0.001
OTU_1103	1	0	0	1	0.583379	0.001
OTU_1105	1	0	0	1	0.42212	0.001
OTU_1106	1	0	0	1	0.214535	0.004
OTU_111	0	1	0	2	0.627193	0.001
OTU_1110	1	0	0	1	0.244661	0.001
OTU_1115	1	0	0	1	0.421827	0.001
OTU_1116	1	0	0	1	0.316543	0.001
OTU_1120	1	0	0	1	0.204551	0.002
OTU_1121	0	0	1	3	0.718447	0.001
OTU_1123	1	0	0	1	0.414297	0.001
OTU_1124	0	0	1	3	0.294622	0.001
OTU_1127	1	0	0	1	0.210552	0.006
OTU_1128	1	0	0	1	0.315495	0.004
OTU_1129	0	1	0	2	0.576006	0.001
OTU_113	0	0	1	3	0.734686	0.001
OTU_1133	1	0	0	1	0.266702	0.001
OTU_1139	0	1	0	2	0.569506	0.001
OTU_114	0	0	1	3	0.762051	0.001
OTU_1140	0	1	0	2	0.301117	0.001
OTU_1142	1	0	0	1	0.20363	0.009
OTU_1143	1	0	0	1	0.34748	0.001
OTU_1145	1	0	0	1	0.385881	0.001
OTU_1146	1	0	0	1	0.27974	0.001
OTU_1149	1	0	0	1	0.525098	0.001
OTU_115	0	0	1	3	0.828949	0.001
OTU_1156	1	0	0	1	0.194054	0.006
OTU_1159	0	0	1	3	0.559266	0.003
OTU_116	1	0	0	1	0.666643	0.001
OTU_1163	1	0	0	1	0.308704	0.004
OTU_1166	1	0	0	1	0.249273	0.008
OTU_1167	0	0	1	3	0.239663	0.001
OTU_1169	1	0	0	1	0.580863	0.001
OTU_117	1	0	0	1	0.488164	0.003
OTU_1170	0	0	1	3	0.307034	0.001
OTU_1178	1	0	0	1	0.242807	0.004
OTU_1179	1	0	0	1	0.204551	0.002
OTU_1180	1	0	0	1	0.182956	0.009
OTU_1185	0	0	1	3	0.377918	0.004
OTU_1187	0	1	0	2	0.162501	0.009
OTU_1189	1	0	0	1	0.27025	0.001
OTU_119	0	1	0	2	0.648692	0.001
OTU_1191	0	1	0	2	0.551195	0.001
OTU_1194	0	0	1	3	0.288798	0.001
OTU_1195	0	1	0	2	0.510631	0.001
OTU_1196	1	0	0	1	0.34995	0.001
OTU_12	0	0	1	3	0.851738	0.001
OTU_120	0	0	1	3	0.758415	0.001
OTU_1200	1	0	0	1	0.28009	0.003
OTU_1201	1	0	0	1	0.586472	0.001
OTU_1207	0	0	1	3	0.231562	0.005
OTU_1209	0	0	1	3	0.439396	0.002
OTU_121	1	0	0	1	0.241433	0.003
OTU_1212	0	0	1	3	0.371319	0.001
OTU_122	1	0	0	1	0.231979	0.002
OTU_1220	1	0	0	1	0.19684	0.007
OTU_1222	0	0	1	3	0.413028	0.001
OTU_1223	1	0	0	1	0.300462	0.001
OTU_1227	0	0	1	3	0.243001	0.002
OTU_1228	1	0	0	1	0.204551	0.001
OTU_123	0	1	0	2	0.620117	0.001
OTU_1233	0	0	1	3	0.229582	0.006
OTU_1235	0	1	0	2	0.7428	0.001
OTU_1239	1	0	0	1	0.422699	0.001
OTU_1245	0	1	0	2	0.220179	0.004
OTU_1246	0	0	1	3	0.47605	0.001
OTU_1248	0	0	1	3	0.642758	0.001
OTU_125	1	0	0	1	0.607918	0.001
OTU_1250	0	0	1	3	0.266553	0.009
OTU_1256	1	0	0	1	0.310298	0.001
OTU_1257	1	0	0	1	0.249192	0.002
OTU_126	1	0	0	1	0.194054	0.007
OTU_1260	0	0	1	3	0.34993	0.001
OTU_1265	0	0	1	3	0.280854	0.001
OTU_1267	0	0	1	3	0.589363	0.001
OTU_1268	0	0	1	3	0.807837	0.001
OTU_127	0	0	1	3	0.796311	0.001
OTU_1277	1	0	0	1	0.411769	0.001
OTU_1278	1	0	0	1	0.300169	0.008
OTU_128	1	0	0	1	0.722089	0.001
OTU_1283	0	1	0	2	0.283158	0.006
OTU_1284	1	0	0	1	0.224074	0.001
OTU_1287	1	0	0	1	0.364858	0.001
OTU_1294	0	1	0	2	0.384961	0.001
OTU_13	0	1	0	2	0.647708	0.001
OTU_130	0	0	1	3	0.562615	0.001
OTU_1300	1	0	0	1	0.602961	0.001
OTU_1303	0	0	1	3	0.267261	0.001
OTU_1304	0	0	1	3	0.691449	0.001
OTU_1305	1	0	0	1	0.385853	0.001
OTU_1306	1	0	0	1	0.230139	0.002
OTU_1309	1	0	0	1	0.435156	0.001
OTU_131	0	1	0	2	0.745281	0.001
OTU_1310	1	0	0	1	0.483118	0.001
OTU_1311	1	0	0	1	0.41333	0.002
OTU_1313	1	0	0	1	0.590589	0.001
OTU_1314	1	0	0	1	0.273203	0.001
OTU_1317	0	0	1	3	0.358902	0.001
OTU_132	0	1	0	2	0.810103	0.001
OTU_1321	1	0	0	1	0.256648	0.001
OTU_1323	0	1	0	2	0.444041	0.001
OTU_1328	0	0	1	3	0.717743	0.001
OTU_1329	1	0	0	1	0.202308	0.007
OTU_1332	0	1	0	2	0.258384	0.001
OTU_1334	0	0	1	3	0.292146	0.001
OTU_1335	0	1	0	2	0.74892	0.001
OTU_1337	0	0	1	3	0.497291	0.001
OTU_1339	1	0	0	1	0.219171	0.009
OTU_134	0	1	0	2	0.553925	0.001
OTU_1345	1	0	0	1	0.42106	0.001
OTU_1346	0	1	0	2	0.231711	0.002
OTU_1348	0	0	1	3	0.381172	0.001
OTU_1349	0	1	0	2	0.208183	0.003
OTU_135	0	0	1	3	0.895154	0.001
OTU_1350	0	1	0	2	0.223172	0.001
OTU_1352	1	0	0	1	0.209462	0.009
OTU_1355	1	0	0	1	0.550034	0.001
OTU_136	0	1	0	2	0.72692	0.001
OTU_137	1	0	0	1	0.597435	0.001
OTU_1371	0	1	0	2	0.542937	0.001
OTU_1373	0	1	0	2	0.318879	0.002
OTU_1376	1	0	0	1	0.322003	0.001
OTU_1377	1	0	0	1	0.265604	0.001
OTU_1382	0	0	1	3	0.455655	0.001
OTU_1384	0	0	1	3	0.263087	0.001
OTU_1386	1	0	0	1	0.240353	0.005
OTU_139	0	0	1	3	0.591114	0.001
OTU_1392	0	0	1	3	0.393602	0.001
OTU_1393	1	0	0	1	0.338748	0.002
OTU_1395	1	0	0	1	0.379614	0.001
OTU_1398	0	0	1	3	0.299626	0.008
OTU_14	0	1	0	2	0.620123	0.006
OTU_140	0	1	0	2	0.773287	0.001
OTU_1400	1	0	0	1	0.302413	0.001
OTU_1404	1	0	0	1	0.203759	0.009
OTU_1405	0	1	0	2	0.374297	0.001
OTU_141	0	1	0	2	0.64881	0.001
OTU_1410	1	0	0	1	0.296622	0.001
OTU_1411	0	1	0	2	0.428992	0.001
OTU_1415	0	0	1	3	0.254514	0.001
OTU_1417	0	0	1	3	0.630236	0.001
OTU_142	1	0	0	1	0.449311	0.001
OTU_1421	0	0	1	3	0.367518	0.004
OTU_1422	0	0	1	3	0.244656	0.001
OTU_1423	0	0	1	3	0.499967	0.001
OTU_1425	0	0	1	3	0.317474	0.001
OTU_1426	1	0	0	1	0.204551	0.001
OTU_1428	0	0	1	3	0.290744	0.001
OTU_143	0	1	0	2	0.629624	0.001
OTU_1437	0	1	0	2	0.167256	0.009
OTU_144	1	0	0	1	0.296192	0.005
OTU_1442	1	0	0	1	0.261253	0.002
OTU_1451	0	0	1	3	0.283827	0.001
OTU_1457	1	0	0	1	0.311953	0.001
OTU_146	0	0	1	3	0.860854	0.001
OTU_1460	1	0	0	1	0.23155	0.001
OTU_1469	1	0	0	1	0.278174	0.001
OTU_147	1	0	0	1	0.691546	0.001
OTU_1473	0	1	0	2	0.310941	0.008
OTU_1475	0	1	0	2	0.252015	0.002
OTU_1478	0	0	1	3	0.507076	0.001
OTU_148	1	0	0	1	0.658782	0.001
OTU_1480	0	0	1	3	0.493096	0.001
OTU_1482	1	0	0	1	0.440298	0.001
OTU_1485	1	0	0	1	0.458072	0.001
OTU_149	0	0	1	3	0.781064	0.001
OTU_1490	0	0	1	3	0.45332	0.001
OTU_1499	0	0	1	3	0.256776	0.001
OTU_15	1	0	0	1	0.731782	0.001
OTU_1500	0	0	1	3	0.665652	0.001
OTU_1502	0	0	1	3	0.276741	0.001
OTU_151	0	0	1	3	0.689994	0.001
OTU_1513	0	1	0	2	0.448459	0.004
OTU_1516	0	0	1	3	0.539161	0.001
OTU_1520	0	1	0	2	0.359231	0.001
OTU_1528	0	1	0	2	0.191741	0.001
OTU_153	1	0	0	1	0.52568	0.001
OTU_1531	0	0	1	3	0.508984	0.001
OTU_1532	0	1	0	2	0.451751	0.001
OTU_1533	0	0	1	3	0.451644	0.001
OTU_1535	0	0	1	3	0.442782	0.001
OTU_1536	1	0	0	1	0.213591	0.005
OTU_154	0	0	1	3	0.670122	0.001
OTU_1543	1	0	0	1	0.552766	0.001
OTU_1548	1	0	0	1	0.502398	0.001
OTU_1555	0	1	0	2	0.449562	0.001
OTU_156	0	0	1	3	0.714986	0.001
OTU_1566	0	1	0	2	0.178397	0.008
OTU_157	1	0	0	1	0.35494	0.001
OTU_1572	1	0	0	1	0.31892	0.002
OTU_1578	0	1	0	2	0.247852	0.003
OTU_1580	1	0	0	1	0.299917	0.008
OTU_1581	0	1	0	2	0.236535	0.001
OTU_1582	0	0	1	3	0.312463	0.001
OTU_159	0	0	1	3	0.83376	0.001
OTU_1595	1	0	0	1	0.310353	0.003
OTU_1597	0	0	1	3	0.242679	0.001
OTU_1599	0	1	0	2	0.391406	0.001
OTU_160	0	1	0	2	0.235231	0.002
OTU_1600	0	1	0	2	0.267707	0.001
OTU_1603	0	1	0	2	0.336248	0.005
OTU_1606	0	0	1	3	0.202702	0.008
OTU_161	0	0	1	3	0.725065	0.001
OTU_1610	0	0	1	3	0.660062	0.001
OTU_1611	0	0	1	3	0.233977	0.002
OTU_1612	0	0	1	3	0.446671	0.001
OTU_1613	1	0	0	1	0.359516	0.001
OTU_1617	0	1	0	2	0.411917	0.003
OTU_162	1	0	0	1	0.547789	0.001
OTU_1620	1	0	0	1	0.264217	0.003
OTU_163	1	0	0	1	0.599417	0.001
OTU_1630	1	0	0	1	0.449854	0.001
OTU_1631	1	0	0	1	0.182956	0.004
OTU_1636	0	0	1	3	0.312526	0.008
OTU_164	0	1	0	2	0.71529	0.001
OTU_1648	1	0	0	1	0.251561	0.004
OTU_165	0	0	1	3	0.704153	0.001
OTU_1655	1	0	0	1	0.304345	0.001
OTU_1659	1	0	0	1	0.358907	0.001
OTU_166	1	0	0	1	0.435879	0.001
OTU_1663	1	0	0	1	0.354363	0.003
OTU_1668	1	0	0	1	0.217939	0.002
OTU_167	0	1	0	2	0.639288	0.001
OTU_1670	1	0	0	1	0.377173	0.001
OTU_168	0	1	0	2	0.594726	0.001
OTU_1682	0	0	1	3	0.264803	0.002
OTU_169	0	0	1	3	0.776894	0.001
OTU_17	0	0	1	3	0.870734	0.001
OTU_1704	0	0	1	3	0.32311	0.001
OTU_1707	0	0	1	3	0.234404	0.001
OTU_171	0	0	1	3	0.618458	0.006
OTU_172	0	0	1	3	0.74268	0.001
OTU_1724	0	0	1	3	0.400865	0.001
OTU_1726	1	0	0	1	0.171139	0.008
OTU_173	1	0	0	1	0.835345	0.001
OTU_1730	0	1	0	2	0.269419	0.003
OTU_174	1	0	0	1	0.725054	0.001
OTU_1747	1	0	0	1	0.24439	0.005
OTU_175	0	0	1	3	0.684207	0.001
OTU_1750	1	0	0	1	0.276692	0.001
OTU_1755	1	0	0	1	0.348885	0.001
OTU_1765	0	1	0	2	0.393013	0.001
OTU_177	1	0	0	1	0.635759	0.001
OTU_1771	0	0	1	3	0.399919	0.001
OTU_178	1	0	0	1	0.670936	0.001
OTU_1785	1	0	0	1	0.499207	0.001
OTU_1786	1	0	0	1	0.264442	0.002
OTU_18	1	0	0	1	0.830798	0.001
OTU_180	1	0	0	1	0.422881	0.009
OTU_1801	1	0	0	1	0.204551	0.002
OTU_1803	1	0	0	1	0.243938	0.001
OTU_1808	0	1	0	2	0.357651	0.005
OTU_181	1	0	0	1	0.63919	0.001
OTU_182	0	1	0	2	0.651292	0.001
OTU_1820	1	0	0	1	0.253591	0.001
OTU_1827	0	0	1	3	0.584591	0.001
OTU_1828	0	0	1	3	0.297131	0.002
OTU_183	0	1	0	2	0.632392	0.001
OTU_1832	0	0	1	3	0.18916	0.004
OTU_1836	1	0	0	1	0.380146	0.001
OTU_184	1	0	0	1	0.182956	0.001
OTU_1841	1	0	0	1	0.319834	0.001
OTU_185	1	0	0	1	0.743062	0.001
OTU_1850	1	0	0	1	0.186549	0.005
OTU_1856	0	1	0	2	0.453695	0.001
OTU_186	1	0	0	1	0.471446	0.001
OTU_187	0	0	1	3	0.651637	0.003
OTU_1877	0	0	1	3	0.232597	0.001
OTU_1879	0	0	1	3	0.324044	0.001
OTU_188	1	0	0	1	0.771905	0.001
OTU_189	1	0	0	1	0.629494	0.001
OTU_1895	0	1	0	2	0.18226	0.003
OTU_19	1	0	0	1	0.662248	0.001
OTU_190	0	0	1	3	0.749987	0.001
OTU_1907	1	0	0	1	0.181236	0.005
OTU_191	0	1	0	2	0.650334	0.001
OTU_192	1	0	0	1	0.690932	0.001
OTU_1922	0	0	1	3	0.260009	0.002
OTU_193	1	0	0	1	0.578057	0.001
OTU_194	1	0	0	1	0.647853	0.001
OTU_1952	0	0	1	3	0.343864	0.006
OTU_1962	1	0	0	1	0.182956	0.008
OTU_1965	0	1	0	2	0.498703	0.005
OTU_1979	1	0	0	1	0.225252	0.002
OTU_198	1	0	0	1	0.563681	0.001
OTU_1984	0	0	1	3	0.270977	0.001
OTU_1987	1	0	0	1	0.226064	0.005
OTU_199	1	0	0	1	0.78298	0.001
OTU_2	0	1	0	2	0.387417	0.004
OTU_20	1	0	0	1	0.640359	0.001
OTU_200	1	0	0	1	0.750511	0.001
OTU_2006	1	0	0	1	0.369496	0.001
OTU_201	0	1	0	2	0.468881	0.001
OTU_2017	0	0	1	3	0.288758	0.001
OTU_2019	1	0	0	1	0.229886	0.001
OTU_202	1	0	0	1	0.629304	0.001
OTU_2022	0	0	1	3	0.428073	0.001
OTU_2023	0	1	0	2	0.372702	0.003
OTU_2026	0	0	1	3	0.300551	0.008
OTU_2034	1	0	0	1	0.410957	0.001
OTU_2035	0	1	0	2	0.350643	0.005
OTU_204	0	1	0	2	0.688365	0.001
OTU_205	1	0	0	1	0.449382	0.001
OTU_206	1	0	0	1	0.530752	0.001
OTU_207	0	0	1	3	0.666155	0.001
OTU_2071	0	0	1	3	0.307697	0.001
OTU_2072	0	0	1	3	0.208814	0.003
OTU_208	1	0	0	1	0.640644	0.001
OTU_209	0	1	0	2	0.554544	0.001
OTU_21	1	0	0	1	0.646979	0.001
OTU_2106	1	0	0	1	0.456985	0.001
OTU_2108	0	1	0	2	0.175793	0.004
OTU_211	0	1	0	2	0.822443	0.001
OTU_213	0	1	0	2	0.676103	0.001
OTU_214	0	1	0	2	0.535768	0.002
OTU_215	1	0	0	1	0.357965	0.001
OTU_2158	1	0	0	1	0.448277	0.001
OTU_217	1	0	0	1	0.737761	0.001
OTU_2171	1	0	0	1	0.241179	0.004
OTU_219	0	1	0	2	0.632771	0.001
OTU_2191	0	0	1	3	0.329278	0.001
OTU_2195	0	0	1	3	0.284509	0.005
OTU_2197	0	0	1	3	0.493239	0.001
OTU_22	0	0	1	3	0.326268	0.001
OTU_220	1	0	0	1	0.719681	0.001
OTU_222	1	0	0	1	0.46037	0.001
OTU_223	1	0	0	1	0.600558	0.001
OTU_2233	1	0	0	1	0.341419	0.001
OTU_2242	1	0	0	1	0.256239	0.005
OTU_225	1	0	0	1	0.814793	0.001
OTU_226	1	0	0	1	0.621147	0.001
OTU_2268	1	0	0	1	0.220656	0.001
OTU_228	0	1	0	2	0.65165	0.002
OTU_229	0	0	1	3	0.58006	0.001
OTU_2291	1	0	0	1	0.233224	0.001
OTU_23	0	0	1	3	0.504024	0.001
OTU_230	1	0	0	1	0.598025	0.001
OTU_232	0	1	0	2	0.35668	0.009
OTU_2325	1	0	0	1	0.340396	0.001
OTU_2330	0	1	0	2	0.245239	0.001
OTU_2338	0	0	1	3	0.165748	0.005
OTU_2339	0	0	1	3	0.179751	0.007
OTU_234	1	0	0	1	0.457154	0.001
OTU_2341	0	0	1	3	0.249815	0.001
OTU_2346	0	1	0	2	0.427177	0.005
OTU_2349	0	0	1	3	0.411955	0.002
OTU_235	0	0	1	3	0.196575	0.001
OTU_2352	0	1	0	2	0.302097	0.007
OTU_236	1	0	0	1	0.35967	0.001
OTU_237	0	1	0	2	0.629222	0.001
OTU_2374	1	0	0	1	0.182956	0.004
OTU_2376	1	0	0	1	0.250522	0.001
OTU_238	0	1	0	2	0.754658	0.001
OTU_24	1	0	0	1	0.631573	0.001
OTU_240	0	1	0	2	0.599246	0.001
OTU_2403	1	0	0	1	0.203867	0.008
OTU_242	1	0	0	1	0.59212	0.001
OTU_243	0	0	1	3	0.772931	0.001
OTU_244	0	1	0	2	0.731	0.001
OTU_2444	0	1	0	2	0.188329	0.003
OTU_2447	1	0	0	1	0.382963	0.001
OTU_245	1	0	0	1	0.6611	0.001
OTU_246	1	0	0	1	0.494861	0.001
OTU_247	1	0	0	1	0.630312	0.001
OTU_248	1	0	0	1	0.570086	0.001
OTU_249	1	0	0	1	0.315649	0.001
OTU_2492	1	0	0	1	0.194054	0.005
OTU_25	1	0	0	1	0.782226	0.001
OTU_250	0	1	0	2	0.649732	0.001
OTU_2503	1	0	0	1	0.158444	0.009
OTU_251	1	0	0	1	0.68616	0.001
OTU_252	0	1	0	2	0.301037	0.007
OTU_2528	1	0	0	1	0.440926	0.004
OTU_2529	0	0	1	3	0.373055	0.001
OTU_253	1	0	0	1	0.312207	0.002
OTU_254	0	1	0	2	0.400767	0.001
OTU_2543	0	0	1	3	0.209657	0.003
OTU_2550	0	1	0	2	0.178842	0.003
OTU_2558	1	0	0	1	0.260561	0.007
OTU_256	1	0	0	1	0.638011	0.001
OTU_2561	0	1	0	2	0.370905	0.001
OTU_2571	0	0	1	3	0.237277	0.006
OTU_2573	0	0	1	3	0.251274	0.001
OTU_258	0	1	0	2	0.629672	0.001
OTU_2589	0	1	0	2	0.445491	0.001
OTU_259	0	0	1	3	0.73806	0.001
OTU_26	0	1	0	2	0.578574	0.001
OTU_260	0	1	0	2	0.601261	0.001
OTU_2606	0	1	0	2	0.38825	0.003
OTU_2607	0	1	0	2	0.24618	0.006
OTU_261	1	0	0	1	0.625022	0.001
OTU_262	0	1	0	2	0.642328	0.001
OTU_2624	1	0	0	1	0.250522	0.001
OTU_263	0	1	0	2	0.771434	0.001
OTU_264	0	1	0	2	0.535489	0.004
OTU_266	0	1	0	2	0.680034	0.001
OTU_2671	0	1	0	2	0.407744	0.001
OTU_2684	0	0	1	3	0.322356	0.001
OTU_27	1	0	0	1	0.719167	0.001
OTU_270	0	1	0	2	0.6806	0.001
OTU_2713	0	0	1	3	0.369715	0.001
OTU_272	0	1	0	2	0.645836	0.001
OTU_2729	1	0	0	1	0.30716	0.002
OTU_273	0	0	1	3	0.292159	0.008
OTU_274	0	1	0	2	0.226355	0.001
OTU_275	0	1	0	2	0.720079	0.001
OTU_276	1	0	0	1	0.234005	0.006
OTU_277	0	1	0	2	0.470534	0.001
OTU_279	1	0	0	1	0.495696	0.001
OTU_28	1	0	0	1	0.683938	0.001
OTU_280	1	0	0	1	0.296422	0.001
OTU_281	1	0	0	1	0.627766	0.003
OTU_282	0	1	0	2	0.767198	0.001
OTU_284	1	0	0	1	0.584714	0.002
OTU_2845	1	0	0	1	0.182956	0.007
OTU_285	1	0	0	1	0.518092	0.001
OTU_286	0	1	0	2	0.729575	0.001
OTU_2861	0	0	1	3	0.269647	0.002
OTU_2869	0	1	0	2	0.437406	0.001
OTU_287	0	1	0	2	0.610651	0.003
OTU_288	0	1	0	2	0.727737	0.001
OTU_2882	0	0	1	3	0.382706	0.001
OTU_29	1	0	0	1	0.721011	0.001
OTU_290	0	1	0	2	0.619376	0.006
OTU_291	1	0	0	1	0.514265	0.001
OTU_2924	0	1	0	2	0.171499	0.002
OTU_2926	1	0	0	1	0.258617	0.004
OTU_293	0	1	0	2	0.555031	0.001
OTU_294	1	0	0	1	0.62582	0.001
OTU_295	1	0	0	1	0.356939	0.001
OTU_2953	0	1	0	2	0.334675	0.001
OTU_296	0	1	0	2	0.571832	0.001
OTU_298	1	0	0	1	0.394399	0.001
OTU_2984	0	1	0	2	0.352807	0.001
OTU_299	1	0	0	1	0.467611	0.001
OTU_3	0	1	0	2	0.572106	0.001
OTU_30	0	1	0	2	0.805669	0.001
OTU_300	0	1	0	2	0.487143	0.001
OTU_3000	1	0	0	1	0.580466	0.001
OTU_3006	1	0	0	1	0.227998	0.005
OTU_301	1	0	0	1	0.373032	0.001
OTU_3015	1	0	0	1	0.388532	0.001
OTU_302	0	1	0	2	0.483817	0.001
OTU_3020	0	1	0	2	0.226931	0.001
OTU_303	0	0	1	3	0.339901	0.007
OTU_3039	1	0	0	1	0.213325	0.003
OTU_304	0	0	1	3	0.647248	0.001
OTU_3042	0	1	0	2	0.322391	0.001
OTU_3046	1	0	0	1	0.386802	0.001
OTU_305	0	0	1	3	0.875363	0.001
OTU_306	0	1	0	2	0.578708	0.001
OTU_3064	0	1	0	2	0.203974	0.004
OTU_307	1	0	0	1	0.728392	0.001
OTU_308	0	1	0	2	0.433552	0.002
OTU_3081	0	0	1	3	0.345612	0.001
OTU_3087	1	0	0	1	0.218897	0.004
OTU_31	0	0	1	3	0.778914	0.001
OTU_310	1	0	0	1	0.480313	0.001
OTU_312	1	0	0	1	0.576	0.001
OTU_313	0	1	0	2	0.509168	0.001
OTU_3140	1	0	0	1	0.325425	0.001
OTU_315	1	0	0	1	0.676579	0.001
OTU_3150	0	0	1	3	0.551392	0.001
OTU_316	1	0	0	1	0.439979	0.001
OTU_3174	0	0	1	3	0.705345	0.001
OTU_3178	1	0	0	1	0.358281	0.002
OTU_318	0	0	1	3	0.742194	0.001
OTU_319	1	0	0	1	0.401755	0.001
OTU_3197	1	0	0	1	0.44476	0.001
OTU_320	1	0	0	1	0.263086	0.001
OTU_3205	1	0	0	1	0.399604	0.001
OTU_3214	1	0	0	1	0.317384	0.003
OTU_3217	1	0	0	1	0.353899	0.001
OTU_322	1	0	0	1	0.194054	0.005
OTU_3226	1	0	0	1	0.203642	0.003
OTU_323	1	0	0	1	0.458115	0.001
OTU_3234	1	0	0	1	0.270985	0.001
OTU_3237	0	0	1	3	0.308814	0.001
OTU_324	1	0	0	1	0.69343	0.001
OTU_325	1	0	0	1	0.549974	0.001
OTU_3257	1	0	0	1	0.308505	0.001
OTU_3265	0	1	0	2	0.191191	0.005
OTU_3269	0	1	0	2	0.309946	0.001
OTU_327	0	1	0	2	0.499286	0.001
OTU_3287	0	0	1	3	0.305933	0.002
OTU_329	0	1	0	2	0.652146	0.001
OTU_3293	1	0	0	1	0.30623	0.002
OTU_3296	0	0	1	3	0.196116	0.001
OTU_33	1	0	0	1	0.711041	0.001
OTU_330	0	1	0	2	0.651397	0.001
OTU_331	1	0	0	1	0.604261	0.001
OTU_332	1	0	0	1	0.239296	0.004
OTU_3321	1	0	0	1	0.244613	0.005
OTU_334	0	0	1	3	0.647939	0.001
OTU_335	0	0	1	3	0.703681	0.001
OTU_336	0	0	1	3	0.30587	0.004
OTU_3364	0	1	0	2	0.191741	0.002
OTU_337	1	0	0	1	0.502644	0.005
OTU_3377	0	1	0	2	0.352074	0.007
OTU_338	1	0	0	1	0.575014	0.001
OTU_339	1	0	0	1	0.646618	0.001
OTU_340	0	1	0	2	0.689127	0.001
OTU_341	0	0	1	3	0.797512	0.001
OTU_3413	0	0	1	3	0.545022	0.001
OTU_342	0	1	0	2	0.666993	0.001
OTU_343	1	0	0	1	0.483294	0.001
OTU_344	1	0	0	1	0.484003	0.001
OTU_3459	0	0	1	3	0.234514	0.003
OTU_347	1	0	0	1	0.740564	0.001
OTU_348	0	1	0	2	0.626079	0.001
OTU_349	0	1	0	2	0.578282	0.001
OTU_35	0	0	1	3	0.608421	0.002
OTU_350	1	0	0	1	0.690894	0.001
OTU_3509	0	0	1	3	0.362847	0.001
OTU_352	0	1	0	2	0.614669	0.001
OTU_3535	0	0	1	3	0.318487	0.007
OTU_354	0	1	0	2	0.67092	0.001
OTU_3541	1	0	0	1	0.182956	0.007
OTU_355	0	0	1	3	0.656701	0.001
OTU_3552	0	0	1	3	0.571619	0.001
OTU_356	1	0	0	1	0.660941	0.001
OTU_3566	0	0	1	3	0.288352	0.001
OTU_357	1	0	0	1	0.305335	0.008
OTU_358	0	0	1	3	0.332952	0.001
OTU_3585	1	0	0	1	0.50106	0.001
OTU_359	0	1	0	2	0.732166	0.001
OTU_360	0	0	1	3	0.679252	0.001
OTU_361	0	0	1	3	0.782624	0.001
OTU_3625	1	0	0	1	0.26551	0.006
OTU_364	1	0	0	1	0.512319	0.001
OTU_365	1	0	0	1	0.576797	0.001
OTU_366	1	0	0	1	0.4917	0.001
OTU_367	0	0	1	3	0.63442	0.003
OTU_369	0	1	0	2	0.536551	0.002
OTU_37	0	1	0	2	0.491599	0.001
OTU_3719	0	0	1	3	0.200339	0.002
OTU_373	1	0	0	1	0.556458	0.001
OTU_3736	1	0	0	1	0.228133	0.002
OTU_375	0	1	0	2	0.627705	0.001
OTU_376	0	1	0	2	0.592307	0.001
OTU_3763	1	0	0	1	0.336655	0.001
OTU_377	0	1	0	2	0.76629	0.001
OTU_3770	1	0	0	1	0.468987	0.001
OTU_378	0	1	0	2	0.52196	0.001
OTU_3780	1	0	0	1	0.182956	0.006
OTU_379	1	0	0	1	0.351222	0.001
OTU_38	1	0	0	1	0.751662	0.001
OTU_380	1	0	0	1	0.362359	0.001
OTU_381	0	0	1	3	0.696578	0.001
OTU_382	0	0	1	3	0.683721	0.001
OTU_383	1	0	0	1	0.316671	0.001
OTU_387	0	0	1	3	0.647172	0.001
OTU_388	0	1	0	2	0.563024	0.001
OTU_389	0	0	1	3	0.76244	0.001
OTU_39	1	0	0	1	0.798192	0.001
OTU_390	1	0	0	1	0.531456	0.001
OTU_3906	1	0	0	1	0.171139	0.006
OTU_391	1	0	0	1	0.541176	0.001
OTU_3915	1	0	0	1	0.325512	0.001
OTU_3919	0	0	1	3	0.338083	0.001
OTU_3925	0	1	0	2	0.243097	0.005
OTU_3928	1	0	0	1	0.35123	0.001
OTU_3930	0	1	0	2	0.224234	0.001
OTU_3931	0	0	1	3	0.392458	0.001
OTU_3939	0	0	1	3	0.335268	0.001
OTU_394	1	0	0	1	0.453296	0.001
OTU_3940	0	0	1	3	0.259683	0.002
OTU_3941	0	0	1	3	0.362783	0.001
OTU_3944	1	0	0	1	0.233224	0.001
OTU_3958	1	0	0	1	0.275368	0.004
OTU_396	1	0	0	1	0.586267	0.001
OTU_3965	0	0	1	3	0.459697	0.001
OTU_3967	0	0	1	3	0.3122	0.003
OTU_3975	1	0	0	1	0.343204	0.001
OTU_398	1	0	0	1	0.426825	0.001
OTU_3980	1	0	0	1	0.194054	0.002
OTU_3983	1	0	0	1	0.204551	0.004
OTU_3985	0	1	0	2	0.264352	0.001
OTU_3986	1	0	0	1	0.204551	0.002
OTU_399	0	0	1	3	0.662652	0.001
OTU_3992	1	0	0	1	0.400007	0.001
OTU_3994	1	0	0	1	0.243003	0.002
OTU_3995	1	0	0	1	0.226229	0.008
OTU_3999	1	0	0	1	0.271726	0.007
OTU_4	0	1	0	2	0.523316	0.001
OTU_400	0	1	0	2	0.757548	0.001
OTU_4006	0	0	1	3	0.181568	0.004
OTU_401	1	0	0	1	0.52231	0.002
OTU_402	0	1	0	2	0.618723	0.001
OTU_4022	1	0	0	1	0.204047	0.003
OTU_4028	1	0	0	1	0.333888	0.001
OTU_404	0	1	0	2	0.501454	0.001
OTU_4047	1	0	0	1	0.191436	0.006
OTU_4056	0	0	1	3	0.555983	0.001
OTU_406	0	1	0	2	0.516503	0.001
OTU_4060	1	0	0	1	0.461025	0.001
OTU_4061	0	1	0	2	0.283998	0.003
OTU_4065	0	0	1	3	0.366387	0.002
OTU_4067	1	0	0	1	0.301111	0.001
OTU_407	1	0	0	1	0.241249	0.001
OTU_408	0	1	0	2	0.495477	0.001
OTU_409	0	1	0	2	0.690314	0.001
OTU_41	0	1	0	2	0.716633	0.001
OTU_410	1	0	0	1	0.621858	0.001
OTU_4106	0	1	0	2	0.390917	0.001
OTU_411	0	0	1	3	0.633084	0.001
OTU_4119	1	0	0	1	0.302567	0.001
OTU_4123	1	0	0	1	0.182956	0.008
OTU_413	0	1	0	2	0.625535	0.003
OTU_4135	0	1	0	2	0.280627	0.005
OTU_414	0	0	1	3	0.693932	0.001
OTU_4142	1	0	0	1	0.313013	0.001
OTU_415	1	0	0	1	0.53449	0.001
OTU_4157	0	0	1	3	0.196116	0.001
OTU_416	0	0	1	3	0.546057	0.001
OTU_4168	0	1	0	2	0.318782	0.001
OTU_417	0	1	0	2	0.665519	0.001
OTU_418	0	1	0	2	0.749473	0.001
OTU_4187	0	1	0	2	0.190211	0.002
OTU_419	1	0	0	1	0.274434	0.001
OTU_4196	0	1	0	2	0.331391	0.001
OTU_42	0	0	1	3	0.603438	0.001
OTU_420	0	0	1	3	0.644903	0.001
OTU_4218	0	1	0	2	0.473109	0.001
OTU_4219	0	1	0	2	0.400627	0.001
OTU_423	1	0	0	1	0.242233	0.004
OTU_4232	0	1	0	2	0.22211	0.004
OTU_424	1	0	0	1	0.457013	0.001
OTU_4256	0	0	1	3	0.266844	0.001
OTU_4259	0	1	0	2	0.332576	0.001
OTU_426	1	0	0	1	0.44486	0.001
OTU_427	0	0	1	3	0.772225	0.001
OTU_429	0	0	1	3	0.495007	0.007
OTU_43	1	0	0	1	0.860325	0.001
OTU_430	1	0	0	1	0.49985	0.008
OTU_431	1	0	0	1	0.65832	0.001
OTU_432	0	1	0	2	0.582948	0.001
OTU_433	0	0	1	3	0.343448	0.007
OTU_436	0	1	0	2	0.226027	0.002
OTU_44	1	0	0	1	0.644861	0.001
OTU_441	1	0	0	1	0.207204	0.006
OTU_442	1	0	0	1	0.463721	0.001
OTU_443	1	0	0	1	0.605462	0.001
OTU_444	1	0	0	1	0.337669	0.001
OTU_447	1	0	0	1	0.664484	0.001
OTU_448	1	0	0	1	0.643119	0.001
OTU_449	0	0	1	3	0.816865	0.001
OTU_45	1	0	0	1	0.798522	0.001
OTU_450	0	1	0	2	0.630467	0.001
OTU_451	1	0	0	1	0.567016	0.001
OTU_452	1	0	0	1	0.45511	0.001
OTU_453	0	0	1	3	0.640041	0.001
OTU_454	0	1	0	2	0.696898	0.001
OTU_455	0	1	0	2	0.599254	0.004
OTU_456	1	0	0	1	0.3884	0.001
OTU_457	1	0	0	1	0.332649	0.007
OTU_458	1	0	0	1	0.658347	0.001
OTU_459	1	0	0	1	0.553332	0.001
OTU_46	0	1	0	2	0.596651	0.001
OTU_460	1	0	0	1	0.607034	0.001
OTU_461	1	0	0	1	0.741476	0.001
OTU_462	0	1	0	2	0.432605	0.001
OTU_463	1	0	0	1	0.738445	0.001
OTU_465	1	0	0	1	0.590276	0.001
OTU_467	0	1	0	2	0.559834	0.001
OTU_468	1	0	0	1	0.240956	0.001
OTU_47	0	1	0	2	0.686253	0.001
OTU_470	0	1	0	2	0.733612	0.001
OTU_471	1	0	0	1	0.54874	0.001
OTU_472	1	0	0	1	0.205176	0.008
OTU_473	1	0	0	1	0.284774	0.001
OTU_474	0	0	1	3	0.512869	0.001
OTU_475	0	0	1	3	0.704762	0.001
OTU_477	1	0	0	1	0.231277	0.003
OTU_478	1	0	0	1	0.353004	0.001
OTU_480	0	0	1	3	0.650205	0.001
OTU_481	0	1	0	2	0.505326	0.001
OTU_483	1	0	0	1	0.450024	0.002
OTU_488	0	1	0	2	0.666386	0.001
OTU_489	0	1	0	2	0.623998	0.001
OTU_49	0	0	1	3	0.802901	0.001
OTU_490	0	1	0	2	0.457124	0.001
OTU_494	0	0	1	3	0.401197	0.001
OTU_495	0	1	0	2	0.430847	0.001
OTU_496	0	0	1	3	0.55439	0.001
OTU_497	1	0	0	1	0.182186	0.007
OTU_498	1	0	0	1	0.581062	0.002
OTU_499	1	0	0	1	0.59709	0.001
OTU_5	0	1	0	2	0.693597	0.001
OTU_502	1	0	0	1	0.806735	0.001
OTU_504	1	0	0	1	0.69016	0.001
OTU_505	0	0	1	3	0.632259	0.001
OTU_506	0	0	1	3	0.634065	0.001
OTU_507	1	0	0	1	0.430316	0.001
OTU_509	0	1	0	2	0.59813	0.001
OTU_51	0	1	0	2	0.781127	0.001
OTU_511	1	0	0	1	0.552006	0.001
OTU_513	1	0	0	1	0.279867	0.003
OTU_514	0	1	0	2	0.6362	0.001
OTU_515	1	0	0	1	0.633866	0.001
OTU_516	1	0	0	1	0.524785	0.005
OTU_517	1	0	0	1	0.614759	0.001
OTU_519	0	1	0	2	0.434367	0.001
OTU_52	0	0	1	3	0.733712	0.001
OTU_520	0	1	0	2	0.726739	0.001
OTU_521	1	0	0	1	0.479361	0.001
OTU_522	1	0	0	1	0.483345	0.001
OTU_523	0	1	0	2	0.626801	0.003
OTU_525	0	0	1	3	0.734708	0.001
OTU_526	0	1	0	2	0.728296	0.001
OTU_527	0	1	0	2	0.526826	0.001
OTU_528	1	0	0	1	0.276374	0.001
OTU_529	0	1	0	2	0.68396	0.001
OTU_53	0	1	0	2	0.749803	0.001
OTU_530	1	0	0	1	0.493746	0.001
OTU_531	0	1	0	2	0.501919	0.001
OTU_532	0	0	1	3	0.841286	0.001
OTU_533	0	1	0	2	0.551571	0.001
OTU_535	1	0	0	1	0.237843	0.002
OTU_537	0	0	1	3	0.362038	0.001
OTU_539	1	0	0	1	0.533169	0.001
OTU_54	1	0	0	1	0.671696	0.001
OTU_540	1	0	0	1	0.24077	0.006
OTU_541	1	0	0	1	0.465365	0.002
OTU_542	0	0	1	3	0.733156	0.001
OTU_543	1	0	0	1	0.262612	0.001
OTU_546	1	0	0	1	0.3968	0.001
OTU_547	0	1	0	2	0.656167	0.001
OTU_548	0	0	1	3	0.757773	0.001
OTU_55	1	0	0	1	0.387685	0.001
OTU_550	1	0	0	1	0.303532	0.001
OTU_553	1	0	0	1	0.596319	0.001
OTU_555	0	0	1	3	0.518397	0.001
OTU_556	0	1	0	2	0.329318	0.002
OTU_557	0	1	0	2	0.30552	0.002
OTU_56	0	1	0	2	0.694926	0.001
OTU_560	0	1	0	2	0.475305	0.001
OTU_561	1	0	0	1	0.621788	0.001
OTU_562	1	0	0	1	0.697395	0.001
OTU_563	1	0	0	1	0.24215	0.001
OTU_564	1	0	0	1	0.564042	0.001
OTU_565	0	1	0	2	0.418808	0.001
OTU_568	1	0	0	1	0.280064	0.001
OTU_569	0	0	1	3	0.38607	0.001
OTU_57	0	0	1	3	0.335956	0.009
OTU_570	0	1	0	2	0.695095	0.001
OTU_573	1	0	0	1	0.571777	0.001
OTU_574	1	0	0	1	0.482107	0.001
OTU_575	1	0	0	1	0.44957	0.001
OTU_576	1	0	0	1	0.354723	0.001
OTU_577	0	1	0	2	0.574893	0.001
OTU_58	1	0	0	1	0.577323	0.005
OTU_580	0	1	0	2	0.715239	0.001
OTU_581	0	1	0	2	0.619407	0.001
OTU_582	1	0	0	1	0.381401	0.001
OTU_583	0	1	0	2	0.615859	0.001
OTU_584	1	0	0	1	0.242028	0.001
OTU_585	1	0	0	1	0.40229	0.001
OTU_586	0	0	1	3	0.34268	0.007
OTU_587	0	0	1	3	0.658357	0.001
OTU_59	1	0	0	1	0.709177	0.001
OTU_591	1	0	0	1	0.650962	0.001
OTU_592	1	0	0	1	0.451276	0.001
OTU_593	1	0	0	1	0.333806	0.001
OTU_596	1	0	0	1	0.276354	0.001
OTU_597	1	0	0	1	0.325347	0.001
OTU_598	0	0	1	3	0.500157	0.001
OTU_6	0	1	0	2	0.444867	0.007
OTU_60	1	0	0	1	0.425595	0.001
OTU_600	1	0	0	1	0.289278	0.001
OTU_601	1	0	0	1	0.461268	0.001
OTU_602	0	1	0	2	0.611879	0.001
OTU_607	0	1	0	2	0.169895	0.006
OTU_608	1	0	0	1	0.371086	0.002
OTU_609	0	1	0	2	0.617623	0.001
OTU_61	1	0	0	1	0.662278	0.001
OTU_610	0	1	0	2	0.578588	0.001
OTU_613	1	0	0	1	0.413208	0.001
OTU_615	1	0	0	1	0.406531	0.004
OTU_616	1	0	0	1	0.696294	0.001
OTU_617	0	0	1	3	0.336545	0.001
OTU_619	0	1	0	2	0.569241	0.001
OTU_62	1	0	0	1	0.610014	0.001
OTU_620	1	0	0	1	0.360346	0.001
OTU_621	1	0	0	1	0.264065	0.002
OTU_622	1	0	0	1	0.363758	0.001
OTU_623	1	0	0	1	0.43344	0.001
OTU_625	1	0	0	1	0.659354	0.001
OTU_626	1	0	0	1	0.38545	0.001
OTU_627	1	0	0	1	0.391579	0.002
OTU_628	0	0	1	3	0.732694	0.001
OTU_629	0	1	0	2	0.670576	0.001
OTU_63	0	0	1	3	0.795625	0.001
OTU_632	1	0	0	1	0.491789	0.001
OTU_634	0	1	0	2	0.605032	0.001
OTU_639	1	0	0	1	0.505972	0.001
OTU_640	1	0	0	1	0.415504	0.001
OTU_642	0	1	0	2	0.546722	0.001
OTU_643	1	0	0	1	0.627401	0.001
OTU_644	1	0	0	1	0.450733	0.001
OTU_646	1	0	0	1	0.307791	0.001
OTU_647	0	0	1	3	0.704994	0.001
OTU_648	0	1	0	2	0.660159	0.001
OTU_650	0	1	0	2	0.227447	0.004
OTU_652	1	0	0	1	0.317688	0.002
OTU_654	1	0	0	1	0.341675	0.004
OTU_655	1	0	0	1	0.546565	0.001
OTU_656	1	0	0	1	0.432659	0.001
OTU_657	1	0	0	1	0.43987	0.001
OTU_658	1	0	0	1	0.565054	0.001
OTU_659	1	0	0	1	0.6265	0.001
OTU_66	0	1	0	2	0.657786	0.001
OTU_660	1	0	0	1	0.419363	0.001
OTU_664	1	0	0	1	0.500583	0.004
OTU_666	1	0	0	1	0.306385	0.001
OTU_668	1	0	0	1	0.23939	0.007
OTU_669	1	0	0	1	0.224074	0.001
OTU_67	1	0	0	1	0.193475	0.009
OTU_671	0	1	0	2	0.640161	0.001
OTU_673	1	0	0	1	0.250522	0.001
OTU_675	0	0	1	3	0.547871	0.001
OTU_676	1	0	0	1	0.578372	0.008
OTU_68	1	0	0	1	0.612003	0.001
OTU_680	1	0	0	1	0.34564	0.001
OTU_681	0	1	0	2	0.654099	0.001
OTU_682	1	0	0	1	0.575968	0.001
OTU_684	0	1	0	2	0.453244	0.004
OTU_686	0	0	1	3	0.765476	0.001
OTU_688	1	0	0	1	0.344831	0.001
OTU_689	1	0	0	1	0.586633	0.001
OTU_69	0	1	0	2	0.433914	0.006
OTU_690	1	0	0	1	0.550924	0.003
OTU_691	1	0	0	1	0.650003	0.001
OTU_692	0	0	1	3	0.205084	0.001
OTU_693	0	0	1	3	0.596911	0.001
OTU_694	1	0	0	1	0.505169	0.001
OTU_696	0	0	1	3	0.829602	0.001
OTU_697	1	0	0	1	0.477988	0.001
OTU_7	0	0	1	3	0.858742	0.001
OTU_70	0	1	0	2	0.747487	0.001
OTU_700	1	0	0	1	0.339285	0.002
OTU_701	1	0	0	1	0.379694	0.005
OTU_702	1	0	0	1	0.524823	0.001
OTU_703	1	0	0	1	0.554409	0.001
OTU_705	1	0	0	1	0.194054	0.007
OTU_707	1	0	0	1	0.606445	0.001
OTU_708	1	0	0	1	0.204551	0.005
OTU_709	1	0	0	1	0.253447	0.008
OTU_71	0	0	1	3	0.656064	0.001
OTU_710	1	0	0	1	0.265288	0.002
OTU_712	1	0	0	1	0.205536	0.009
OTU_713	1	0	0	1	0.558855	0.002
OTU_714	1	0	0	1	0.458094	0.001
OTU_715	0	0	1	3	0.746707	0.001
OTU_716	1	0	0	1	0.615133	0.001
OTU_717	1	0	0	1	0.344291	0.001
OTU_72	1	0	0	1	0.688244	0.001
OTU_721	1	0	0	1	0.35551	0.001
OTU_722	1	0	0	1	0.492791	0.001
OTU_724	1	0	0	1	0.37686	0.001
OTU_727	0	1	0	2	0.629037	0.001
OTU_728	0	0	1	3	0.204314	0.005
OTU_729	1	0	0	1	0.639706	0.001
OTU_730	1	0	0	1	0.425074	0.001
OTU_731	0	1	0	2	0.397441	0.001
OTU_732	0	1	0	2	0.596714	0.001
OTU_735	1	0	0	1	0.432029	0.001
OTU_736	1	0	0	1	0.278807	0.002
OTU_737	1	0	0	1	0.284743	0.003
OTU_738	1	0	0	1	0.36338	0.001
OTU_739	1	0	0	1	0.562314	0.001
OTU_74	1	0	0	1	0.707028	0.001
OTU_741	1	0	0	1	0.297464	0.001
OTU_743	1	0	0	1	0.467481	0.001
OTU_749	1	0	0	1	0.362066	0.001
OTU_751	1	0	0	1	0.221941	0.001
OTU_752	1	0	0	1	0.326344	0.001
OTU_754	1	0	0	1	0.248676	0.008
OTU_755	0	1	0	2	0.656238	0.001
OTU_756	1	0	0	1	0.515515	0.001
OTU_758	1	0	0	1	0.285885	0.002
OTU_759	1	0	0	1	0.310264	0.007
OTU_76	0	0	1	3	0.570434	0.004
OTU_760	0	0	1	3	0.588895	0.001
OTU_761	0	1	0	2	0.502197	0.001
OTU_763	1	0	0	1	0.333349	0.004
OTU_764	1	0	0	1	0.286932	0.001
OTU_766	1	0	0	1	0.58007	0.001
OTU_768	1	0	0	1	0.389065	0.001
OTU_769	1	0	0	1	0.696388	0.001
OTU_770	0	1	0	2	0.638756	0.001
OTU_774	1	0	0	1	0.224074	0.002
OTU_776	1	0	0	1	0.494773	0.001
OTU_777	1	0	0	1	0.433644	0.001
OTU_78	0	0	1	3	0.778969	0.001
OTU_780	0	1	0	2	0.463067	0.002
OTU_781	1	0	0	1	0.504955	0.001
OTU_783	1	0	0	1	0.30934	0.003
OTU_784	1	0	0	1	0.313399	0.001
OTU_785	0	1	0	2	0.55356	0.001
OTU_787	1	0	0	1	0.214535	0.002
OTU_788	1	0	0	1	0.544388	0.002
OTU_79	0	1	0	2	0.689749	0.001
OTU_790	1	0	0	1	0.4916	0.001
OTU_791	0	0	1	3	0.648157	0.001
OTU_792	1	0	0	1	0.270721	0.007
OTU_793	0	1	0	2	0.340651	0.001
OTU_795	0	1	0	2	0.640718	0.001
OTU_796	0	1	0	2	0.455715	0.001
OTU_798	1	0	0	1	0.378358	0.001
OTU_8	0	0	1	3	0.831869	0.001
OTU_80	1	0	0	1	0.534814	0.008
OTU_801	1	0	0	1	0.316385	0.002
OTU_805	0	1	0	2	0.651459	0.001
OTU_806	0	0	1	3	0.662493	0.001
OTU_807	1	0	0	1	0.204551	0.003
OTU_809	1	0	0	1	0.420975	0.001
OTU_81	0	1	0	2	0.692259	0.002
OTU_814	1	0	0	1	0.233224	0.001
OTU_815	1	0	0	1	0.316299	0.003
OTU_816	1	0	0	1	0.508072	0.001
OTU_817	1	0	0	1	0.450105	0.001
OTU_82	0	1	0	2	0.557814	0.003
OTU_821	0	1	0	2	0.448179	0.001
OTU_83	1	0	0	1	0.616687	0.001
OTU_830	1	0	0	1	0.523505	0.001
OTU_831	0	0	1	3	0.262083	0.001
OTU_832	1	0	0	1	0.209239	0.007
OTU_833	1	0	0	1	0.199073	0.002
OTU_836	1	0	0	1	0.634343	0.001
OTU_837	1	0	0	1	0.271033	0.001
OTU_838	1	0	0	1	0.345437	0.001
OTU_84	0	1	0	2	0.676755	0.001
OTU_840	1	0	0	1	0.547525	0.001
OTU_846	0	0	1	3	0.624083	0.001
OTU_847	1	0	0	1	0.331929	0.003
OTU_85	0	1	0	2	0.69306	0.001
OTU_851	1	0	0	1	0.567452	0.001
OTU_854	1	0	0	1	0.550127	0.001
OTU_856	1	0	0	1	0.370875	0.001
OTU_858	1	0	0	1	0.620884	0.001
OTU_86	0	1	0	2	0.738594	0.001
OTU_860	1	0	0	1	0.224706	0.001
OTU_864	1	0	0	1	0.516598	0.001
OTU_865	1	0	0	1	0.355868	0.001
OTU_867	1	0	0	1	0.242028	0.001
OTU_868	0	1	0	2	0.333941	0.001
OTU_870	0	1	0	2	0.499801	0.001
OTU_872	1	0	0	1	0.667879	0.001
OTU_874	1	0	0	1	0.295365	0.001
OTU_88	0	1	0	2	0.686938	0.001
OTU_880	0	0	1	3	0.410291	0.001
OTU_881	1	0	0	1	0.222333	0.007
OTU_882	1	0	0	1	0.269589	0.004
OTU_884	1	0	0	1	0.322893	0.001
OTU_886	1	0	0	1	0.233224	0.001
OTU_887	0	1	0	2	0.516829	0.005
OTU_888	1	0	0	1	0.535107	0.001
OTU_889	1	0	0	1	0.447353	0.001
OTU_890	0	1	0	2	0.403226	0.003
OTU_893	1	0	0	1	0.563703	0.001
OTU_894	1	0	0	1	0.276933	0.004
OTU_895	1	0	0	1	0.309053	0.001
OTU_897	0	1	0	2	0.203419	0.002
OTU_898	1	0	0	1	0.382368	0.001
OTU_899	1	0	0	1	0.300756	0.001
OTU_9	1	0	0	1	0.542573	0.001
OTU_90	0	0	1	3	0.86237	0.001
OTU_901	1	0	0	1	0.194054	0.004
OTU_903	1	0	0	1	0.265897	0.002
OTU_907	1	0	0	1	0.224074	0.002
OTU_908	1	0	0	1	0.393884	0.001
OTU_909	1	0	0	1	0.552269	0.001
OTU_91	1	0	0	1	0.523597	0.001
OTU_910	1	0	0	1	0.368531	0.001
OTU_912	1	0	0	1	0.293758	0.001
OTU_913	1	0	0	1	0.248836	0.004
OTU_914	0	0	1	3	0.457086	0.001
OTU_916	0	1	0	2	0.596984	0.001
OTU_917	0	1	0	2	0.508671	0.001
OTU_918	1	0	0	1	0.520824	0.001
OTU_919	0	0	1	3	0.432433	0.001
OTU_92	1	0	0	1	0.39697	0.001
OTU_921	1	0	0	1	0.51103	0.001
OTU_922	1	0	0	1	0.443248	0.001
OTU_923	1	0	0	1	0.300766	0.002
OTU_928	1	0	0	1	0.501462	0.001
OTU_93	1	0	0	1	0.695039	0.001
OTU_930	1	0	0	1	0.385034	0.001
OTU_933	1	0	0	1	0.258958	0.007
OTU_936	0	0	1	3	0.555525	0.001
OTU_939	1	0	0	1	0.394838	0.001
OTU_94	1	0	0	1	0.362368	0.002
OTU_940	1	0	0	1	0.213157	0.004
OTU_941	1	0	0	1	0.378675	0.001
OTU_942	1	0	0	1	0.436236	0.001
OTU_944	1	0	0	1	0.499176	0.001
OTU_947	1	0	0	1	0.287057	0.001
OTU_949	1	0	0	1	0.687902	0.001
OTU_950	0	0	1	3	0.365164	0.001
OTU_953	1	0	0	1	0.536566	0.001
OTU_954	1	0	0	1	0.305452	0.001
OTU_955	0	1	0	2	0.589904	0.001
OTU_958	0	1	0	2	0.453929	0.001
OTU_96	1	0	0	1	0.25644	0.001
OTU_960	0	0	1	3	0.553346	0.001
OTU_962	0	1	0	2	0.564927	0.001
OTU_963	1	0	0	1	0.59628	0.001
OTU_964	1	0	0	1	0.387667	0.001
OTU_965	1	0	0	1	0.305902	0.006
OTU_968	1	0	0	1	0.531268	0.001
OTU_969	1	0	0	1	0.22716	0.003
OTU_971	0	1	0	2	0.564582	0.001
OTU_972	1	0	0	1	0.545944	0.001
OTU_974	1	0	0	1	0.520851	0.002
OTU_977	0	0	1	3	0.335049	0.002
OTU_978	1	0	0	1	0.427791	0.001
OTU_979	0	0	1	3	0.490346	0.001
OTU_980	0	1	0	2	0.408541	0.001
OTU_981	0	0	1	3	0.359639	0.002
OTU_983	1	0	0	1	0.364823	0.001
OTU_986	1	0	0	1	0.299638	0.001
OTU_987	1	0	0	1	0.204551	0.004
OTU_988	1	0	0	1	0.295217	0.008
OTU_989	0	1	0	2	0.340899	0.002
OTU_99	0	0	1	3	0.81259	0.001
OTU_990	1	0	0	1	0.325048	0.008
OTU_993	1	0	0	1	0.321473	0.001
OTU_996	1	0	0	1	0.325861	0.003
OTU_997	0	1	0	2	0.303164	0.001
OTU_998	1	0	0	1	0.263655	0.003
OTU_999	1	0	0	1	0.182956	0.007
