# Supplementary material for: Impact of diet and host genetics on the murine intestinal mycobiome
Source: Nat Commun. 2023 Feb 14;14:834. doi: 10.1038/s41467-023-36479-z (PMC9929102; doi:10.1038/s41467-023-36479-z)
Supplement: Supplementary file 13 — Supplementary Dataset 10 [file 41467_2023_36479_MOESM13_ESM.xlsx]

## Sheet: Sheet1
Supplementary Data 10. Indicator species for bacterial active communities across different dietary regimens. Indicator species analysis was performed using 'multipatt' function of indicspecies R package. The 'multipatt' function uses the IndVal index (func = "IndVal.g") as test statistic with n=999 permutations. Related to Supplementary Figure 2.
OTU ID	s.CAL	s.CON	s.WES	index	stat	p.value
OTU_1	0	0	1	3	0.803188	0.001
OTU_10	0	1	0	2	0.542531	0.001
OTU_1000	1	0	0	1	0.376529	0.001
OTU_1001	1	0	0	1	0.396452	0.001
OTU_1003	0	0	1	3	0.264317	0.007
OTU_1006	1	0	0	1	0.193649	0.004
OTU_101	0	1	0	2	0.662341	0.001
OTU_1011	1	0	0	1	0.329517	0.001
OTU_1014	1	0	0	1	0.704074	0.001
OTU_1016	0	1	0	2	0.32232	0.001
OTU_1017	1	0	0	1	0.401187	0.003
OTU_1018	0	1	0	2	0.38131	0.001
OTU_102	1	0	0	1	0.431613	0.001
OTU_1028	1	0	0	1	0.450135	0.001
OTU_103	1	0	0	1	0.552321	0.001
OTU_1030	1	0	0	1	0.24264	0.002
OTU_1031	1	0	0	1	0.671228	0.001
OTU_1032	1	0	0	1	0.204124	0.003
OTU_1034	1	0	0	1	0.617307	0.001
OTU_1036	1	0	0	1	0.194806	0.008
OTU_1037	1	0	0	1	0.345856	0.001
OTU_104	0	1	0	2	0.680282	0.001
OTU_1049	0	1	0	2	0.639787	0.001
OTU_1057	0	1	0	2	0.496779	0.001
OTU_106	1	0	0	1	0.623823	0.004
OTU_1061	0	1	0	2	0.41073	0.001
OTU_1063	0	1	0	2	0.266475	0.002
OTU_1065	0	1	0	2	0.307175	0.001
OTU_107	1	0	0	1	0.706101	0.001
OTU_1070	1	0	0	1	0.5152	0.001
OTU_1073	0	0	1	3	0.477339	0.001
OTU_1074	1	0	0	1	0.588709	0.001
OTU_1078	0	1	0	2	0.286734	0.006
OTU_108	0	1	0	2	0.574942	0.002
OTU_1081	0	0	1	3	0.469451	0.001
OTU_1083	1	0	0	1	0.451743	0.001
OTU_1084	0	0	1	3	0.290795	0.003
OTU_1085	0	0	1	3	0.469698	0.001
OTU_1089	0	1	0	2	0.57563	0.001
OTU_109	0	1	0	2	0.489723	0.001
OTU_1096	0	1	0	2	0.189931	0.003
OTU_1098	1	0	0	1	0.203608	0.006
OTU_1099	1	0	0	1	0.61545	0.001
OTU_11	1	0	0	1	0.768384	0.001
OTU_110	1	0	0	1	0.659027	0.001
OTU_1100	1	0	0	1	0.273861	0.001
OTU_1101	1	0	0	1	0.223607	0.002
OTU_1106	0	0	1	3	0.335617	0.001
OTU_1108	0	0	1	3	0.648096	0.001
OTU_111	0	0	1	3	0.75134	0.001
OTU_1110	1	0	0	1	0.263441	0.002
OTU_1111	1	0	0	1	0.272218	0.002
OTU_1112	1	0	0	1	0.56599	0.001
OTU_1117	0	0	1	3	0.24461	0.003
OTU_1119	1	0	0	1	0.228728	0.001
OTU_112	1	0	0	1	0.317687	0.001
OTU_1120	1	0	0	1	0.344476	0.001
OTU_1121	0	0	1	3	0.659234	0.001
OTU_1123	1	0	0	1	0.248175	0.006
OTU_1124	1	0	0	1	0.319171	0.001
OTU_1125	0	0	1	3	0.466337	0.001
OTU_1126	0	0	1	3	0.320316	0.001
OTU_1128	0	1	0	2	0.246008	0.004
OTU_113	1	0	0	1	0.503546	0.001
OTU_1135	1	0	0	1	0.533913	0.001
OTU_1139	1	0	0	1	0.30294	0.001
OTU_1145	1	0	0	1	0.299283	0.001
OTU_1148	1	0	0	1	0.553658	0.001
OTU_1149	0	1	0	2	0.250953	0.001
OTU_115	1	0	0	1	0.410497	0.001
OTU_1152	1	0	0	1	0.348292	0.002
OTU_1153	1	0	0	1	0.46231	0.001
OTU_1154	0	0	1	3	0.433203	0.001
OTU_1155	0	0	1	3	0.406449	0.001
OTU_1158	1	0	0	1	0.204373	0.003
OTU_1159	1	0	0	1	0.223607	0.001
OTU_1160	0	0	1	3	0.286656	0.001
OTU_1161	1	0	0	1	0.264888	0.001
OTU_1165	0	0	1	3	0.478768	0.001
OTU_117	0	0	1	3	0.756593	0.001
OTU_1175	1	0	0	1	0.268351	0.004
OTU_1176	1	0	0	1	0.182574	0.006
OTU_1177	1	0	0	1	0.446112	0.003
OTU_118	1	0	0	1	0.664713	0.001
OTU_119	0	1	0	2	0.683826	0.002
OTU_1190	0	0	1	3	0.394677	0.001
OTU_1191	0	0	1	3	0.2	0.001
OTU_1194	0	0	1	3	0.447422	0.001
OTU_1195	0	0	1	3	0.36182	0.009
OTU_12	1	0	0	1	0.574684	0.001
OTU_120	1	0	0	1	0.693454	0.001
OTU_1201	1	0	0	1	0.235942	0.001
OTU_1208	0	0	1	3	0.335399	0.001
OTU_121	0	1	0	2	0.80035	0.001
OTU_1215	0	0	1	3	0.329502	0.001
OTU_122	0	0	1	3	0.821077	0.001
OTU_1225	0	0	1	3	0.509266	0.001
OTU_123	0	1	0	2	0.632388	0.001
OTU_1234	0	0	1	3	0.364598	0.001
OTU_1235	0	0	1	3	0.495675	0.008
OTU_1238	0	0	1	3	0.248209	0.001
OTU_1241	1	0	0	1	0.240741	0.003
OTU_1246	1	0	0	1	0.316938	0.001
OTU_1247	0	0	1	3	0.777198	0.001
OTU_1249	1	0	0	1	0.547281	0.001
OTU_1255	1	0	0	1	0.350107	0.006
OTU_1264	0	0	1	3	0.209328	0.003
OTU_1266	0	1	0	2	0.603973	0.001
OTU_1267	0	1	0	2	0.398005	0.001
OTU_127	1	0	0	1	0.630431	0.001
OTU_1273	1	0	0	1	0.345606	0.001
OTU_1275	1	0	0	1	0.216897	0.004
OTU_1276	1	0	0	1	0.253331	0.001
OTU_1279	1	0	0	1	0.488953	0.001
OTU_128	0	1	0	2	0.579584	0.002
OTU_1280	1	0	0	1	0.529831	0.001
OTU_1281	0	1	0	2	0.43751	0.001
OTU_1283	1	0	0	1	0.612233	0.001
OTU_129	1	0	0	1	0.432918	0.001
OTU_1294	1	0	0	1	0.337983	0.002
OTU_1299	1	0	0	1	0.184178	0.006
OTU_13	0	1	0	2	0.666015	0.001
OTU_1300	1	0	0	1	0.204124	0.002
OTU_1305	1	0	0	1	0.214087	0.001
OTU_1306	0	0	1	3	0.39232	0.009
OTU_131	0	1	0	2	0.635003	0.001
OTU_1310	0	1	0	2	0.300993	0.002
OTU_1312	0	0	1	3	0.49164	0.001
OTU_133	1	0	0	1	0.4475	0.004
OTU_1337	1	0	0	1	0.320827	0.001
OTU_134	0	0	1	3	0.843125	0.001
OTU_1341	0	0	1	3	0.603114	0.001
OTU_1351	1	0	0	1	0.394641	0.001
OTU_136	1	0	0	1	0.676663	0.001
OTU_1364	0	0	1	3	0.320461	0.002
OTU_1365	1	0	0	1	0.505116	0.007
OTU_1367	1	0	0	1	0.381559	0.004
OTU_1368	0	0	1	3	0.227591	0.002
OTU_1369	0	0	1	3	0.501034	0.001
OTU_137	1	0	0	1	0.658896	0.001
OTU_1374	0	0	1	3	0.436921	0.001
OTU_1375	0	1	0	2	0.278718	0.001
OTU_1377	0	1	0	2	0.264821	0.002
OTU_1378	1	0	0	1	0.281287	0.001
OTU_138	1	0	0	1	0.678457	0.001
OTU_1382	1	0	0	1	0.289417	0.001
OTU_1383	0	1	0	2	0.537057	0.001
OTU_1388	1	0	0	1	0.223607	0.001
OTU_139	0	0	1	3	0.753476	0.001
OTU_1390	1	0	0	1	0.186444	0.005
OTU_1391	0	0	1	3	0.204635	0.005
OTU_1393	0	0	1	3	0.307229	0.001
OTU_1394	0	0	1	3	0.688865	0.001
OTU_1396	0	0	1	3	0.169031	0.006
OTU_1398	1	0	0	1	0.594302	0.001
OTU_14	0	1	0	2	0.727305	0.001
OTU_140	1	0	0	1	0.377865	0.003
OTU_1400	1	0	0	1	0.267607	0.001
OTU_1401	0	0	1	3	0.427319	0.001
OTU_1405	1	0	0	1	0.499927	0.001
OTU_141	0	0	1	3	0.752392	0.001
OTU_1410	0	1	0	2	0.232616	0.002
OTU_1411	0	1	0	2	0.373625	0.001
OTU_1418	0	1	0	2	0.204686	0.003
OTU_142	1	0	0	1	0.711208	0.001
OTU_1420	0	0	1	3	0.533359	0.001
OTU_1422	0	1	0	2	0.211835	0.006
OTU_143	1	0	0	1	0.549752	0.001
OTU_1432	0	1	0	2	0.218277	0.006
OTU_1434	0	0	1	3	0.707589	0.001
OTU_1439	0	0	1	3	0.283816	0.001
OTU_1441	1	0	0	1	0.62594	0.001
OTU_1443	0	1	0	2	0.283779	0.001
OTU_1445	1	0	0	1	0.577911	0.001
OTU_1447	0	0	1	3	0.188333	0.006
OTU_1448	0	0	1	3	0.267262	0.003
OTU_145	0	0	1	3	0.499209	0.001
OTU_1451	1	0	0	1	0.345924	0.001
OTU_146	0	1	0	2	0.767698	0.001
OTU_1461	0	1	0	2	0.240962	0.001
OTU_1465	1	0	0	1	0.277619	0.002
OTU_1466	1	0	0	1	0.462932	0.001
OTU_1468	1	0	0	1	0.223607	0.001
OTU_147	0	1	0	2	0.683452	0.001
OTU_1471	0	1	0	2	0.486702	0.001
OTU_1472	1	0	0	1	0.476145	0.001
OTU_1473	1	0	0	1	0.39979	0.001
OTU_1476	0	0	1	3	0.52681	0.001
OTU_1479	0	1	0	2	0.30084	0.002
OTU_148	0	0	1	3	0.52816	0.001
OTU_149	1	0	0	1	0.722475	0.001
OTU_1491	1	0	0	1	0.310973	0.001
OTU_1494	0	1	0	2	0.233599	0.002
OTU_1497	1	0	0	1	0.489782	0.001
OTU_15	0	0	1	3	0.679307	0.001
OTU_150	0	1	0	2	0.764108	0.001
OTU_1507	0	0	1	3	0.270063	0.004
OTU_151	1	0	0	1	0.630962	0.001
OTU_1515	0	0	1	3	0.619805	0.001
OTU_152	0	0	1	3	0.755543	0.001
OTU_1521	1	0	0	1	0.317296	0.001
OTU_1528	1	0	0	1	0.389155	0.001
OTU_153	0	0	1	3	0.405515	0.001
OTU_154	1	0	0	1	0.783013	0.001
OTU_1541	1	0	0	1	0.223122	0.004
OTU_155	1	0	0	1	0.670171	0.001
OTU_156	1	0	0	1	0.400122	0.001
OTU_1563	0	1	0	2	0.390013	0.001
OTU_1565	0	1	0	2	0.209274	0.001
OTU_1566	0	1	0	2	0.228385	0.001
OTU_1573	0	0	1	3	0.468609	0.002
OTU_158	1	0	0	1	0.839255	0.001
OTU_1582	0	1	0	2	0.422833	0.001
OTU_159	1	0	0	1	0.678706	0.001
OTU_16	1	0	0	1	0.761582	0.001
OTU_160	1	0	0	1	0.632598	0.001
OTU_1603	1	0	0	1	0.285301	0.004
OTU_1617	0	0	1	3	0.496262	0.002
OTU_162	1	0	0	1	0.50992	0.001
OTU_1623	1	0	0	1	0.352144	0.001
OTU_163	1	0	0	1	0.572431	0.001
OTU_164	1	0	0	1	0.504575	0.001
OTU_1644	1	0	0	1	0.264131	0.001
OTU_1646	1	0	0	1	0.438676	0.001
OTU_165	1	0	0	1	0.655943	0.001
OTU_167	1	0	0	1	0.57062	0.001
OTU_168	0	0	1	3	0.640799	0.001
OTU_169	1	0	0	1	0.648577	0.001
OTU_17	0	1	0	2	0.692432	0.001
OTU_170	0	0	1	3	0.725346	0.001
OTU_171	0	1	0	2	0.742811	0.001
OTU_1710	0	0	1	3	0.394978	0.001
OTU_1716	1	0	0	1	0.297934	0.001
OTU_172	0	1	0	2	0.458403	0.002
OTU_173	1	0	0	1	0.679226	0.001
OTU_1746	0	0	1	3	0.185164	0.004
OTU_1748	0	0	1	3	0.591299	0.001
OTU_175	0	1	0	2	0.443105	0.002
OTU_1752	0	0	1	3	0.198343	0.009
OTU_1754	0	0	1	3	0.256548	0.001
OTU_1763	0	0	1	3	0.397227	0.001
OTU_1766	0	0	1	3	0.295686	0.002
OTU_177	0	1	0	2	0.668275	0.001
OTU_1780	0	0	1	3	0.287797	0.001
OTU_1788	0	0	1	3	0.438811	0.001
OTU_179	1	0	0	1	0.496972	0.001
OTU_1793	0	0	1	3	0.449181	0.001
OTU_1796	0	0	1	3	0.208554	0.004
OTU_18	0	0	1	3	0.667024	0.001
OTU_180	1	0	0	1	0.580492	0.009
OTU_181	0	1	0	2	0.68232	0.001
OTU_1826	1	0	0	1	0.400172	0.001
OTU_183	0	1	0	2	0.659064	0.001
OTU_1844	0	1	0	2	0.541825	0.007
OTU_186	1	0	0	1	0.530943	0.001
OTU_1866	0	0	1	3	0.264621	0.003
OTU_187	0	1	0	2	0.450055	0.008
OTU_1882	0	1	0	2	0.454609	0.001
OTU_19	0	0	1	3	0.860034	0.001
OTU_190	1	0	0	1	0.350872	0.001
OTU_191	0	0	1	3	0.648323	0.001
OTU_192	0	1	0	2	0.67054	0.001
OTU_194	0	1	0	2	0.717039	0.001
OTU_1946	0	1	0	2	0.259218	0.003
OTU_195	0	0	1	3	0.617451	0.002
OTU_196	1	0	0	1	0.661231	0.001
OTU_197	1	0	0	1	0.552567	0.001
OTU_1979	1	0	0	1	0.210226	0.008
OTU_198	1	0	0	1	0.564989	0.001
OTU_1988	1	0	0	1	0.339741	0.001
OTU_2	0	0	1	3	0.757874	0.001
OTU_20	0	0	1	3	0.764811	0.001
OTU_200	1	0	0	1	0.636448	0.001
OTU_2002	1	0	0	1	0.328585	0.007
OTU_201	0	1	0	2	0.542499	0.002
OTU_202	0	1	0	2	0.615348	0.001
OTU_2025	0	0	1	3	0.213809	0.002
OTU_203	0	1	0	2	0.518384	0.001
OTU_2035	0	0	1	3	0.169031	0.004
OTU_2041	0	0	1	3	0.243085	0.002
OTU_205	1	0	0	1	0.650961	0.001
OTU_2057	0	0	1	3	0.2	0.003
OTU_206	1	0	0	1	0.667486	0.001
OTU_207	0	1	0	2	0.618626	0.001
OTU_2072	0	1	0	2	0.762859	0.001
OTU_2073	0	1	0	2	0.380881	0.001
OTU_208	0	1	0	2	0.661215	0.001
OTU_2085	0	1	0	2	0.196718	0.003
OTU_209	0	0	1	3	0.60135	0.006
OTU_21	0	0	1	3	0.720272	0.001
OTU_210	0	1	0	2	0.733944	0.001
OTU_211	1	0	0	1	0.859269	0.001
OTU_212	0	1	0	2	0.752584	0.001
OTU_2129	0	1	0	2	0.175106	0.006
OTU_2149	1	0	0	1	0.411092	0.001
OTU_216	0	1	0	2	0.734589	0.001
OTU_217	1	0	0	1	0.472097	0.001
OTU_2174	1	0	0	1	0.200763	0.006
OTU_218	0	0	1	3	0.717834	0.001
OTU_2191	1	0	0	1	0.559044	0.001
OTU_2197	1	0	0	1	0.193649	0.005
OTU_22	0	0	1	3	0.827962	0.001
OTU_220	1	0	0	1	0.659894	0.001
OTU_221	1	0	0	1	0.500027	0.001
OTU_2218	1	0	0	1	0.337328	0.001
OTU_2219	1	0	0	1	0.284337	0.001
OTU_222	1	0	0	1	0.668762	0.001
OTU_2226	0	0	1	3	0.626001	0.001
OTU_223	0	1	0	2	0.67002	0.001
OTU_2233	1	0	0	1	0.247396	0.001
OTU_2242	0	0	1	3	0.380579	0.001
OTU_2244	0	0	1	3	0.205672	0.007
OTU_225	1	0	0	1	0.439834	0.001
OTU_2259	0	0	1	3	0.266884	0.003
OTU_227	1	0	0	1	0.473801	0.002
OTU_2272	0	0	1	3	0.261861	0.001
OTU_2273	0	0	1	3	0.284261	0.001
OTU_228	0	1	0	2	0.523982	0.001
OTU_229	0	1	0	2	0.709343	0.001
OTU_230	0	1	0	2	0.680657	0.001
OTU_2309	1	0	0	1	0.319431	0.001
OTU_2312	1	0	0	1	0.465887	0.001
OTU_232	0	0	1	3	0.549563	0.001
OTU_233	1	0	0	1	0.599989	0.001
OTU_234	1	0	0	1	0.533875	0.001
OTU_235	0	0	1	3	0.359646	0.002
OTU_236	1	0	0	1	0.731637	0.001
OTU_237	1	0	0	1	0.751707	0.001
OTU_2375	1	0	0	1	0.478502	0.001
OTU_238	0	1	0	2	0.75132	0.001
OTU_2380	0	0	1	3	0.624202	0.001
OTU_239	1	0	0	1	0.65172	0.001
OTU_2395	1	0	0	1	0.291889	0.002
OTU_24	1	0	0	1	0.607305	0.001
OTU_240	1	0	0	1	0.215245	0.008
OTU_241	0	1	0	2	0.601449	0.001
OTU_2414	0	0	1	3	0.2506	0.002
OTU_242	1	0	0	1	0.411517	0.001
OTU_243	0	1	0	2	0.800786	0.001
OTU_2433	0	1	0	2	0.299062	0.001
OTU_2459	0	1	0	2	0.456332	0.001
OTU_246	0	0	1	3	0.744153	0.001
OTU_2460	0	1	0	2	0.603265	0.001
OTU_247	1	0	0	1	0.553334	0.002
OTU_248	1	0	0	1	0.535309	0.001
OTU_249	0	0	1	3	0.680781	0.001
OTU_2496	0	1	0	2	0.263881	0.001
OTU_2497	0	1	0	2	0.341759	0.004
OTU_251	1	0	0	1	0.646661	0.001
OTU_2513	1	0	0	1	0.240528	0.001
OTU_252	0	1	0	2	0.656606	0.001
OTU_253	1	0	0	1	0.588716	0.001
OTU_254	0	1	0	2	0.633208	0.001
OTU_2561	0	0	1	3	0.185164	0.001
OTU_257	0	0	1	3	0.660414	0.001
OTU_2577	0	0	1	3	0.362407	0.001
OTU_2587	1	0	0	1	0.356628	0.001
OTU_259	0	1	0	2	0.657913	0.001
OTU_2592	0	0	1	3	0.384313	0.001
OTU_26	0	0	1	3	0.770694	0.001
OTU_260	1	0	0	1	0.538066	0.001
OTU_2607	0	1	0	2	0.187891	0.005
OTU_261	0	1	0	2	0.779412	0.001
OTU_2615	0	0	1	3	0.2	0.002
OTU_2617	0	0	1	3	0.174844	0.007
OTU_262	1	0	0	1	0.658177	0.001
OTU_2624	0	0	1	3	0.166078	0.009
OTU_263	1	0	0	1	0.534503	0.001
OTU_2631	0	0	1	3	0.331333	0.001
OTU_264	1	0	0	1	0.778327	0.001
OTU_2641	0	1	0	2	0.415855	0.001
OTU_265	1	0	0	1	0.332868	0.001
OTU_267	1	0	0	1	0.562766	0.001
OTU_268	0	1	0	2	0.577744	0.001
OTU_2699	1	0	0	1	0.203842	0.004
OTU_27	1	0	0	1	0.744934	0.001
OTU_270	0	1	0	2	0.610233	0.001
OTU_271	0	1	0	2	0.658382	0.001
OTU_272	1	0	0	1	0.556953	0.001
OTU_273	1	0	0	1	0.602598	0.001
OTU_2731	1	0	0	1	0.3011	0.002
OTU_274	1	0	0	1	0.263573	0.002
OTU_2744	1	0	0	1	0.28177	0.001
OTU_275	1	0	0	1	0.744583	0.001
OTU_2750	0	0	1	3	0.522724	0.001
OTU_2752	0	0	1	3	0.31617	0.001
OTU_2753	0	0	1	3	0.282703	0.001
OTU_277	1	0	0	1	0.751776	0.001
OTU_2772	0	0	1	3	0.605614	0.001
OTU_278	0	0	1	3	0.643262	0.001
OTU_279	0	1	0	2	0.772503	0.001
OTU_2790	1	0	0	1	0.35152	0.001
OTU_28	0	1	0	2	0.799132	0.001
OTU_280	1	0	0	1	0.382728	0.002
OTU_281	0	1	0	2	0.225712	0.001
OTU_283	1	0	0	1	0.642985	0.001
OTU_2834	1	0	0	1	0.405513	0.001
OTU_284	1	0	0	1	0.372165	0.001
OTU_285	0	1	0	2	0.644309	0.001
OTU_2857	1	0	0	1	0.230253	0.003
OTU_286	1	0	0	1	0.621069	0.001
OTU_287	1	0	0	1	0.482697	0.001
OTU_288	1	0	0	1	0.556365	0.001
OTU_29	1	0	0	1	0.763293	0.001
OTU_290	0	1	0	2	0.5221	0.003
OTU_2915	0	0	1	3	0.315022	0.001
OTU_2916	0	0	1	3	0.285966	0.001
OTU_293	1	0	0	1	0.623852	0.001
OTU_2937	0	0	1	3	0.226247	0.001
OTU_295	1	0	0	1	0.657655	0.001
OTU_2959	0	0	1	3	0.28856	0.002
OTU_296	0	1	0	2	0.631258	0.001
OTU_2962	1	0	0	1	0.193373	0.004
OTU_2966	0	0	1	3	0.213809	0.001
OTU_2972	0	0	1	3	0.265479	0.001
OTU_298	1	0	0	1	0.685241	0.001
OTU_2989	0	0	1	3	0.506864	0.001
OTU_299	1	0	0	1	0.609917	0.003
OTU_2999	0	0	1	3	0.660088	0.001
OTU_300	1	0	0	1	0.397068	0.002
OTU_3006	0	0	1	3	0.411351	0.001
OTU_3008	0	1	0	2	0.215818	0.002
OTU_301	1	0	0	1	0.622983	0.001
OTU_302	1	0	0	1	0.411058	0.001
OTU_3022	1	0	0	1	0.45362	0.001
OTU_303	1	0	0	1	0.363102	0.001
OTU_304	0	0	1	3	0.530058	0.001
OTU_3049	1	0	0	1	0.332795	0.004
OTU_305	1	0	0	1	0.642772	0.004
OTU_3050	0	0	1	3	0.174844	0.007
OTU_306	1	0	0	1	0.550136	0.001
OTU_3060	1	0	0	1	0.566075	0.001
OTU_307	0	1	0	2	0.634086	0.002
OTU_309	0	1	0	2	0.717922	0.001
OTU_31	1	0	0	1	0.643063	0.001
OTU_310	0	0	1	3	0.745969	0.001
OTU_3123	0	1	0	2	0.541786	0.001
OTU_313	1	0	0	1	0.385843	0.001
OTU_3131	0	1	0	2	0.270224	0.002
OTU_314	1	0	0	1	0.257477	0.002
OTU_315	1	0	0	1	0.403325	0.001
OTU_3167	1	0	0	1	0.266115	0.007
OTU_317	1	0	0	1	0.56516	0.001
OTU_318	1	0	0	1	0.334294	0.001
OTU_3184	0	0	1	3	0.476355	0.001
OTU_3189	0	0	1	3	0.36815	0.001
OTU_319	1	0	0	1	0.45378	0.003
OTU_3196	0	0	1	3	0.388569	0.001
OTU_320	1	0	0	1	0.509979	0.001
OTU_321	1	0	0	1	0.493115	0.001
OTU_322	1	0	0	1	0.632139	0.001
OTU_323	1	0	0	1	0.763669	0.001
OTU_3237	0	1	0	2	0.350486	0.001
OTU_324	1	0	0	1	0.363223	0.001
OTU_325	1	0	0	1	0.219479	0.004
OTU_326	1	0	0	1	0.574935	0.001
OTU_327	1	0	0	1	0.711026	0.001
OTU_329	1	0	0	1	0.61319	0.001
OTU_3295	0	0	1	3	0.176214	0.005
OTU_33	1	0	0	1	0.630051	0.001
OTU_330	0	0	1	3	0.57603	0.007
OTU_331	1	0	0	1	0.756082	0.001
OTU_332	1	0	0	1	0.625121	0.001
OTU_3323	1	0	0	1	0.280383	0.001
OTU_333	0	1	0	2	0.590635	0.001
OTU_335	1	0	0	1	0.645421	0.001
OTU_3353	0	0	1	3	0.227326	0.006
OTU_336	1	0	0	1	0.516651	0.004
OTU_337	1	0	0	1	0.575821	0.001
OTU_3380	1	0	0	1	0.462298	0.002
OTU_339	0	0	1	3	0.744927	0.001
OTU_34	1	0	0	1	0.745156	0.001
OTU_340	1	0	0	1	0.701293	0.001
OTU_3401	0	0	1	3	0.2	0.001
OTU_341	0	0	1	3	0.726649	0.001
OTU_3428	0	0	1	3	0.218937	0.001
OTU_343	1	0	0	1	0.630203	0.001
OTU_3440	0	0	1	3	0.169031	0.007
OTU_3442	0	0	1	3	0.332913	0.003
OTU_345	1	0	0	1	0.348099	0.001
OTU_3452	0	0	1	3	0.272554	0.001
OTU_346	1	0	0	1	0.239898	0.002
OTU_347	1	0	0	1	0.680042	0.001
OTU_3471	0	1	0	2	0.212364	0.009
OTU_348	1	0	0	1	0.400732	0.001
OTU_35	0	0	1	3	0.616389	0.001
OTU_350	0	1	0	2	0.587526	0.001
OTU_351	1	0	0	1	0.312726	0.001
OTU_352	1	0	0	1	0.657729	0.001
OTU_353	1	0	0	1	0.786743	0.001
OTU_354	1	0	0	1	0.698456	0.001
OTU_3544	1	0	0	1	0.462823	0.001
OTU_355	0	1	0	2	0.726347	0.001
OTU_356	0	0	1	3	0.846103	0.001
OTU_358	1	0	0	1	0.300434	0.001
OTU_359	0	0	1	3	0.648696	0.001
OTU_361	0	1	0	2	0.657603	0.001
OTU_3613	0	0	1	3	0.2746	0.001
OTU_3645	1	0	0	1	0.232737	0.003
OTU_365	1	0	0	1	0.692449	0.001
OTU_366	0	1	0	2	0.73488	0.001
OTU_367	0	1	0	2	0.426508	0.002
OTU_368	1	0	0	1	0.331742	0.001
OTU_369	1	0	0	1	0.54423	0.001
OTU_37	1	0	0	1	0.743162	0.001
OTU_370	1	0	0	1	0.665821	0.001
OTU_3707	1	0	0	1	0.279898	0.001
OTU_371	0	1	0	2	0.750543	0.001
OTU_3723	1	0	0	1	0.236657	0.009
OTU_374	1	0	0	1	0.638751	0.001
OTU_376	1	0	0	1	0.594561	0.001
OTU_377	1	0	0	1	0.232737	0.003
OTU_378	0	0	1	3	0.68519	0.001
OTU_379	1	0	0	1	0.482826	0.001
OTU_38	0	0	1	3	0.633009	0.001
OTU_3802	1	0	0	1	0.42125	0.004
OTU_3806	0	0	1	3	0.463761	0.001
OTU_3807	0	0	1	3	0.241102	0.003
OTU_3817	0	0	1	3	0.213809	0.001
OTU_382	0	0	1	3	0.33818	0.001
OTU_3824	0	1	0	2	0.372796	0.001
OTU_383	1	0	0	1	0.296133	0.001
OTU_384	0	0	1	3	0.783846	0.001
OTU_386	1	0	0	1	0.273406	0.001
OTU_388	1	0	0	1	0.573524	0.001
OTU_3886	0	0	1	3	0.205641	0.002
OTU_389	1	0	0	1	0.698654	0.001
OTU_390	1	0	0	1	0.589532	0.003
OTU_3908	0	0	1	3	0.270507	0.001
OTU_391	1	0	0	1	0.645178	0.001
OTU_393	0	1	0	2	0.676641	0.001
OTU_394	0	1	0	2	0.751062	0.001
OTU_395	1	0	0	1	0.661672	0.001
OTU_396	0	1	0	2	0.689326	0.001
OTU_3961	0	0	1	3	0.396787	0.001
OTU_397	1	0	0	1	0.408506	0.006
OTU_398	1	0	0	1	0.432454	0.001
OTU_3981	0	1	0	2	0.193539	0.003
OTU_3987	0	1	0	2	0.414267	0.001
OTU_4	0	1	0	2	0.571948	0.001
OTU_40	1	0	0	1	0.682435	0.001
OTU_400	0	1	0	2	0.189015	0.008
OTU_401	1	0	0	1	0.253067	0.003
OTU_402	0	0	1	3	0.627773	0.001
OTU_403	1	0	0	1	0.529075	0.003
OTU_404	1	0	0	1	0.641352	0.001
OTU_405	1	0	0	1	0.247009	0.003
OTU_406	1	0	0	1	0.66256	0.001
OTU_409	1	0	0	1	0.480173	0.001
OTU_41	0	0	1	3	0.362215	0.007
OTU_411	1	0	0	1	0.462269	0.001
OTU_4126	0	0	1	3	0.191465	0.005
OTU_413	0	0	1	3	0.425477	0.001
OTU_414	1	0	0	1	0.241523	0.002
OTU_415	1	0	0	1	0.441756	0.002
OTU_4152	1	0	0	1	0.182574	0.005
OTU_4160	1	0	0	1	0.193649	0.004
OTU_417	1	0	0	1	0.743078	0.001
OTU_418	1	0	0	1	0.570779	0.001
OTU_419	0	1	0	2	0.656026	0.001
OTU_42	0	1	0	2	0.720997	0.001
OTU_420	0	0	1	3	0.655143	0.001
OTU_421	1	0	0	1	0.321323	0.003
OTU_422	1	0	0	1	0.621236	0.001
OTU_4229	1	0	0	1	0.508583	0.001
OTU_423	1	0	0	1	0.67222	0.001
OTU_4237	0	0	1	3	0.663858	0.001
OTU_424	0	0	1	3	0.673519	0.001
OTU_4249	0	0	1	3	0.169031	0.004
OTU_425	1	0	0	1	0.839387	0.001
OTU_4261	0	0	1	3	0.340409	0.001
OTU_427	1	0	0	1	0.721006	0.001
OTU_4273	0	0	1	3	0.187237	0.008
OTU_428	0	0	1	3	0.86001	0.001
OTU_429	0	1	0	2	0.531714	0.001
OTU_43	1	0	0	1	0.77688	0.001
OTU_431	0	0	1	3	0.634571	0.001
OTU_433	1	0	0	1	0.432492	0.002
OTU_434	1	0	0	1	0.50324	0.002
OTU_435	1	0	0	1	0.295129	0.001
OTU_436	1	0	0	1	0.266145	0.001
OTU_437	1	0	0	1	0.193649	0.006
OTU_438	1	0	0	1	0.602742	0.001
OTU_4389	0	1	0	2	0.320807	0.001
OTU_439	1	0	0	1	0.520317	0.001
OTU_44	0	1	0	2	0.719177	0.001
OTU_440	1	0	0	1	0.610596	0.001
OTU_4405	0	0	1	3	0.218937	0.002
OTU_4418	0	0	1	3	0.421789	0.001
OTU_442	0	0	1	3	0.811062	0.001
OTU_4428	0	0	1	3	0.183922	0.005
OTU_443	1	0	0	1	0.614494	0.001
OTU_4430	0	0	1	3	0.2	0.001
OTU_444	1	0	0	1	0.708968	0.001
OTU_445	1	0	0	1	0.610121	0.004
OTU_446	0	1	0	2	0.734752	0.001
OTU_447	1	0	0	1	0.494214	0.001
OTU_448	1	0	0	1	0.379308	0.001
OTU_449	0	1	0	2	0.610116	0.003
OTU_45	0	1	0	2	0.80854	0.001
OTU_451	0	1	0	2	0.696905	0.001
OTU_452	1	0	0	1	0.637776	0.001
OTU_453	0	0	1	3	0.705847	0.001
OTU_454	1	0	0	1	0.281396	0.001
OTU_455	1	0	0	1	0.702477	0.001
OTU_457	1	0	0	1	0.687847	0.001
OTU_458	0	1	0	2	0.511454	0.001
OTU_459	1	0	0	1	0.201842	0.006
OTU_46	0	0	1	3	0.788943	0.001
OTU_460	1	0	0	1	0.248643	0.002
OTU_461	1	0	0	1	0.635958	0.001
OTU_462	1	0	0	1	0.70994	0.001
OTU_463	1	0	0	1	0.514926	0.001
OTU_465	1	0	0	1	0.653498	0.001
OTU_466	0	1	0	2	0.593546	0.001
OTU_467	1	0	0	1	0.512007	0.001
OTU_4681	1	0	0	1	0.317722	0.001
OTU_469	0	0	1	3	0.567185	0.001
OTU_4696	1	0	0	1	0.410403	0.001
OTU_47	1	0	0	1	0.675334	0.001
OTU_470	1	0	0	1	0.214087	0.002
OTU_4714	0	1	0	2	0.516632	0.001
OTU_472	1	0	0	1	0.677165	0.001
OTU_474	1	0	0	1	0.566153	0.001
OTU_475	1	0	0	1	0.222119	0.002
OTU_476	1	0	0	1	0.514649	0.001
OTU_478	1	0	0	1	0.582869	0.001
OTU_479	1	0	0	1	0.343667	0.001
OTU_4799	1	0	0	1	0.266145	0.001
OTU_48	1	0	0	1	0.613295	0.001
OTU_481	1	0	0	1	0.318004	0.001
OTU_484	1	0	0	1	0.504158	0.001
OTU_485	1	0	0	1	0.663825	0.001
OTU_487	0	1	0	2	0.523208	0.001
OTU_4871	0	0	1	3	0.185164	0.001
OTU_488	1	0	0	1	0.772316	0.001
OTU_4891	0	0	1	3	0.177262	0.006
OTU_4894	0	0	1	3	0.190088	0.006
OTU_49	1	0	0	1	0.529353	0.001
OTU_490	0	1	0	2	0.696102	0.001
OTU_492	0	1	0	2	0.486837	0.001
OTU_4934	0	0	1	3	0.316736	0.002
OTU_494	0	1	0	2	0.490231	0.001
OTU_4955	0	0	1	3	0.169031	0.003
OTU_4959	0	0	1	3	0.323926	0.001
OTU_496	0	1	0	2	0.605953	0.001
OTU_4960	0	0	1	3	0.219617	0.001
OTU_497	0	0	1	3	0.714723	0.001
OTU_4973	0	0	1	3	0.240829	0.001
OTU_498	0	1	0	2	0.703456	0.001
OTU_4982	0	1	0	2	0.280248	0.004
OTU_4996	0	0	1	3	0.415112	0.001
OTU_5	0	0	1	3	0.739389	0.001
OTU_50	0	0	1	3	0.546949	0.003
OTU_500	1	0	0	1	0.651715	0.001
OTU_501	1	0	0	1	0.409131	0.005
OTU_5014	0	0	1	3	0.509482	0.001
OTU_5018	0	0	1	3	0.399361	0.001
OTU_502	1	0	0	1	0.672322	0.001
OTU_5026	0	0	1	3	0.461262	0.001
OTU_504	1	0	0	1	0.589225	0.001
OTU_5044	0	0	1	3	0.472999	0.001
OTU_506	1	0	0	1	0.357345	0.001
OTU_5069	0	0	1	3	0.238723	0.005
OTU_507	0	1	0	2	0.53902	0.002
OTU_51	0	0	1	3	0.864517	0.001
OTU_510	1	0	0	1	0.276325	0.005
OTU_511	1	0	0	1	0.459464	0.001
OTU_512	0	1	0	2	0.492567	0.001
OTU_513	1	0	0	1	0.295307	0.001
OTU_514	1	0	0	1	0.632013	0.001
OTU_5146	0	1	0	2	0.335755	0.001
OTU_515	1	0	0	1	0.46326	0.001
OTU_516	0	1	0	2	0.717555	0.001
OTU_517	0	0	1	3	0.736043	0.001
OTU_518	1	0	0	1	0.476455	0.001
OTU_519	1	0	0	1	0.585823	0.001
OTU_520	1	0	0	1	0.611947	0.001
OTU_521	0	0	1	3	0.667283	0.001
OTU_5216	0	1	0	2	0.177935	0.005
OTU_5224	0	1	0	2	0.306367	0.002
OTU_5225	0	1	0	2	0.234929	0.001
OTU_523	1	0	0	1	0.629639	0.001
OTU_5258	1	0	0	1	0.292795	0.001
OTU_527	1	0	0	1	0.444163	0.001
OTU_528	1	0	0	1	0.287767	0.001
OTU_530	0	1	0	2	0.547814	0.001
OTU_532	1	0	0	1	0.347118	0.002
OTU_5322	1	0	0	1	0.562179	0.001
OTU_533	0	1	0	2	0.607777	0.001
OTU_534	0	1	0	2	0.479474	0.001
OTU_5345	1	0	0	1	0.203608	0.005
OTU_535	1	0	0	1	0.662995	0.001
OTU_537	1	0	0	1	0.555471	0.001
OTU_539	1	0	0	1	0.644998	0.001
OTU_54	0	1	0	2	0.670178	0.001
OTU_540	1	0	0	1	0.4138	0.001
OTU_542	0	1	0	2	0.695273	0.001
OTU_543	0	1	0	2	0.4822	0.001
OTU_545	1	0	0	1	0.488002	0.001
OTU_547	0	1	0	2	0.440324	0.001
OTU_548	0	1	0	2	0.639793	0.001
OTU_549	0	0	1	3	0.653483	0.001
OTU_5495	0	0	1	3	0.376359	0.001
OTU_551	1	0	0	1	0.493771	0.001
OTU_552	1	0	0	1	0.23167	0.006
OTU_553	1	0	0	1	0.317277	0.001
OTU_5543	1	0	0	1	0.229165	0.004
OTU_556	1	0	0	1	0.729464	0.001
OTU_558	1	0	0	1	0.587116	0.001
OTU_559	1	0	0	1	0.261878	0.001
OTU_56	0	0	1	3	0.370788	0.001
OTU_560	0	1	0	2	0.569121	0.001
OTU_5618	0	0	1	3	0.285488	0.001
OTU_562	1	0	0	1	0.690926	0.001
OTU_563	1	0	0	1	0.293907	0.002
OTU_5637	0	0	1	3	0.31552	0.001
OTU_564	0	1	0	2	0.460448	0.001
OTU_5657	0	0	1	3	0.169031	0.006
OTU_567	1	0	0	1	0.600315	0.003
OTU_568	1	0	0	1	0.632235	0.001
OTU_569	0	1	0	2	0.475577	0.001
OTU_57	0	1	0	2	0.606928	0.001
OTU_5710	1	0	0	1	0.330282	0.001
OTU_572	0	0	1	3	0.664605	0.001
OTU_5732	1	0	0	1	0.198839	0.002
OTU_5739	0	1	0	2	0.187891	0.004
OTU_5745	0	0	1	3	0.415714	0.001
OTU_577	1	0	0	1	0.356314	0.001
OTU_579	0	1	0	2	0.265001	0.003
OTU_5790	0	1	0	2	0.310057	0.002
OTU_58	0	0	1	3	0.691124	0.001
OTU_580	1	0	0	1	0.38001	0.001
OTU_584	1	0	0	1	0.608459	0.001
OTU_5843	0	1	0	2	0.17811	0.006
OTU_5854	0	0	1	3	0.548833	0.001
OTU_587	1	0	0	1	0.357375	0.001
OTU_589	0	1	0	2	0.68708	0.001
OTU_59	1	0	0	1	0.550206	0.001
OTU_590	1	0	0	1	0.615183	0.001
OTU_5908	0	0	1	3	0.356337	0.001
OTU_591	1	0	0	1	0.59887	0.001
OTU_592	1	0	0	1	0.35251	0.001
OTU_593	1	0	0	1	0.269453	0.002
OTU_5935	0	0	1	3	0.226779	0.001
OTU_594	1	0	0	1	0.370153	0.001
OTU_5948	0	1	0	2	0.19104	0.001
OTU_595	1	0	0	1	0.282079	0.001
OTU_597	0	1	0	2	0.435794	0.001
OTU_5973	0	0	1	3	0.260774	0.001
OTU_599	0	1	0	2	0.520569	0.001
OTU_6	0	0	1	3	0.795877	0.001
OTU_600	0	0	1	3	0.505788	0.001
OTU_6002	0	1	0	2	0.457418	0.001
OTU_601	1	0	0	1	0.62588	0.001
OTU_602	1	0	0	1	0.447939	0.001
OTU_6027	0	1	0	2	0.277814	0.002
OTU_603	0	1	0	2	0.614921	0.001
OTU_604	1	0	0	1	0.623381	0.001
OTU_6049	1	0	0	1	0.308383	0.001
OTU_605	1	0	0	1	0.514641	0.001
OTU_6074	1	0	0	1	0.23444	0.004
OTU_608	1	0	0	1	0.442877	0.001
OTU_61	0	1	0	2	0.5989	0.002
OTU_610	1	0	0	1	0.403765	0.001
OTU_611	0	0	1	3	0.456276	0.001
OTU_612	0	1	0	2	0.534876	0.001
OTU_6120	0	0	1	3	0.243427	0.001
OTU_6123	0	0	1	3	0.185722	0.005
OTU_613	1	0	0	1	0.384159	0.002
OTU_614	1	0	0	1	0.43483	0.002
OTU_615	1	0	0	1	0.3542	0.002
OTU_6154	0	1	0	2	0.269624	0.008
OTU_6157	0	0	1	3	0.481706	0.001
OTU_6158	0	1	0	2	0.218139	0.007
OTU_617	1	0	0	1	0.355094	0.001
OTU_619	1	0	0	1	0.421779	0.001
OTU_62	1	0	0	1	0.656166	0.001
OTU_620	0	1	0	2	0.453376	0.001
OTU_6200	0	1	0	2	0.601522	0.001
OTU_6203	0	0	1	3	0.218002	0.002
OTU_6206	0	0	1	3	0.169031	0.005
OTU_6208	0	0	1	3	0.185164	0.001
OTU_621	1	0	0	1	0.713689	0.001
OTU_624	1	0	0	1	0.483639	0.001
OTU_6247	0	1	0	2	0.395313	0.001
OTU_6256	0	1	0	2	0.241649	0.001
OTU_626	0	1	0	2	0.342478	0.001
OTU_6265	0	1	0	2	0.182553	0.005
OTU_627	0	1	0	2	0.649805	0.001
OTU_6273	0	1	0	2	0.170872	0.006
OTU_6289	0	0	1	3	0.357691	0.006
OTU_629	1	0	0	1	0.51904	0.001
OTU_6292	1	0	0	1	0.323395	0.001
OTU_630	0	1	0	2	0.210266	0.002
OTU_631	1	0	0	1	0.638616	0.001
OTU_6310	1	0	0	1	0.223607	0.003
OTU_632	1	0	0	1	0.466874	0.001
OTU_6334	1	0	0	1	0.331287	0.001
OTU_634	1	0	0	1	0.204124	0.005
OTU_635	0	1	0	2	0.567691	0.001
OTU_6351	0	1	0	2	0.206658	0.009
OTU_636	0	0	1	3	0.729368	0.001
OTU_6366	0	0	1	3	0.232611	0.001
OTU_638	1	0	0	1	0.455593	0.001
OTU_639	0	1	0	2	0.656922	0.001
OTU_64	0	0	1	3	0.670425	0.001
OTU_640	1	0	0	1	0.311785	0.001
OTU_641	1	0	0	1	0.475928	0.001
OTU_642	1	0	0	1	0.247817	0.003
OTU_644	0	1	0	2	0.610187	0.001
OTU_646	0	0	1	3	0.252838	0.003
OTU_649	0	0	1	3	0.250713	0.001
OTU_65	0	0	1	3	0.708039	0.001
OTU_650	0	0	1	3	0.677226	0.001
OTU_651	1	0	0	1	0.386998	0.001
OTU_652	1	0	0	1	0.495033	0.001
OTU_654	1	0	0	1	0.563954	0.001
OTU_6545	1	0	0	1	0.20991	0.004
OTU_6554	0	1	0	2	0.161881	0.005
OTU_656	1	0	0	1	0.417674	0.001
OTU_658	1	0	0	1	0.233534	0.004
OTU_659	1	0	0	1	0.464407	0.001
OTU_66	0	1	0	2	0.723192	0.004
OTU_660	1	0	0	1	0.460668	0.001
OTU_661	0	0	1	3	0.68187	0.001
OTU_663	1	0	0	1	0.252989	0.007
OTU_666	1	0	0	1	0.433563	0.001
OTU_6665	1	0	0	1	0.214087	0.004
OTU_6683	0	0	1	3	0.30392	0.001
OTU_669	1	0	0	1	0.299672	0.007
OTU_67	1	0	0	1	0.710531	0.001
OTU_671	1	0	0	1	0.304521	0.001
OTU_6732	0	0	1	3	0.233054	0.001
OTU_674	0	0	1	3	0.762499	0.001
OTU_675	1	0	0	1	0.405051	0.001
OTU_677	0	1	0	2	0.580666	0.001
OTU_678	0	1	0	2	0.564093	0.001
OTU_68	1	0	0	1	0.705897	0.001
OTU_681	1	0	0	1	0.193649	0.004
OTU_6821	1	0	0	1	0.325958	0.008
OTU_69	1	0	0	1	0.816401	0.001
OTU_691	1	0	0	1	0.589949	0.001
OTU_6917	0	1	0	2	0.351267	0.001
OTU_692	1	0	0	1	0.278004	0.001
OTU_6955	0	1	0	2	0.216992	0.007
OTU_696	1	0	0	1	0.240183	0.001
OTU_697	1	0	0	1	0.456957	0.001
OTU_6987	0	0	1	3	0.185164	0.001
OTU_699	1	0	0	1	0.469632	0.001
OTU_6997	0	0	1	3	0.219681	0.007
OTU_7	0	0	1	3	0.761409	0.001
OTU_70	0	0	1	3	0.654147	0.001
OTU_700	0	1	0	2	0.441554	0.001
OTU_701	1	0	0	1	0.581011	0.001
OTU_703	1	0	0	1	0.232737	0.002
OTU_704	1	0	0	1	0.572733	0.001
OTU_705	1	0	0	1	0.651751	0.001
OTU_7058	0	0	1	3	0.17809	0.009
OTU_707	0	0	1	3	0.268422	0.001
OTU_709	0	1	0	2	0.646942	0.001
OTU_713	0	1	0	2	0.460893	0.001
OTU_714	1	0	0	1	0.48709	0.001
OTU_715	0	1	0	2	0.632428	0.001
OTU_7152	0	0	1	3	0.412602	0.002
OTU_716	1	0	0	1	0.369255	0.001
OTU_718	0	1	0	2	0.364472	0.002
OTU_7188	0	0	1	3	0.200906	0.001
OTU_72	1	0	0	1	0.606793	0.001
OTU_720	1	0	0	1	0.690684	0.001
OTU_721	1	0	0	1	0.528169	0.001
OTU_7222	0	1	0	2	0.276196	0.001
OTU_724	1	0	0	1	0.484121	0.001
OTU_725	1	0	0	1	0.288204	0.001
OTU_727	0	0	1	3	0.399013	0.001
OTU_728	0	0	1	3	0.475357	0.001
OTU_729	0	0	1	3	0.614562	0.001
OTU_7291	0	0	1	3	0.447751	0.001
OTU_7297	0	0	1	3	0.36036	0.001
OTU_73	1	0	0	1	0.706812	0.001
OTU_731	1	0	0	1	0.54356	0.001
OTU_734	1	0	0	1	0.224541	0.007
OTU_7341	1	0	0	1	0.25	0.001
OTU_736	0	1	0	2	0.257782	0.003
OTU_7366	1	0	0	1	0.284128	0.003
OTU_738	1	0	0	1	0.337326	0.001
OTU_74	1	0	0	1	0.60022	0.001
OTU_7405	1	0	0	1	0.245843	0.001
OTU_741	0	0	1	3	0.548729	0.001
OTU_743	0	0	1	3	0.77461	0.001
OTU_7441	0	0	1	3	0.235583	0.001
OTU_745	1	0	0	1	0.381374	0.001
OTU_747	1	0	0	1	0.508231	0.002
OTU_75	0	1	0	2	0.637484	0.001
OTU_750	1	0	0	1	0.565854	0.001
OTU_751	1	0	0	1	0.540185	0.001
OTU_7510	0	0	1	3	0.219846	0.003
OTU_7513	0	1	0	2	0.191819	0.004
OTU_754	0	0	1	3	0.756046	0.001
OTU_7547	0	1	0	2	0.216177	0.001
OTU_755	1	0	0	1	0.318301	0.001
OTU_7551	0	0	1	3	0.348024	0.001
OTU_756	0	1	0	2	0.548524	0.001
OTU_757	1	0	0	1	0.446667	0.001
OTU_759	1	0	0	1	0.381502	0.001
OTU_76	0	1	0	2	0.715218	0.001
OTU_7600	0	0	1	3	0.2	0.001
OTU_761	1	0	0	1	0.170783	0.009
OTU_764	1	0	0	1	0.275813	0.001
OTU_7649	0	0	1	3	0.220188	0.001
OTU_765	0	1	0	2	0.450952	0.002
OTU_7672	0	1	0	2	0.513499	0.001
OTU_7675	0	1	0	2	0.175106	0.007
OTU_768	1	0	0	1	0.523805	0.001
OTU_7687	0	0	1	3	0.246319	0.001
OTU_7689	0	0	1	3	0.169031	0.005
OTU_7695	0	0	1	3	0.210374	0.002
OTU_7698	0	1	0	2	0.279408	0.003
OTU_77	0	1	0	2	0.611611	0.001
OTU_771	1	0	0	1	0.425402	0.001
OTU_772	1	0	0	1	0.572311	0.001
OTU_774	1	0	0	1	0.281428	0.001
OTU_775	1	0	0	1	0.308555	0.006
OTU_776	1	0	0	1	0.488035	0.001
OTU_777	1	0	0	1	0.470207	0.002
OTU_778	0	1	0	2	0.349166	0.001
OTU_779	1	0	0	1	0.593611	0.001
OTU_7808	0	0	1	3	0.236708	0.002
OTU_781	0	1	0	2	0.746134	0.001
OTU_782	1	0	0	1	0.427482	0.001
OTU_7824	0	0	1	3	0.213809	0.001
OTU_784	1	0	0	1	0.301091	0.001
OTU_7846	0	0	1	3	0.625295	0.001
OTU_786	1	0	0	1	0.507917	0.001
OTU_7871	1	0	0	1	0.443022	0.001
OTU_788	1	0	0	1	0.263108	0.001
OTU_789	1	0	0	1	0.49744	0.001
OTU_790	1	0	0	1	0.208191	0.009
OTU_791	1	0	0	1	0.232737	0.002
OTU_7921	0	1	0	2	0.159846	0.008
OTU_795	1	0	0	1	0.359291	0.001
OTU_796	1	0	0	1	0.585337	0.001
OTU_7974	1	0	0	1	0.531345	0.002
OTU_798	1	0	0	1	0.709297	0.001
OTU_80	1	0	0	1	0.369532	0.001
OTU_8003	0	0	1	3	0.696127	0.001
OTU_8014	0	0	1	3	0.185164	0.003
OTU_8015	0	0	1	3	0.225101	0.001
OTU_803	1	0	0	1	0.485298	0.001
OTU_8034	1	0	0	1	0.258829	0.002
OTU_804	0	0	1	3	0.580359	0.001
OTU_805	1	0	0	1	0.256462	0.002
OTU_806	0	1	0	2	0.49756	0.001
OTU_8075	0	1	0	2	0.170872	0.002
OTU_81	1	0	0	1	0.470189	0.001
OTU_810	1	0	0	1	0.480852	0.003
OTU_812	1	0	0	1	0.28804	0.001
OTU_8129	0	0	1	3	0.169031	0.004
OTU_813	1	0	0	1	0.386605	0.006
OTU_8131	0	0	1	3	0.185164	0.002
OTU_8135	0	0	1	3	0.440815	0.001
OTU_8137	0	0	1	3	0.308027	0.001
OTU_814	1	0	0	1	0.319875	0.001
OTU_815	1	0	0	1	0.264807	0.002
OTU_817	1	0	0	1	0.276705	0.004
OTU_818	0	0	1	3	0.679751	0.001
OTU_819	0	1	0	2	0.176192	0.007
OTU_82	0	0	1	3	0.630914	0.001
OTU_821	1	0	0	1	0.614934	0.001
OTU_823	1	0	0	1	0.413495	0.001
OTU_8239	0	0	1	3	0.2	0.001
OTU_824	0	0	1	3	0.373895	0.001
OTU_825	1	0	0	1	0.379615	0.008
OTU_826	1	0	0	1	0.325803	0.001
OTU_827	0	1	0	2	0.45206	0.001
OTU_8288	1	0	0	1	0.243485	0.001
OTU_829	1	0	0	1	0.275259	0.001
OTU_8296	0	0	1	3	0.268634	0.003
OTU_83	0	0	1	3	0.648338	0.001
OTU_830	1	0	0	1	0.296016	0.001
OTU_8305	1	0	0	1	0.282102	0.001
OTU_831	1	0	0	1	0.382234	0.005
OTU_8311	1	0	0	1	0.170783	0.009
OTU_833	1	0	0	1	0.201061	0.008
OTU_836	0	0	1	3	0.257782	0.009
OTU_8360	1	0	0	1	0.182574	0.007
OTU_837	0	0	1	3	0.387361	0.001
OTU_842	1	0	0	1	0.25096	0.001
OTU_843	1	0	0	1	0.55848	0.001
OTU_844	1	0	0	1	0.519528	0.001
OTU_846	0	0	1	3	0.186217	0.008
OTU_847	1	0	0	1	0.45776	0.001
OTU_8499	1	0	0	1	0.318906	0.002
OTU_85	1	0	0	1	0.627144	0.002
OTU_8508	1	0	0	1	0.215137	0.008
OTU_851	1	0	0	1	0.301121	0.001
OTU_853	0	0	1	3	0.459691	0.001
OTU_8532	0	1	0	2	0.3619	0.001
OTU_8545	1	0	0	1	0.204124	0.002
OTU_855	0	0	1	3	0.426594	0.003
OTU_8557	1	0	0	1	0.325168	0.001
OTU_856	1	0	0	1	0.257994	0.002
OTU_8571	0	0	1	3	0.407291	0.001
OTU_8580	0	0	1	3	0.218158	0.001
OTU_8589	0	0	1	3	0.28174	0.001
OTU_859	1	0	0	1	0.522624	0.001
OTU_8591	0	0	1	3	0.232061	0.001
OTU_86	1	0	0	1	0.248947	0.002
OTU_860	0	0	1	3	0.521131	0.006
OTU_8607	0	0	1	3	0.190332	0.008
OTU_861	1	0	0	1	0.350846	0.001
OTU_862	1	0	0	1	0.401721	0.001
OTU_8621	0	0	1	3	0.174844	0.004
OTU_8626	0	1	0	2	0.519396	0.001
OTU_865	0	1	0	2	0.224565	0.005
OTU_8655	1	0	0	1	0.2331	0.009
OTU_8658	1	0	0	1	0.193649	0.002
OTU_8683	0	1	0	2	0.184584	0.009
OTU_8684	0	1	0	2	0.347398	0.001
OTU_8688	0	1	0	2	0.447417	0.001
OTU_8693	1	0	0	1	0.309796	0.001
OTU_87	0	0	1	3	0.829538	0.001
OTU_8705	1	0	0	1	0.204124	0.004
OTU_871	1	0	0	1	0.548742	0.001
OTU_8714	1	0	0	1	0.333546	0.001
OTU_8724	0	0	1	3	0.169031	0.009
OTU_8728	1	0	0	1	0.408332	0.008
OTU_874	1	0	0	1	0.233481	0.002
OTU_876	1	0	0	1	0.223607	0.002
OTU_8760	0	0	1	3	0.21392	0.001
OTU_8761	0	0	1	3	0.404629	0.001
OTU_8769	0	0	1	3	0.479599	0.007
OTU_877	1	0	0	1	0.413613	0.001
OTU_8781	1	0	0	1	0.313285	0.003
OTU_8784	0	1	0	2	0.492469	0.001
OTU_8786	1	0	0	1	0.178634	0.007
OTU_879	1	0	0	1	0.442375	0.001
OTU_8791	0	0	1	3	0.238341	0.003
OTU_88	0	0	1	3	0.728755	0.001
OTU_882	1	0	0	1	0.384539	0.001
OTU_8820	0	0	1	3	0.319095	0.001
OTU_8824	1	0	0	1	0.22971	0.001
OTU_8829	0	0	1	3	0.428384	0.001
OTU_883	0	0	1	3	0.393107	0.001
OTU_884	0	1	0	2	0.354624	0.001
OTU_8851	0	0	1	3	0.442193	0.001
OTU_886	1	0	0	1	0.270833	0.001
OTU_8861	0	0	1	3	0.45093	0.001
OTU_8874	1	0	0	1	0.220921	0.004
OTU_8883	0	0	1	3	0.400295	0.002
OTU_8892	1	0	0	1	0.459235	0.001
OTU_89	0	0	1	3	0.682995	0.001
OTU_890	1	0	0	1	0.400329	0.002
OTU_8900	0	1	0	2	0.297044	0.002
OTU_8908	0	1	0	2	0.270242	0.003
OTU_892	0	0	1	3	0.501597	0.001
OTU_8921	1	0	0	1	0.392787	0.001
OTU_8932	0	0	1	3	0.253219	0.004
OTU_8939	0	0	1	3	0.317225	0.001
OTU_8994	0	0	1	3	0.174844	0.004
OTU_9	0	1	0	2	0.653156	0.001
OTU_90	1	0	0	1	0.769649	0.001
OTU_900	1	0	0	1	0.532648	0.001
OTU_9012	0	0	1	3	0.213809	0.001
OTU_9026	0	1	0	2	0.282811	0.001
OTU_9052	1	0	0	1	0.232737	0.001
OTU_9054	1	0	0	1	0.223607	0.002
OTU_9079	0	0	1	3	0.225723	0.002
OTU_908	1	0	0	1	0.375129	0.001
OTU_9082	0	0	1	3	0.49816	0.001
OTU_9088	0	0	1	3	0.185164	0.003
OTU_9095	1	0	0	1	0.170783	0.009
OTU_91	1	0	0	1	0.607319	0.001
OTU_910	0	0	1	3	0.64664	0.001
OTU_911	0	1	0	2	0.2651	0.001
OTU_913	1	0	0	1	0.450533	0.001
OTU_914	1	0	0	1	0.321349	0.002
OTU_9161	0	1	0	2	0.205148	0.003
OTU_9163	0	1	0	2	0.315222	0.001
OTU_917	1	0	0	1	0.323093	0.001
OTU_92	0	0	1	3	0.784234	0.001
OTU_9211	0	1	0	2	0.248812	0.002
OTU_9216	0	1	0	2	0.378215	0.002
OTU_922	1	0	0	1	0.199475	0.007
OTU_9228	0	1	0	2	0.170872	0.004
OTU_9229	0	1	0	2	0.170872	0.007
OTU_9272	1	0	0	1	0.423024	0.001
OTU_929	1	0	0	1	0.305146	0.001
OTU_9291	0	1	0	2	0.282855	0.008
OTU_9292	0	1	0	2	0.328042	0.001
OTU_93	1	0	0	1	0.734282	0.001
OTU_9307	0	1	0	2	0.429722	0.001
OTU_933	0	1	0	2	0.654925	0.001
OTU_9337	0	1	0	2	0.356659	0.002
OTU_9339	0	1	0	2	0.170872	0.007
OTU_935	0	0	1	3	0.536964	0.001
OTU_9374	0	1	0	2	0.172372	0.009
OTU_9387	0	0	1	3	0.31998	0.001
OTU_9388	0	0	1	3	0.445514	0.001
OTU_939	1	0	0	1	0.303838	0.001
OTU_9395	0	0	1	3	0.253666	0.003
OTU_94	0	1	0	2	0.671377	0.001
OTU_9469	0	0	1	3	0.169031	0.004
OTU_947	1	0	0	1	0.335098	0.001
OTU_95	0	0	1	3	0.553784	0.005
OTU_950	1	0	0	1	0.376528	0.001
OTU_951	1	0	0	1	0.361582	0.001
OTU_9523	1	0	0	1	0.259776	0.009
OTU_954	0	1	0	2	0.24578	0.004
OTU_955	1	0	0	1	0.264414	0.001
OTU_957	0	0	1	3	0.550478	0.001
OTU_959	0	0	1	3	0.68183	0.001
OTU_96	1	0	0	1	0.63277	0.001
OTU_960	1	0	0	1	0.557045	0.001
OTU_961	0	1	0	2	0.27058	0.001
OTU_964	1	0	0	1	0.187017	0.008
OTU_965	1	0	0	1	0.238326	0.004
OTU_97	0	1	0	2	0.504748	0.001
OTU_970	0	0	1	3	0.38507	0.001
OTU_974	0	0	1	3	0.533536	0.001
OTU_977	1	0	0	1	0.193649	0.001
OTU_978	1	0	0	1	0.25016	0.001
OTU_979	1	0	0	1	0.346551	0.001
OTU_98	1	0	0	1	0.504597	0.005
OTU_980	0	0	1	3	0.618853	0.001
OTU_982	1	0	0	1	0.257425	0.001
OTU_985	1	0	0	1	0.278371	0.002
OTU_986	0	0	1	3	0.322004	0.001
OTU_990	1	0	0	1	0.260263	0.001
OTU_994	1	0	0	1	0.689707	0.001
OTU_997	1	0	0	1	0.210799	0.007
OTU_998	0	0	1	3	0.420883	0.001
OTU_999	1	0	0	1	0.189709	0.008
