# Supplementary material for: Impact of diet and host genetics on the murine intestinal mycobiome
Source: Nat Commun. 2023 Feb 14;14:834. doi: 10.1038/s41467-023-36479-z (PMC9929102; doi:10.1038/s41467-023-36479-z)
Supplement: Supplementary file 14 — Supplementary Dataset 11 [file 41467_2023_36479_MOESM14_ESM.xlsx]

## Sheet: Sheet1
Supplementary Data 11. Correlations between fungi and standing bacterial communities. Correlation coefficient was calculated using FastSpar that uses the SparCC algorithm with n=999 permutations. P-value were adjusted using Benjamini-Hochberg correction. Related to Figure 3.
Fungi	Bacteria	rho	P	Padj
Claviceps	Eisenbergiella	-0.1876	0.001	0.022
Alternaria	Eisenbergiella	-0.2182	0.001	0.022
Phoma	Eisenbergiella	-0.1452	0.001	0.022
Claviceps	Clostridium_XlVb	-0.1978	0.001	0.022
Monographella	Clostridium_XlVb	-0.1844	0.001	0.022
Davidiella	Clostridium_XlVb	-0.1837	0.001	0.022
Alternaria	Clostridium_XlVb	-0.2338	0.001	0.022
Phoma	Clostridium_XlVb	-0.156	0.001	0.022
Clavispora	Clostridium_XlVa	-0.1646	0.001	0.022
Claviceps	Clostridium_XlVa	-0.1636	0.001	0.022
Davidiella	Clostridium_XlVa	-0.1863	0.001	0.022
Fungi_Un_1_1	Clostridium_XlVa	-0.1478	0.001	0.022
Candida	Acetatifactor	-0.1659	0.001	0.022
Claviceps	Roseburia	-0.281	0.001	0.022
Davidiella	Roseburia	-0.1815	0.001	0.022
Alternaria	Roseburia	-0.1932	0.001	0.022
Pleosporales_Un_1	Roseburia	-0.1348	0.001	0.022
Clavispora	Marvinbryantia	-0.1603	0.001	0.022
Wallemia	Marvinbryantia	-0.1593	0.001	0.022
Candida	Murimonas	-0.1425	0.001	0.022
Clavispora	Murimonas	-0.1151	0.001	0.022
Wallemia	Murimonas	-0.1383	0.001	0.022
Ascomycota_Un_1_1	Lachnospiracea_incertae_sedis	-0.1623	0.001	0.022
Claviceps	Ruminococcus2	-0.1825	0.001	0.022
Alternaria	Ruminococcus2	-0.131	0.001	0.022
Cryptococcus_1	Ruminococcus2	-0.1326	0.001	0.022
Clavispora	Hungatella	-0.1274	0.001	0.022
Davidiella	Hungatella	-0.1811	0.001	0.022
Davidiella	Dorea	-0.1125	0.001	0.022
Alternaria	Dorea	-0.1044	0.001	0.022
Clavispora	Oscillibacter	-0.1823	0.001	0.022
Claviceps	Oscillibacter	-0.2883	0.001	0.022
Monographella	Oscillibacter	-0.1572	0.001	0.022
Davidiella	Oscillibacter	-0.2597	0.001	0.022
Alternaria	Oscillibacter	-0.2436	0.001	0.022
Phoma	Oscillibacter	-0.2243	0.001	0.022
Cryptococcus_1	Oscillibacter	-0.1397	0.001	0.022
Trichocomaceae_Un	Clostridium_IV	-0.153	0.001	0.022
Talaromyces	Clostridium_IV	0.1294	0.001	0.022
Candida	Clostridium_IV	-0.1942	0.001	0.022
Cyberlindnera	Clostridium_IV	-0.1663	0.001	0.022
Pichia	Clostridium_IV	-0.1403	0.001	0.022
Nakazawaea	Clostridium_IV	-0.1803	0.001	0.022
Ascomycota_Un_1_1	Clostridium_IV	-0.1824	0.001	0.022
Claviceps	Clostridium_IV	0.2265	0.001	0.022
Alternaria	Clostridium_IV	0.1577	0.001	0.022
Wallemia	Clostridium_IV	-0.1407	0.001	0.022
Candida	Pseudoflavonifractor	-0.1638	0.001	0.022
Cyberlindnera	Pseudoflavonifractor	-0.1385	0.001	0.022
Pichia	Pseudoflavonifractor	-0.1857	0.001	0.022
Clavispora	Pseudoflavonifractor	-0.1681	0.001	0.022
Claviceps	Intestinimonas	-0.3794	0.001	0.022
Monographella	Intestinimonas	-0.1475	0.001	0.022
Davidiella	Intestinimonas	-0.2555	0.001	0.022
Alternaria	Intestinimonas	-0.3178	0.001	0.022
Phoma	Intestinimonas	-0.2298	0.001	0.022
Cryptococcus_1	Intestinimonas	-0.1814	0.001	0.022
Penicillium	Ruminococcus	-0.1656	0.001	0.022
Wallemia	Ruminococcus	-0.1578	0.001	0.022
Claviceps	Anaerotruncus	-0.2627	0.001	0.022
Monographella	Anaerotruncus	-0.1721	0.001	0.022
Davidiella	Anaerotruncus	-0.2275	0.001	0.022
Alternaria	Anaerotruncus	-0.2004	0.001	0.022
Phoma	Anaerotruncus	-0.2199	0.001	0.022
Cryptococcus_1	Anaerotruncus	-0.1535	0.001	0.022
Penicillium	Butyricicoccus	-0.1819	0.001	0.022
Eupenicillium	Butyricicoccus	-0.1475	0.001	0.022
Candida	Butyricicoccus	-0.1582	0.001	0.022
Debaryomyces	Butyricicoccus	-0.1601	0.001	0.022
Wickerhamomyces	Butyricicoccus	-0.1638	0.001	0.022
Pichia	Butyricicoccus	-0.17	0.001	0.022
Saccharomycetales_Un_1	Butyricicoccus	-0.1723	0.001	0.022
Claviceps	Butyricicoccus	0.2769	0.001	0.022
Alternaria	Butyricicoccus	0.2316	0.001	0.022
Wallemia	Butyricicoccus	-0.3007	0.001	0.022
Claviceps	Flavonifractor	-0.3433	0.001	0.022
Monographella	Flavonifractor	-0.2033	0.001	0.022
Davidiella	Flavonifractor	-0.2391	0.001	0.022
Alternaria	Flavonifractor	-0.2937	0.001	0.022
Phoma	Flavonifractor	-0.226	0.001	0.022
Cryptococcus_1	Flavonifractor	-0.1993	0.001	0.022
Fungi_Un_1_1	Flavonifractor	-0.1389	0.001	0.022
Candida	Acetanaerobacterium	-0.1057	0.001	0.022
Davidiella	Anaerovorax	-0.1505	0.001	0.022
Alternaria	Anaerovorax	-0.1766	0.001	0.022
Cryptococcus_1	Anaerovorax	-0.1507	0.001	0.022
Davidiella	Romboutsia	-0.1321	0.001	0.022
Penicillium	Lactobacillus	-0.198	0.001	0.022
Candida	Lactobacillus	-0.2472	0.001	0.022
Debaryomyces	Lactobacillus	-0.2071	0.001	0.022
Cyberlindnera	Lactobacillus	-0.2016	0.001	0.022
Wickerhamomyces	Lactobacillus	-0.1548	0.001	0.022
Pichia	Lactobacillus	-0.1696	0.001	0.022
Nakazawaea	Lactobacillus	-0.2476	0.001	0.022
Saccharomycetales_Un_1	Lactobacillus	-0.1716	0.001	0.022
Claviceps	Lactobacillus	0.335	0.001	0.022
Leptographium	Lactobacillus	-0.1587	0.001	0.022
Alternaria	Lactobacillus	0.2302	0.001	0.022
Candida	Lactococcus	-0.1499	0.001	0.022
Clavispora	Lactococcus	-0.1232	0.001	0.022
Claviceps	Streptococcus	-0.2638	0.001	0.022
Monographella	Streptococcus	-0.1481	0.001	0.022
Davidiella	Streptococcus	-0.1801	0.001	0.022
Alternaria	Streptococcus	-0.2643	0.001	0.022
Basidiomycota_Un_1_1	Streptococcus	-0.1291	0.001	0.022
Eupenicillium	Aerococcus	-0.1099	0.001	0.022
Debaryomyces	Aerococcus	-0.1263	0.001	0.022
Pichia	Aerococcus	-0.1504	0.001	0.022
Saccharomycetales_Un_1	Aerococcus	-0.1176	0.001	0.022
Ascomycota_Un_1_1	Aerococcus	-0.1999	0.001	0.022
Clavispora	Facklamia	-0.1226	0.001	0.022
Clavispora	Atopostipes	-0.1422	0.001	0.022
Claviceps	Gemella	-0.2228	0.001	0.022
Davidiella	Gemella	-0.1467	0.001	0.022
Alternaria	Gemella	-0.2027	0.001	0.022
Phoma	Gemella	-0.1096	0.001	0.022
Eupenicillium	Jeotgalicoccus	-0.1566	0.001	0.022
Ascomycota_Un_1_1	Jeotgalicoccus	-0.1627	0.001	0.022
Wallemia	Turicibacter	0.1484	0.001	0.022
Debaryomyces	Parabacteroides	0.1895	0.001	0.022
Davidiella	Parabacteroides	-0.1592	0.001	0.022
Aspergillus	Odoribacter	-0.1744	0.001	0.022
Alternaria	Odoribacter	-0.1943	0.001	0.022
Claviceps	Barnesiella	-0.1653	0.001	0.022
Claviceps	Alistipes	-0.2474	0.001	0.022
Davidiella	Alistipes	-0.1953	0.001	0.022
Claviceps	Bacteroides	-0.3743	0.001	0.022
Monographella	Bacteroides	-0.1732	0.001	0.022
Davidiella	Bacteroides	-0.2814	0.001	0.022
Alternaria	Bacteroides	-0.3027	0.001	0.022
Phoma	Bacteroides	-0.2051	0.001	0.022
Cryptococcus_1	Bacteroides	-0.184	0.001	0.022
Fungi_Un_1_1	Bacteroides	-0.1807	0.001	0.022
Claviceps	Mucispirillum	-0.3269	0.001	0.022
Davidiella	Mucispirillum	-0.2233	0.001	0.022
Alternaria	Mucispirillum	-0.2713	0.001	0.022
Phoma	Mucispirillum	-0.2331	0.001	0.022
Wallemia	Mucispirillum	0.1723	0.001	0.022
Clavispora	Enterorhabdus	-0.2025	0.001	0.022
Eupenicillium	Corynebacterium	-0.1657	0.001	0.022
Cyberlindnera	Corynebacterium	-0.1295	0.001	0.022
Pichia	Corynebacterium	-0.164	0.001	0.022
Ascomycota_Un_1_1	Corynebacterium	-0.2083	0.001	0.022
Candida	Bifidobacterium	-0.113	0.001	0.022
Claviceps	Bilophila	-0.2766	0.001	0.022
Davidiella	Bilophila	-0.2006	0.001	0.022
Alternaria	Bilophila	-0.2747	0.001	0.022
Phoma	Bilophila	-0.1579	0.001	0.022
Cryptococcus_1	Bilophila	-0.1993	0.001	0.022
Fungi_Un_1_1	Bilophila	-0.1586	0.001	0.022
Debaryomyces	Parasutterella	-0.2008	0.001	0.022
Cyberlindnera	Parasutterella	-0.1867	0.001	0.022
Wickerhamomyces	Parasutterella	-0.1503	0.001	0.022
Saccharomycetales_Un_1	Parasutterella	-0.1835	0.001	0.022
Clavispora	Parasutterella	-0.1719	0.001	0.022
Penicillium	Saccharibacteria_genera_incertae_sedis	-0.2015	0.001	0.022
Aspergillus	Saccharibacteria_genera_incertae_sedis	-0.1542	0.001	0.022
Candida	Saccharibacteria_genera_incertae_sedis	-0.1587	0.001	0.022
Claviceps	Saccharibacteria_genera_incertae_sedis	0.2784	0.001	0.022
Alternaria	Saccharibacteria_genera_incertae_sedis	0.2043	0.001	0.022
Helotiales_Un_1	Saccharibacteria_genera_incertae_sedis	-0.1645	0.001	0.022
Wallemia	Saccharibacteria_genera_incertae_sedis	-0.2577	0.001	0.022
Penicillium	Anaeroplasma	-0.1586	0.001	0.022
Clavispora	Anaeroplasma	-0.1369	0.001	0.022
Wallemia	Anaeroplasma	-0.1515	0.001	0.022
Debaryomyces	Clostridium_XlVa	-0.1562	0.002	0.0337674
Phoma	Clostridium_XlVa	-0.1474	0.002	0.0337674
Clavispora	Fusicatenibacter	-0.1656	0.002	0.0337674
Phoma	Roseburia	-0.1646	0.002	0.0337674
Debaryomyces	Murimonas	-0.11	0.002	0.0337674
Nakazawaea	Murimonas	-0.1133	0.002	0.0337674
Saccharomycetales_Un_1	Murimonas	-0.111	0.002	0.0337674
Penicillium	Lachnospiracea_incertae_sedis	-0.1206	0.002	0.0337674
Davidiella	Coprococcus	-0.1129	0.002	0.0337674
Candida	Dorea	-0.1165	0.002	0.0337674
Fungi_Un_1_1	Oscillibacter	-0.1652	0.002	0.0337674
Penicillium	Clostridium_IV	-0.1681	0.002	0.0337674
Davidiella	Clostridium_IV	0.1546	0.002	0.0337674
Phoma	Clostridium_IV	0.1311	0.002	0.0337674
Wickerhamomyces	Pseudoflavonifractor	-0.1551	0.002	0.0337674
Nakazawaea	Pseudoflavonifractor	-0.1766	0.002	0.0337674
Pleosporales_Un_1	Intestinimonas	-0.1484	0.002	0.0337674
Fungi_Un_1_1	Intestinimonas	-0.1467	0.002	0.0337674
Basidiomycota_Un_1_1	Anaerotruncus	-0.1392	0.002	0.0337674
Cyberlindnera	Butyricicoccus	-0.1608	0.002	0.0337674
Phoma	Butyricicoccus	0.1243	0.002	0.0337674
Basidiomycota_Un_1_1	Butyricicoccus	0.1439	0.002	0.0337674
Clavispora	Flavonifractor	-0.1631	0.002	0.0337674
Claviceps	Hydrogenoanaerobacterium	-0.0977	0.002	0.0337674
Alternaria	Romboutsia	-0.1243	0.002	0.0337674
Basidiomycota_Un_1_1	Romboutsia	-0.1099	0.002	0.0337674
Wallemia	Lactobacillus	-0.1699	0.002	0.0337674
Fungi_Un_1_1	Streptococcus	-0.1325	0.002	0.0337674
Cryptococcus_1	Gemella	-0.1351	0.002	0.0337674
Clavispora	Jeotgalicoccus	-0.1525	0.002	0.0337674
Ascomycota_Un_1_1	Staphylococcus	-0.1149	0.002	0.0337674
Claviceps	Clostridium_XVIII	-0.1329	0.002	0.0337674
Trichoderma	Parabacteroides	-0.1334	0.002	0.0337674
Phaeosphaeriaceae_Un	Parabacteroides	-0.1173	0.002	0.0337674
Alternaria	Barnesiella	-0.1373	0.002	0.0337674
Candida	Alistipes	-0.1652	0.002	0.0337674
Nakazawaea	Alistipes	-0.1492	0.002	0.0337674
Nakazawaea	Rikenella	-0.148	0.002	0.0337674
Wallemia	Rikenella	-0.1977	0.002	0.0337674
Talaromyces	Bacteroides	-0.1502	0.002	0.0337674
Monographella	Mucispirillum	-0.1357	0.002	0.0337674
Cryptococcus_1	Mucispirillum	-0.1504	0.002	0.0337674
Basidiomycota_Un_1_1	Mucispirillum	-0.165	0.002	0.0337674
Clavispora	Parvibacter	-0.104	0.002	0.0337674
Clavispora	Corynebacterium	-0.1374	0.002	0.0337674
Monographella	Bilophila	-0.1351	0.002	0.0337674
Claviceps	Desulfovibrio	-0.146	0.002	0.0337674
Candida	Parasutterella	-0.1527	0.002	0.0337674
Phoma	Saccharibacteria_genera_incertae_sedis	0.1441	0.002	0.0337674
Clavispora	Ureaplasma	-0.1268	0.002	0.0337674
Fungi_Un_1_1	Clostridium_XlVb	-0.1157	0.003	0.0446311
Candida	Fusicatenibacter	-0.1509	0.003	0.0446311
Saccharomycetales_Un_1	Fusicatenibacter	-0.1396	0.003	0.0446311
Claviceps	Fusicatenibacter	-0.1407	0.003	0.0446311
Pichia	Murimonas	-0.1144	0.003	0.0446311
Candida	Lachnospiracea_incertae_sedis	-0.1189	0.003	0.0446311
Leptographium	Lachnospiracea_incertae_sedis	-0.1039	0.003	0.0446311
Candida	Ruminococcus2	-0.1383	0.003	0.0446311
Wallemia	Ruminococcus2	0.1204	0.003	0.0446311
Claviceps	Dorea	-0.0825	0.003	0.0446311
Clavispora	Lactonifactor	-0.091	0.003	0.0446311
Pichia	Oscillibacter	-0.1594	0.003	0.0446311
Penicillium	Pseudoflavonifractor	-0.1542	0.003	0.0446311
Claviceps	Ruminococcus	0.1319	0.003	0.0446311
Nakazawaea	Butyricicoccus	-0.1736	0.003	0.0446311
Phoma	Anaerovorax	-0.1436	0.003	0.0446311
Eupenicillium	Lactobacillus	-0.1265	0.003	0.0446311
Cyberlindnera	Jeotgalicoccus	-0.1132	0.003	0.0446311
Candida	Staphylococcus	-0.1054	0.003	0.0446311
Cryptococcus_1	Clostridium_XVIII	-0.1378	0.003	0.0446311
Saccharomycetales_Un_1	Paraprevotella	-0.1232	0.003	0.0446311
Wallemia	Paraprevotella	-0.1449	0.003	0.0446311
Puccinia	Paraprevotella	0.1237	0.003	0.0446311
Alternaria	Alistipes	-0.1626	0.003	0.0446311
Fungi_Un_1_1	Alistipes	-0.1502	0.003	0.0446311
Wallemia	Parvibacter	-0.0973	0.003	0.0446311
Candida	Escherichia.Shigella	-0.107	0.003	0.0446311
Clavispora	Escherichia.Shigella	-0.1167	0.003	0.0446311
Penicillium	Parasutterella	-0.1471	0.003	0.0446311
Wickerhamomyces	Clostridium_XlVa	-0.1413	0.004	0.0545865
Alternaria	Fusicatenibacter	-0.1463	0.004	0.0545865
Fungi_Un_1_1	Fusicatenibacter	-0.1207	0.004	0.0545865
Basidiomycota_Un_1_1	Roseburia	-0.1389	0.004	0.0545865
Debaryomyces	Marvinbryantia	-0.1224	0.004	0.0545865
Wickerhamomyces	Hungatella	-0.1056	0.004	0.0545865
Fungi_Un_1_1	Hungatella	-0.117	0.004	0.0545865
Wickerhamomyces	Clostridium_IV	-0.115	0.004	0.0545865
Saccharomycetales_Un_1	Clostridium_IV	-0.1251	0.004	0.0545865
Puccinia	Clostridium_IV	0.1112	0.004	0.0545865
Pichia	Acetanaerobacterium	-0.0774	0.004	0.0545865
Agaricomycetes_Un_1	Anaerovorax	-0.1156	0.004	0.0545865
Penicillium	Clostridium_sensu_stricto	-0.1363	0.004	0.0545865
Helotiales_Un_1	Lactobacillus	-0.1159	0.004	0.0545865
Cystofilobasidium	Lactobacillus	-0.119	0.004	0.0545865
Cryptococcus_1	Streptococcus	-0.1026	0.004	0.0545865
Penicillium	Aerococcus	-0.1336	0.004	0.0545865
Cyberlindnera	Aerococcus	-0.1022	0.004	0.0545865
Clavispora	Aerococcus	-0.1057	0.004	0.0545865
Puccinia	Bacteroides	-0.1104	0.004	0.0545865
Alternaria	Desulfovibrio	-0.15	0.004	0.0545865
Claviceps	Helicobacter	-0.0883	0.004	0.0545865
Pleosporales_Un_1	Clostridium_XlVa	-0.1223	0.005	0.0628028
Trametes	Acetatifactor	-0.1182	0.005	0.0628028
Penicillium	Butyrivibrio	-0.1011	0.005	0.0628028
Trichocomaceae_Un	Hungatella	0.1051	0.005	0.0628028
Monographella	Hungatella	-0.1106	0.005	0.0628028
Monographella	Clostridium_IV	0.1192	0.005	0.0628028
Debaryomyces	Pseudoflavonifractor	-0.124	0.005	0.0628028
Wallemia	Pseudoflavonifractor	-0.1303	0.005	0.0628028
Alternaria	Hydrogenoanaerobacterium	-0.0901	0.005	0.0628028
Cystofilobasidium	Catabacter	-0.1037	0.005	0.0628028
Ascomycota_Un_1_1	Clostridium_sensu_stricto	-0.1325	0.005	0.0628028
Clavispora	Lactobacillus	-0.1254	0.005	0.0628028
Ascomycota_Un_1_1	Lactobacillus	-0.139	0.005	0.0628028
Basidiomycota_Un_1_1	Lactobacillus	0.1203	0.005	0.0628028
Ascomycota_Un_1_1	Enterococcus	-0.1237	0.005	0.0628028
Penicillium	Jeotgalicoccus	-0.12	0.005	0.0628028
Candida	Coprobacillus	-0.1133	0.005	0.0628028
Cryptococcus_1	Barnesiella	-0.1085	0.005	0.0628028
Candida	Paraprevotella	-0.1224	0.005	0.0628028
Wickerhamomyces	Paraprevotella	-0.1168	0.005	0.0628028
Cryptococcus_1	Alistipes	-0.1295	0.005	0.0628028
Claviceps	Parasutterella	0.137	0.005	0.0628028
Nakazawaea	Saccharibacteria_genera_incertae_sedis	-0.132	0.005	0.0628028
Wallemia	Acetatifactor	-0.1339	0.006	0.0709446
Scheffersomyces	Roseburia	0.1007	0.006	0.0709446
Debaryomyces	Butyrivibrio	-0.0918	0.006	0.0709446
Trichocomaceae_Un	Lachnospiracea_incertae_sedis	-0.1244	0.006	0.0709446
Clavispora	Ruminococcus2	-0.1234	0.006	0.0709446
Cystofilobasidium	Clostridium_IV	-0.1179	0.006	0.0709446
Eupenicillium	Pseudoflavonifractor	-0.1191	0.006	0.0709446
Saccharomycetales_Un_1	Pseudoflavonifractor	-0.1206	0.006	0.0709446
Clavispora	Acetanaerobacterium	-0.0781	0.006	0.0709446
Basidiomycota_Un_1_1	Anaerovorax	-0.1104	0.006	0.0709446
Claviceps	Romboutsia	-0.1086	0.006	0.0709446
Davidiella	Lactobacillus	0.1359	0.006	0.0709446
Pichia	Jeotgalicoccus	-0.1085	0.006	0.0709446
Davidiella	Barnesiella	-0.1071	0.006	0.0709446
Talaromyces	Alistipes	-0.1177	0.006	0.0709446
Candida	Rikenella	-0.1545	0.006	0.0709446
Debaryomyces	Corynebacterium	-0.1214	0.006	0.0709446
Candida	Anaeroplasma	-0.1351	0.006	0.0709446
Cryptococcus_1	Clostridium_XlVb	-0.1224	0.007	0.0791589
Candida	Clostridium_XlVa	-0.1251	0.007	0.0791589
Nakazawaea	Lachnospiracea_incertae_sedis	-0.1	0.007	0.0791589
Alternaria	Hungatella	-0.109	0.007	0.0791589
Pleosporales_Un_1	Oscillibacter	-0.1238	0.007	0.0791589
Davidiella	Butyricicoccus	0.1265	0.007	0.0791589
Cryptococcus_1	Lactobacillus	0.1252	0.007	0.0791589
Pichia	Parabacteroides	0.1379	0.007	0.0791589
Malassezia	Parabacteroides	-0.1224	0.007	0.0791589
Penicillium	Corynebacterium	-0.12	0.007	0.0791589
Wallemia	Parasutterella	-0.1287	0.007	0.0791589
Debaryomyces	Anaeroplasma	-0.12	0.007	0.0791589
Phoma	Anaeroplasma	0.1139	0.007	0.0791589
Claviceps	Ureaplasma	-0.0981	0.007	0.0791589
Cyberlindnera	Clostridium_XlVa	-0.1258	0.008	0.0849123
Cyberlindnera	Fusicatenibacter	-0.1202	0.008	0.0849123
Davidiella	Fusicatenibacter	-0.125	0.008	0.0849123
Paecilomyces	Hungatella	0.0921	0.008	0.0849123
Ascomycota_Un_1_1	Ruminococcus	-0.1165	0.008	0.0849123
Hypocreales_Un_1	Butyricicoccus	-0.111	0.008	0.0849123
Helotiales_Un_1	Butyricicoccus	-0.1085	0.008	0.0849123
Alternaria	Acetanaerobacterium	-0.0786	0.008	0.0849123
Monographella	Hydrogenoanaerobacterium	-0.0771	0.008	0.0849123
Candida	Catabacter	-0.0996	0.008	0.0849123
Ascochyta	Lactobacillus	0.1	0.008	0.0849123
Claviceps	Jeotgalicoccus	0.1118	0.008	0.0849123
Davidiella	Odoribacter	-0.1291	0.008	0.0849123
Helotiales_Un_1	Bacteroides	0.1083	0.008	0.0849123
Cryptococcus_1	Enterorhabdus	-0.1102	0.008	0.0849123
Saccharomycetales_Un_1	Corynebacterium	-0.1074	0.008	0.0849123
Nakazawaea	Bifidobacterium	-0.0803	0.008	0.0849123
Basidiomycota_Un_1_1	Bilophila	-0.1101	0.008	0.0849123
Nakazawaea	Parasutterella	-0.1275	0.008	0.0849123
Ascomycota_Un_1_1	Saccharibacteria_genera_incertae_sedis	-0.1346	0.008	0.0849123
Nakazawaea	Ureaplasma	-0.0943	0.008	0.0849123
Davidiella	Eisenbergiella	-0.1227	0.009	0.0922881
Fungi_Un_1_1	Anaerotruncus	-0.1132	0.009	0.0922881
Ascomycota_Un_1_1	Anaerovorax	-0.1252	0.009	0.0922881
Claviceps	Anaerovorax	-0.1112	0.009	0.0922881
Phoma	Streptococcus	-0.104	0.009	0.0922881
Phoma	Staphylococcus	-0.0839	0.009	0.0922881
Ascomycota_Un_1_1	Clostridium_XVIII	0.1214	0.009	0.0922881
Monographella	Barnesiella	-0.0895	0.009	0.0922881
Nakazawaea	Paraprevotella	-0.1112	0.009	0.0922881
Pichia	Alistipes	-0.1203	0.009	0.0922881
Davidiella	Helicobacter	-0.0846	0.009	0.0922881
Alternaria	Helicobacter	-0.084	0.009	0.0922881
Hypocreales_Un_1	Clostridium_XlVa	-0.1031	0.01	0.098374
Talaromyces	Roseburia	-0.1084	0.01	0.098374
Claviceps	Marvinbryantia	0.121	0.01	0.098374
Penicillium	Blautia	-0.1023	0.01	0.098374
Wallemia	Oscillibacter	-0.1162	0.01	0.098374
Leptographium	Clostridium_IV	-0.1106	0.01	0.098374
Cryptococcus_1	Clostridium_IV	0.1161	0.01	0.098374
Phoma	Lactobacillus	0.1245	0.01	0.098374
Debaryomyces	Enterococcus	-0.1056	0.01	0.098374
Penicillium	Atopostipes	-0.092	0.01	0.098374
Debaryomyces	Clostridium_XVIII	0.1106	0.01	0.098374
Nakazawaea	Barnesiella	-0.0978	0.01	0.098374
Phoma	Enterorhabdus	-0.117	0.01	0.098374
Monographella	Saccharibacteria_genera_incertae_sedis	0.1201	0.01	0.098374
Helotiales_Un_1	Anaeroplasma	-0.1052	0.01	0.098374
Malassezia	Clostridium_XlVb	-0.1186	0.011	0.105079
Cryptococcus_1	Fusicatenibacter	-0.1089	0.011	0.105079
Saccharomycetales_Un_1	Oscillibacter	-0.1185	0.011	0.105079
Oidiodendron	Intestinimonas	-0.1135	0.011	0.105079
Talaromyces	Ruminococcus	0.1088	0.011	0.105079
Monographella	Butyricicoccus	0.1107	0.011	0.105079
Trichocomaceae_Un	Anaerovorax	-0.1189	0.011	0.105079
Debaryomyces	Jeotgalicoccus	-0.1034	0.011	0.105079
Helotiales_Un_1	Jeotgalicoccus	-0.0905	0.011	0.105079
Eupenicillium	Rikenella	-0.1089	0.011	0.105079
Valsaceae_Un	Rikenella	-0.1067	0.011	0.105079
Incertae_sedis_11_Un	Clostridium_XlVb	-0.0889	0.012	0.109723
Nakazawaea	Clostridium_XlVa	-0.1157	0.012	0.109723
Leptographium	Murimonas	-0.0851	0.012	0.109723
Saccharomycetales_Un_1	Ruminococcus2	-0.0999	0.012	0.109723
Basidiomycota_Un_1_1	Ruminococcus2	-0.1005	0.012	0.109723
Claviceps	Hungatella	-0.1016	0.012	0.109723
Pleosporales_Un_1	Hungatella	-0.0917	0.012	0.109723
Basidiomycota_Un_1_1	Hydrogenoanaerobacterium	-0.0731	0.012	0.109723
Penicillium	Enterococcus	-0.1013	0.012	0.109723
Mrakia	Facklamia	0.0766	0.012	0.109723
Fungi_Un_1_1	Clostridium_XVIII	-0.1	0.012	0.109723
Puccinia	Parabacteroides	-0.0946	0.012	0.109723
Penicillium	Paraprevotella	-0.109	0.012	0.109723
Fungi_Un_1_1	Enterorhabdus	-0.1041	0.012	0.109723
Debaryomyces	Parvibacter	-0.0791	0.012	0.109723
Cryptococcus_1	Desulfovibrio	-0.1021	0.012	0.109723
Eupenicillium	Saccharibacteria_genera_incertae_sedis	-0.1132	0.012	0.109723
Basidiomycota_Un_1_1	Eisenbergiella	-0.1135	0.013	0.114539
Penicillium	Acetatifactor	-0.1222	0.013	0.114539
Aspergillus	Acetatifactor	-0.1214	0.013	0.114539
Penicillium	Fusicatenibacter	-0.1203	0.013	0.114539
Candida	Butyrivibrio	-0.0842	0.013	0.114539
Wickerhamomyces	Oscillibacter	-0.1059	0.013	0.114539
Nakazawaea	Oscillibacter	-0.1153	0.013	0.114539
Ascochyta	Oscillibacter	-0.1052	0.013	0.114539
Aspergillus	Butyricicoccus	-0.1156	0.013	0.114539
Pleosporales_Un_1	Flavonifractor	-0.1095	0.013	0.114539
Penicillium	Acetanaerobacterium	-0.0773	0.013	0.114539
Hypocreales_Un_1	Paraprevotella	-0.0993	0.013	0.114539
Candida	Bacteroides	0.1285	0.013	0.114539
Basidiomycota_Un_1_1	Bacteroides	-0.1101	0.013	0.114539
Puccinia	Anaeroplasma	0.0968	0.013	0.114539
Helotiales_Un_1	Acetatifactor	-0.0979	0.014	0.120427
Itersonilia	Acetatifactor	-0.0888	0.014	0.120427
Valsaceae_Un	Oscillibacter	-0.1123	0.014	0.120427
Phoma	Hydrogenoanaerobacterium	-0.073	0.014	0.120427
Itersonilia	Lactobacillus	-0.0918	0.014	0.120427
Monographella	Clostridium_XVIII	-0.1104	0.014	0.120427
Dioszegia	Rikenella	-0.1007	0.014	0.120427
Fungi_Un_1_1	Mucispirillum	-0.0994	0.014	0.120427
Saccharomycetales_Un_1	Anaeroplasma	-0.1037	0.014	0.120427
Ascomycota_Un_1_1	Anaeroplasma	-0.1088	0.014	0.120427
Cryptococcus_1	Eisenbergiella	-0.1107	0.015	0.126334
Nakazawaea	Acetatifactor	-0.1168	0.015	0.126334
Ascomycota_Un_1_1	Roseburia	0.1213	0.015	0.126334
Eupenicillium	Coprococcus	0.0868	0.015	0.126334
Gibberella	Coprococcus	0.0839	0.015	0.126334
Itersonilia	Ruminococcus	-0.0906	0.015	0.126334
Mrakia	Flavonifractor	0.1002	0.015	0.126334
Pleosporales_Un_1	Bacteroides	-0.1057	0.015	0.126334
Itersonilia	Helicobacter	0.0703	0.015	0.126334
Pichia	Clostridium_XlVa	-0.1056	0.016	0.128496
Claviceps	Acetatifactor	0.1069	0.016	0.128496
Nakazawaea	Butyrivibrio	-0.0831	0.016	0.128496
Ascomycota_Un_1_1	Butyrivibrio	-0.0861	0.016	0.128496
Fungi_Un_1_1	Dorea	-0.068	0.016	0.128496
Eupenicillium	Clostridium_IV	-0.1006	0.016	0.128496
Cryptococcus_1	Butyricicoccus	0.1199	0.016	0.128496
Nakazawaea	Acetanaerobacterium	-0.0751	0.016	0.128496
Mrakia	Catabacter	-0.0865	0.016	0.128496
Trametes	Gemella	0.0877	0.016	0.128496
Eupenicillium	Clostridium_XVIII	0.1011	0.016	0.128496
Trametes	Turicibacter	0.0819	0.016	0.128496
Wickerhamomyces	Parabacteroides	0.102	0.016	0.128496
Nakazawaea	Parabacteroides	0.1126	0.016	0.128496
Alternaria	Parabacteroides	-0.1094	0.016	0.128496
Candida	Barnesiella	-0.1034	0.016	0.128496
Ascomycota_Un_1_1	Barnesiella	-0.1014	0.016	0.128496
Valsaceae_Un	Alistipes	-0.1033	0.016	0.128496
Candida	Desulfovibrio	-0.1086	0.016	0.128496
Davidiella	Desulfovibrio	-0.1065	0.016	0.128496
Penicillium	Escherichia.Shigella	-0.081	0.016	0.128496
Fungi_Un_1_1	Eisenbergiella	-0.1058	0.017	0.132996
Pichia	Fusicatenibacter	-0.1128	0.017	0.132996
Pichia	Lachnospiracea_incertae_sedis	-0.0853	0.017	0.132996
Wallemia	Lachnospiracea_incertae_sedis	-0.0873	0.017	0.132996
Ascomycota_Un_1_1	Pseudoflavonifractor	-0.1201	0.017	0.132996
Basidiomycota_Un_1_1	Intestinimonas	-0.1115	0.017	0.132996
Wickerhamomyces	Aerococcus	-0.0862	0.017	0.132996
Monographella	Gemella	-0.0886	0.017	0.132996
Incertae_sedis_11_Un	Parabacteroides	-0.0814	0.017	0.132996
Phoma	Barnesiella	-0.0963	0.017	0.132996
Pichia	Parasutterella	-0.12	0.017	0.132996
Cryptococcus_1	Saccharibacteria_genera_incertae_sedis	0.1081	0.017	0.132996
Mrakia	Clostridium_XlVa	0.0938	0.018	0.13814
Leptographium	Roseburia	0.1017	0.018	0.13814
Trichocomaceae_Un	Marvinbryantia	0.1147	0.018	0.13814
Cyberlindnera	Blautia	-0.0782	0.018	0.13814
Alternaria	Ruminococcus	0.1094	0.018	0.13814
Pichia	Facklamia	-0.0765	0.018	0.13814
Candida	Turicibacter	-0.0888	0.018	0.13814
Alternaria	Turicibacter	-0.0851	0.018	0.13814
Trametes	Saccharibacteria_genera_incertae_sedis	-0.1028	0.018	0.13814
Cryptococcus_1	Roseburia	-0.0957	0.019	0.143091
Aspergillus	Marvinbryantia	-0.1149	0.019	0.143091
Davidiella	Ruminococcus2	-0.0966	0.019	0.143091
Candida	Lactonifactor	-0.0728	0.019	0.143091
Nakazawaea	Lactonifactor	-0.0701	0.019	0.143091
Cystofilobasidium	Romboutsia	-0.0798	0.019	0.143091
Pichia	Enterococcus	-0.1016	0.019	0.143091
Valsaceae_Un	Odoribacter	-0.0946	0.019	0.143091
Pichia	Paraprevotella	-0.1032	0.019	0.143091
Penicillium	Murimonas	-0.0832	0.02	0.147561
Saccharomycetales_Un_1	Enterococcus	-0.09	0.02	0.147561
Pleosporales_Un_1	Streptococcus	-0.0871	0.02	0.147561
Candida	Aerococcus	-0.0943	0.02	0.147561
Debaryomyces	Staphylococcus	-0.0777	0.02	0.147561
Pichia	Staphylococcus	-0.0751	0.02	0.147561
Cystofilobasidium	Clostridium_XVIII	0.093	0.02	0.147561
Wallemia	Alloprevotella	-0.0981	0.02	0.147561
Wallemia	Bacteroides	0.1037	0.02	0.147561
Helotiales_Un_1	Corynebacterium	-0.0841	0.02	0.147561
Valsaceae_Un	Clostridium_XlVa	-0.098	0.021	0.15125
Pleosporales_Un_1	Fusicatenibacter	-0.1107	0.021	0.15125
Talaromyces	Intestinimonas	-0.1105	0.021	0.15125
Malassezia	Ruminococcus	-0.0941	0.021	0.15125
Davidiella	Hydrogenoanaerobacterium	-0.0666	0.021	0.15125
Sordariomycetes_Un_1	Lactobacillus	-0.0984	0.021	0.15125
Nakazawaea	Aerococcus	-0.0872	0.021	0.15125
Mrakia	Atopostipes	0.0787	0.021	0.15125
Alternaria	Staphylococcus	-0.0775	0.021	0.15125
Incertae_sedis_11_Un	Alistipes	-0.085	0.021	0.15125
Fungi_Un_1_1	Desulfovibrio	-0.0922	0.021	0.15125
Hypocreales_Un_1	Anaeroplasma	-0.09	0.021	0.15125
Clavispora	Clostridium_XlVb	-0.1096	0.022	0.156588
Paecilomyces	Murimonas	0.0714	0.022	0.156588
Wallemia	Coprococcus	0.0848	0.022	0.156588
Alternaria	Clostridium_XVIII	-0.1069	0.022	0.156588
Phoma	Alistipes	-0.1073	0.022	0.156588
Helotiales_Un_1	Bilophila	0.0841	0.022	0.156588
Fungi_Un_1_1	Coprococcus	-0.077	0.023	0.162117
Aspergillus	Oscillibacter	-0.1134	0.023	0.162117
Basidiomycota_Un_1_1	Clostridium_IV	0.0962	0.023	0.162117
Cystofilobasidium	Flavonifractor	0.1035	0.023	0.162117
Basidiomycota_Un_1_1	Flavonifractor	-0.1005	0.023	0.162117
Saccharomycetales_Un_1	Marvinbryantia	-0.1026	0.024	0.165
Eupenicillium	Murimonas	-0.0749	0.024	0.165
Wickerhamomyces	Ruminococcus2	-0.087	0.024	0.165
Saccharomycetales_Un_1	Acetanaerobacterium	-0.0626	0.024	0.165
Incertae_sedis_11_Un	Anaerovorax	-0.0775	0.024	0.165
Trametes	Staphylococcus	0.0722	0.024	0.165
Phoma	Clostridium_XVIII	-0.0954	0.024	0.165
Rhodotorula	Parabacteroides	-0.081	0.024	0.165
Cyberlindnera	Rikenella	-0.0976	0.024	0.165
Cystofilobasidium	Corynebacterium	0.0891	0.024	0.165
Leptographium	Parasutterella	-0.0981	0.024	0.165
Cyberlindnera	Saccharibacteria_genera_incertae_sedis	-0.0929	0.024	0.165
Pichia	Saccharibacteria_genera_incertae_sedis	-0.1072	0.024	0.165
Pichia	Butyrivibrio	-0.0711	0.025	0.169626
Saccharomycetales_Un_1	Lachnospiracea_incertae_sedis	-0.0776	0.025	0.169626
Debaryomyces	Clostridium_IV	-0.0937	0.025	0.169626
Pichia	Atopostipes	-0.0817	0.025	0.169626
Penicillium	Odoribacter	-0.1077	0.025	0.169626
Pichia	Parvibacter	-0.0745	0.025	0.169626
Pichia	Anaeroplasma	-0.102	0.025	0.169626
Monographella	Dorea	-0.0682	0.026	0.174778
Itersonilia	Butyricicoccus	-0.0781	0.026	0.174778
Sordariomycetes_Un_1	Anaerovorax	-0.0962	0.026	0.174778
Fungi_Un_1_1	Romboutsia	-0.0775	0.026	0.174778
Eupenicillium	Parasutterella	-0.0997	0.026	0.174778
Cystofilobasidium	Lachnospiracea_incertae_sedis	-0.08	0.027	0.179835
Cryptococcus_1	Hungatella	-0.0829	0.027	0.179835
Wickerhamomyces	Gemella	0.0805	0.027	0.179835
Ascomycota_Un_1_1	Parasutterella	-0.1013	0.027	0.179835
Nakazawaea	Anaeroplasma	-0.0982	0.027	0.179835
Wickerhamomyces	Acetatifactor	-0.0893	0.028	0.182478
Debaryomyces	Fusicatenibacter	-0.1003	0.028	0.182478
Monographella	Roseburia	-0.0925	0.028	0.182478
Pichia	Lactonifactor	-0.0635	0.028	0.182478
Fungi_Un_1_1	Pseudoflavonifractor	-0.0899	0.028	0.182478
Clavispora	Hydrogenoanaerobacterium	-0.0623	0.028	0.182478
Cryptococcus_1	Romboutsia	-0.0808	0.028	0.182478
Fungi_Un_1_1	Gemella	-0.0775	0.028	0.182478
Wickerhamomyces	Staphylococcus	-0.0707	0.028	0.182478
Penicillium	Clostridium_XVIII	0.1036	0.028	0.182478
Claviceps	Paraprevotella	0.0898	0.028	0.182478
Cyberlindnera	Anaeroplasma	-0.0915	0.028	0.182478
Pleosporales_Un_1	Clostridium_XlVb	-0.0963	0.029	0.188318
Trichocomaceae_Un	Oscillibacter	0.11	0.029	0.188318
Cyberlindnera	Acetatifactor	-0.0913	0.03	0.192403
Wickerhamomyces	Fusicatenibacter	-0.0953	0.03	0.192403
Aureobasidium	Ruminococcus2	-0.0799	0.03	0.192403
Candida	Ruminococcus	-0.0951	0.03	0.192403
Ascochyta	Flavonifractor	-0.0931	0.03	0.192403
Mrakia	Romboutsia	-0.0754	0.03	0.192403
Davidiella	Clostridium_XVIII	-0.0969	0.03	0.192403
Trichosporon	Clostridium_XlVb	-0.0914	0.031	0.196045
Ascochyta	Roseburia	-0.0841	0.031	0.196045
Nakazawaea	Anaerofustis	-0.0649	0.031	0.196045
Ascomycota_Un_1_1	Facklamia	-0.0703	0.031	0.196045
Basidiomycota_Un_1_1	Atopostipes	-0.0668	0.031	0.196045
Hypocreales_Un_1	Enterorhabdus	-0.0843	0.031	0.196045
Penicillium	Bifidobacterium	-0.0667	0.031	0.196045
Pleosporales_Un_1	Saccharibacteria_genera_incertae_sedis	0.0931	0.031	0.196045
Dioszegia	Fusicatenibacter	-0.0818	0.032	0.199931
Hypocreales_Un_1	Marvinbryantia	-0.0854	0.032	0.199931
Pichia	Flavonifractor	-0.0986	0.032	0.199931
Basidiomycota_Un_1_1	Gemella	-0.0794	0.032	0.199931
Fungi_Un_1_1	Parabacteroides	-0.0854	0.032	0.199931
Malassezia	Alloprevotella	-0.0893	0.032	0.199931
Claviceps	Anaeroplasma	0.0919	0.032	0.199931
Puccinia	Lachnospiracea_incertae_sedis	0.0695	0.033	0.20442
Nakazawaea	Ruminococcus2	-0.0911	0.033	0.20442
Leptographium	Lactonifactor	-0.0652	0.033	0.20442
Leptographium	Catabacter	-0.0763	0.033	0.20442
Trametes	Paraprevotella	-0.0848	0.033	0.20442
Wallemia	Roseburia	0.0935	0.034	0.209186
Leptographium	Coprobacillus	-0.0862	0.034	0.209186
Wallemia	Escherichia.Shigella	-0.0744	0.034	0.209186
Wickerhamomyces	Saccharibacteria_genera_incertae_sedis	-0.0965	0.034	0.209186
Nakazawaea	Dorea	-0.0633	0.035	0.21425
Penicillium	Staphylococcus	-0.07	0.035	0.21425
Clavispora	Paraprevotella	-0.0937	0.035	0.21425
Wickerhamomyces	Murimonas	-0.0778	0.036	0.217076
Phoma	Hungatella	-0.0781	0.036	0.217076
Wallemia	Hungatella	0.0825	0.036	0.217076
Phoma	Dorea	-0.0596	0.036	0.217076
Itersonilia	Clostridium_IV	-0.0718	0.036	0.217076
Valsaceae_Un	Flavonifractor	-0.0949	0.036	0.217076
Nakazawaea	Catabacter	-0.0791	0.036	0.217076
Fungi_Un_1_1	Lactococcus	-0.0773	0.036	0.217076
Debaryomyces	Atopostipes	-0.0695	0.036	0.217076
Candida	Clostridium_XlVb	-0.0946	0.037	0.219103
Aspergillus	Fusicatenibacter	-0.0986	0.037	0.219103
Monographella	Fusicatenibacter	-0.0953	0.037	0.219103
Eupenicillium	Lachnospiracea_incertae_sedis	-0.0721	0.037	0.219103
Candida	Hungatella	-0.0839	0.037	0.219103
Scheffersomyces	Clostridium_IV	-0.0821	0.037	0.219103
Leptographium	Pseudoflavonifractor	-0.0958	0.037	0.219103
Valsaceae_Un	Intestinimonas	-0.092	0.037	0.219103
Nakazawaea	Ruminococcus	-0.0974	0.037	0.219103
Scheffersomyces	Streptococcus	0.0669	0.037	0.219103
Wallemia	Bilophila	0.0925	0.037	0.219103
Cystofilobasidium	Oscillibacter	0.0902	0.038	0.223566
Trametes	Anaerofustis	0.0572	0.038	0.223566
Candida	Jeotgalicoccus	-0.0839	0.038	0.223566
Cystofilobasidium	Bacteroides	0.0911	0.038	0.223566
Sordariomycetes_Un_1	Catabacter	-0.072	0.039	0.227605
Monographella	Lactobacillus	0.0926	0.039	0.227605
Gibberella	Alloprevotella	0.0791	0.039	0.227605
Paecilomyces	Paraprevotella	0.084	0.039	0.227605
Puccinia	Parasutterella	0.0788	0.039	0.227605
Cyberlindnera	Murimonas	-0.0694	0.04	0.230476
Alternaria	Coprococcus	-0.0697	0.04	0.230476
Helotiales_Un_1	Clostridium_IV	-0.081	0.04	0.230476
Wallemia	Flavonifractor	0.0994	0.04	0.230476
Cystofilobasidium	Anaerovorax	-0.079	0.04	0.230476
Vuilleminia	Romboutsia	0.0695	0.04	0.230476
Chaetothyriales_Un_1	Aerococcus	-0.074	0.04	0.230476
Penicillium	Facklamia	-0.0733	0.04	0.230476
Davidiella	Lactonifactor	-0.0641	0.041	0.234378
Mrakia	Oscillibacter	0.0856	0.041	0.234378
Itersonilia	Acetanaerobacterium	0.0548	0.041	0.234378
Davidiella	Anaerofustis	-0.0598	0.041	0.234378
Aureobasidium	Lactococcus	-0.0779	0.041	0.234378
Candida	Blautia	-0.0762	0.042	0.237107
Sclerotiniaceae_Un	Oscillibacter	-0.0816	0.042	0.237107
Leptographium	Ruminococcus	-0.0882	0.042	0.237107
Puccinia	Acetanaerobacterium	0.0551	0.042	0.237107
Talaromyces	Gemella	-0.0714	0.042	0.237107
Gibberella	Coprobacillus	0.0749	0.042	0.237107
Leptographium	Escherichia.Shigella	-0.0681	0.042	0.237107
Aspergillus	Anaeroplasma	-0.0997	0.042	0.237107
Pleosporaceae_Un	Roseburia	-0.0814	0.043	0.241252
Saccharomycetales_Un_1	Flavonifractor	-0.091	0.043	0.241252
Davidiella	Acetanaerobacterium	-0.0616	0.043	0.241252
Candida	Anaerofustis	-0.0565	0.043	0.241252
Penicillium	Oscillibacter	-0.1014	0.044	0.246102
Cryptococcus_1	Staphylococcus	-0.0612	0.044	0.246102
Puccinia	Butyricicoccus	0.0797	0.045	0.249389
Itersonilia	Romboutsia	0.0661	0.045	0.249389
Cyberlindnera	Lactococcus	-0.0778	0.045	0.249389
Fungi_Un_1_1	Odoribacter	-0.082	0.045	0.249389
Gibberella	Alistipes	-0.0835	0.045	0.249389
Mrakia	Parvibacter	0.0622	0.045	0.249389
Penicillium	Marvinbryantia	-0.087	0.046	0.253
Trichosporon	Ruminococcus2	-0.0723	0.046	0.253
Phoma	Romboutsia	-0.0739	0.046	0.253
Trichoderma	Clostridium_XVIII	-0.0805	0.046	0.253
Ascochyta	Saccharibacteria_genera_incertae_sedis	0.0817	0.046	0.253
Phoma	Fusicatenibacter	-0.0866	0.047	0.256943
Leptographium	Butyricicoccus	-0.0872	0.047	0.256943
Alternaria	Rikenella	-0.0907	0.047	0.256943
Debaryomyces	Saccharibacteria_genera_incertae_sedis	-0.0942	0.047	0.256943
Oidiodendron	Oscillibacter	-0.079	0.048	0.260838
Sordariomycetes_Un_1	Ruminococcus	-0.0841	0.048	0.260838
Cystofilobasidium	Enterorhabdus	0.0828	0.048	0.260838
Alternaria	Olsenella	-0.064	0.048	0.260838
Pichia	Hungatella	-0.0763	0.049	0.264294
Ascomycota_Un_1_1	Atopostipes	-0.0702	0.049	0.264294
Claviceps	Coprobacillus	0.0838	0.049	0.264294
Tremellomycetes_Un_1	Rikenella	-0.0747	0.049	0.264294
Davidiella	Saccharibacteria_genera_incertae_sedis	0.0941	0.049	0.264294
Eupenicillium	Clostridium_XlVa	-0.0858	0.05	0.266912
Valsaceae_Un	Murimonas	-0.0677	0.05	0.266912
Clavispora	Butyricicoccus	-0.0931	0.05	0.266912
Basidiomycota_Un_1_1	Clostridium_XVIII	-0.0796	0.05	0.266912
Ascochyta	Bacteroides	-0.08	0.05	0.266912
Nakazawaea	Escherichia.Shigella	-0.0646	0.05	0.266912
Alternaria	Ureaplasma	-0.0708	0.05	0.266912
Saccharomycetales_Un_1	Hungatella	-0.0715	0.0509	0.267778
Agaricomycetes_Un_1	Ruminococcus	-0.072	0.0509	0.267778
Hypocreales_Un_1	Lactobacillus	-0.0814	0.0509	0.267778
Talaromyces	Streptococcus	-0.0705	0.0509	0.267778
Fungi_Un_1_1	Turicibacter	-0.0629	0.0509	0.267778
Aspergillus	Olsenella	0.0612	0.0509	0.267778
Claviceps	Corynebacterium	0.081	0.0509	0.267778
Hypocreales_Un_1	Parasutterella	-0.0779	0.0509	0.267778
Eupenicillium	Anaeroplasma	-0.084	0.0509	0.267778
Eupenicillium	Ureaplasma	-0.0685	0.0509	0.267778
Rhinocladiella	Fusicatenibacter	0.0733	0.0519	0.271075
Cyberlindnera	Ruminococcus	-0.0803	0.0519	0.271075
Clavispora	Gemella	-0.0733	0.0519	0.271075
Clavispora	Turicibacter	-0.0706	0.0519	0.271075
Alternaria	Enterorhabdus	-0.0835	0.0519	0.271075
Leptographium	Alloprevotella	-0.0788	0.0529	0.275505
Sordariomycetes_Un_1	Bifidobacterium	-0.0549	0.0529	0.275505
Cystofilobasidium	Roseburia	0.0821	0.0539	0.279111
Helotiales_Un_1	Lactococcus	-0.0707	0.0539	0.279111
Agaricomycetes_Un_1	Parabacteroides	-0.0768	0.0539	0.279111
Aspergillus	Alistipes	-0.0958	0.0539	0.279111
Pleosporaceae_Un	Eisenbergiella	-0.0765	0.0549	0.282677
Paecilomyces	Rikenella	0.0798	0.0549	0.282677
Basidiomycota_Un_1_1	Desulfovibrio	-0.0788	0.0549	0.282677
Wickerhamomyces	Ureaplasma	-0.0724	0.0549	0.282677
Ascomycota_Un_1_1	Butyricicoccus	-0.0943	0.0559	0.286202
Nakazawaea	Anaerovorax	-0.0849	0.0559	0.286202
Pichia	Alloprevotella	0.0812	0.0559	0.286202
Phoma	Helicobacter	-0.0562	0.0559	0.286202
Pleosporaceae_Un	Clostridium_XlVa	-0.0754	0.0569	0.28767
Cystofilobasidium	Acetatifactor	-0.0802	0.0569	0.28767
Aspergillus	Ruminococcus2	0.0756	0.0569	0.28767
Debaryomyces	Lactonifactor	-0.0575	0.0569	0.28767
Saccharomycetales_Un_1	Jeotgalicoccus	-0.0703	0.0569	0.28767
Sordariomycetes_Un_1	Parabacteroides	-0.0822	0.0569	0.28767
Pichia	Rikenella	-0.0922	0.0569	0.28767
Mrakia	Corynebacterium	0.072	0.0569	0.28767
Sordariomycetes_Un_1	Saccharibacteria_genera_incertae_sedis	-0.0868	0.0569	0.28767
Incertae_sedis_11_Un	Marvinbryantia	0.0666	0.0579	0.289899
Puccinia	Ruminococcus	0.0702	0.0579	0.289899
Talaromyces	Clostridium_XVIII	-0.0743	0.0579	0.289899
Oidiodendron	Paraprevotella	0.0732	0.0579	0.289899
Phoma	Desulfovibrio	-0.0811	0.0579	0.289899
Talaromyces	Parasutterella	0.0807	0.0579	0.289899
Saccharomycetales_Un_1	Saccharibacteria_genera_incertae_sedis	-0.0771	0.0579	0.289899
Cryptococcus_1	Dorea	-0.0571	0.0589	0.29129
Leptographium	Intestinimonas	0.0848	0.0589	0.29129
Trichocomaceae_Un	Ruminococcus	-0.0809	0.0589	0.29129
Leptographium	Anaerofustis	-0.0554	0.0589	0.29129
Basidiomycota_Un_1_1	Aerococcus	-0.0676	0.0589	0.29129
Eupenicillium	Bacteroides	0.0907	0.0589	0.29129
Rhinocladiella	Parvibacter	0.0593	0.0589	0.29129
Saccharomycetales_Un_1	Parvibacter	-0.0592	0.0589	0.29129
Scheffersomyces	Saccharibacteria_genera_incertae_sedis	-0.0769	0.0589	0.29129
Ascochyta	Intestinimonas	-0.079	0.0599	0.294231
Debaryomyces	Acetanaerobacterium	-0.0537	0.0599	0.294231
Sordariomycetes_Un_1	Anaerofustis	-0.0532	0.0599	0.294231
Claviceps	Turicibacter	-0.068	0.0599	0.294231
Penicillium	Bacteroides	0.091	0.0599	0.294231
Aureobasidium	Pseudoflavonifractor	-0.0801	0.0609	0.297934
Candida	Facklamia	-0.0634	0.0609	0.297934
Puccinia	Enterorhabdus	-0.0698	0.0609	0.297934
Rhinocladiella	Clostridium_XlVa	0.0691	0.0619	0.301202
Monographella	Clostridium_XlVa	-0.0835	0.0619	0.301202
Wallemia	Odoribacter	-0.0872	0.0619	0.301202
Clavispora	Barnesiella	-0.0735	0.0619	0.301202
Itersonilia	Hydrogenoanaerobacterium	0.0484	0.0629	0.304031
Pleosporaceae_Un	Anaerovorax	-0.0707	0.0629	0.304031
Nakazawaea	Enterococcus	-0.0778	0.0629	0.304031
Trichocomaceae_Un	Lactococcus	0.0752	0.0629	0.304031
Cystofilobasidium	Rikenella	-0.0805	0.0629	0.304031
Paecilomyces	Dorea	0.0547	0.0639	0.306416
Aureobasidium	Catabacter	-0.0655	0.0639	0.306416
Puccinia	Lactobacillus	0.0735	0.0639	0.306416
Saccharomycetales_Un_1	Staphylococcus	-0.0609	0.0639	0.306416
Cyberlindnera	Bacteroides	0.0798	0.0639	0.306416
Dioszegia	Saccharibacteria_genera_incertae_sedis	-0.0718	0.0639	0.306416
Ascochyta	Eisenbergiella	-0.0738	0.0649	0.308764
Debaryomyces	Facklamia	-0.06	0.0649	0.308764
Cystofilobasidium	Turicibacter	-0.0658	0.0649	0.308764
Claviceps	Odoribacter	-0.0865	0.0649	0.308764
Penicillium	Barnesiella	-0.0702	0.0649	0.308764
Aspergillus	Rikenella	-0.0844	0.0649	0.308764
Clavispora	Dorea	-0.0561	0.0659	0.31148
Nakazawaea	Bacteroides	0.0919	0.0659	0.31148
Basidiomycota_Un_1_1	Escherichia.Shigella	-0.0547	0.0659	0.31148
Monographella	Ureaplasma	-0.0676	0.0659	0.31148
Sclerotiniaceae_Un	Ureaplasma	0.0619	0.0659	0.31148
Agaricomycetes_Un_1	Acetatifactor	-0.0737	0.0669	0.311742
Helotiales_Un_1	Murimonas	-0.0583	0.0669	0.311742
Vuilleminia	Coprococcus	0.0578	0.0669	0.311742
Incertae_sedis_11_Un	Romboutsia	-0.0557	0.0669	0.311742
Nakazawaea	Staphylococcus	-0.0587	0.0669	0.311742
Trichocomaceae_Un	Alloprevotella	-0.0844	0.0669	0.311742
Debaryomyces	Bacteroides	0.083	0.0669	0.311742
Trichocomaceae_Un	Enterorhabdus	0.0814	0.0669	0.311742
Mrakia	Enterorhabdus	0.0724	0.0669	0.311742
Sordariomycetes_Un_1	Anaeroplasma	-0.0748	0.0669	0.311742
Basidiomycota_Un_1_1	Anaeroplasma	0.0758	0.0669	0.311742
Wallemia	Blautia	-0.0678	0.0679	0.315188
Clavispora	Rikenella	-0.0905	0.0679	0.315188
Valsaceae_Un	Ureaplasma	-0.0629	0.0679	0.315188
Puccinia	Roseburia	-0.0714	0.0689	0.316591
Alternaria	Marvinbryantia	0.0841	0.0689	0.316591
Mrakia	Clostridium_IV	-0.0698	0.0689	0.316591
Gibberella	Gemella	0.0632	0.0689	0.316591
Davidiella	Jeotgalicoccus	0.0715	0.0689	0.316591
Clavispora	Staphylococcus	-0.0563	0.0689	0.316591
Trichocomaceae_Un	Clostridium_XVIII	0.0798	0.0689	0.316591
Aureobasidium	Clostridium_XVIII	-0.0737	0.0689	0.316591
Monographella	Coprococcus	-0.0663	0.0699	0.317966
Cyberlindnera	Enterococcus	-0.0719	0.0699	0.317966
Wickerhamomyces	Enterococcus	-0.069	0.0699	0.317966
Wickerhamomyces	Lactococcus	-0.0668	0.0699	0.317966
Aureobasidium	Atopostipes	-0.0603	0.0699	0.317966
Saccharomycetales_Un_1	Clostridium_XVIII	0.0769	0.0699	0.317966
Penicillium	Alistipes	-0.0904	0.0699	0.317966
Leptographium	Parvibacter	-0.0561	0.0699	0.317966
Monographella	Eisenbergiella	-0.0822	0.0709	0.320906
Clavispora	Lachnospiracea_incertae_sedis	-0.0677	0.0709	0.320906
Mrakia	Anaerovorax	-0.0665	0.0709	0.320906
Debaryomyces	Enterorhabdus	-0.0788	0.0709	0.320906
Debaryomyces	Acetatifactor	-0.0827	0.0719	0.324623
Aspergillus	Atopostipes	-0.0651	0.0719	0.324623
Candida	Atopostipes	-0.0623	0.0729	0.327914
Debaryomyces	Paraprevotella	-0.0798	0.0729	0.327914
Pleosporaceae_Un	Mucispirillum	-0.0743	0.0729	0.327914
Wallemia	Clostridium_XlVa	-0.0835	0.0739	0.328746
Candida	Enterococcus	-0.0732	0.0739	0.328746
Trichoderma	Enterococcus	-0.0675	0.0739	0.328746
Monographella	Staphylococcus	-0.0573	0.0739	0.328746
Cystofilobasidium	Alloprevotella	-0.0714	0.0739	0.328746
Wallemia	Alistipes	-0.0861	0.0739	0.328746
Aureobasidium	Bifidobacterium	-0.0538	0.0739	0.328746
Clavispora	Desulfovibrio	-0.079	0.0739	0.328746
Pichia	Escherichia.Shigella	-0.0607	0.0739	0.328746
Alternaria	Clostridium_XlVa	-0.0842	0.0749	0.32996
Mrakia	Roseburia	0.0736	0.0749	0.32996
Ascochyta	Clostridium_IV	0.0673	0.0749	0.32996
Sordariomycetes_Un_1	Pseudoflavonifractor	-0.0786	0.0749	0.32996
Helotiales_Un_1	Aerococcus	-0.062	0.0749	0.32996
Wallemia	Barnesiella	0.073	0.0749	0.32996
Basidiomycota_Un_1_1	Alloprevotella	0.073	0.0749	0.32996
Leptographium	Saccharibacteria_genera_incertae_sedis	-0.0843	0.0749	0.32996
Paecilomyces	Clostridium_XlVa	0.0743	0.0759	0.333556
Cryptococcus_1	Clostridium_XlVa	-0.0786	0.0759	0.333556
Hypocreales_Un_1	Pseudoflavonifractor	-0.0742	0.0769	0.336727
Trametes	Ruminococcus	-0.073	0.0769	0.336727
Monographella	Parvibacter	-0.057	0.0769	0.336727
Trichoderma	Clostridium_XlVa	-0.0771	0.0779	0.33825
Pichia	Roseburia	0.0786	0.0779	0.33825
Talaromyces	Coprococcus	-0.0602	0.0779	0.33825
Clavispora	Anaerotruncus	-0.0831	0.0779	0.33825
Ascochyta	Mucispirillum	-0.0783	0.0779	0.33825
Trametes	Mucispirillum	0.0797	0.0779	0.33825
Vuilleminia	Parasutterella	-0.0696	0.0779	0.33825
Agaricomycetes_Un_1	Ruminococcus2	0.0626	0.0789	0.340961
Wickerhamomyces	Ruminococcus	-0.0744	0.0789	0.340961
Saccharomycetales_Un_1	Parabacteroides	0.0779	0.0789	0.340961
Wallemia	Bifidobacterium	-0.0527	0.0789	0.340961
Cystofilobasidium	Marvinbryantia	0.0731	0.0799	0.343646
Fungi_Un_1_1	Atopostipes	-0.0549	0.0799	0.343646
Talaromyces	Enterorhabdus	-0.0698	0.0799	0.343646
Wickerhamomyces	Parvibacter	-0.0549	0.0799	0.343646
Paecilomyces	Streptococcus	0.0634	0.0809	0.347124
Incertae_sedis_11_Un	Mucispirillum	-0.0631	0.0809	0.347124
Fungi_Un_1_1	Acetatifactor	-0.0732	0.0819	0.350173
Fungi_Un_1_1	Catabacter	-0.0616	0.0819	0.350173
Davidiella	Turicibacter	-0.0637	0.0819	0.350173
Candida	Marvinbryantia	-0.0811	0.0829	0.352374
Aureobasidium	Turicibacter	-0.0598	0.0829	0.352374
Dioszegia	Alistipes	-0.0702	0.0829	0.352374
Pleosporales_Un_1	Desulfovibrio	-0.0712	0.0829	0.352374
Saccharomycetales_Un_1	Escherichia.Shigella	-0.057	0.0829	0.352374
Fungi_Un_1_1	Marvinbryantia	-0.0704	0.0839	0.353725
Trichoderma	Blautia	-0.06	0.0839	0.353725
Claviceps	Acetanaerobacterium	-0.0484	0.0839	0.353725
Pleosporales_Un_1	Acetanaerobacterium	-0.0469	0.0839	0.353725
Pleosporales_Un_1	Enterorhabdus	-0.0739	0.0839	0.353725
Dioszegia	Parasutterella	-0.0693	0.0839	0.353725
Helotiales_Un_1	Ureaplasma	0.0592	0.0839	0.353725
Itersonilia	Pseudoflavonifractor	-0.0639	0.0849	0.355464
Fungi_Un_1_1	Anaerovorax	-0.071	0.0849	0.355464
Debaryomyces	Lactococcus	-0.0671	0.0849	0.355464
Helotiales_Un_1	Paraprevotella	-0.0668	0.0849	0.355464
Monographella	Alistipes	-0.0833	0.0849	0.355464
Pleosporales_Un_1	Mucispirillum	-0.0768	0.0849	0.355464
Dothideomycetes_Un_1	Lactonifactor	0.0465	0.0859	0.357179
Trichocomaceae_Un	Flavonifractor	0.0806	0.0859	0.357179
Cryptococcus_1	Hydrogenoanaerobacterium	-0.0518	0.0859	0.357179
Cryptococcus_1	Atopostipes	-0.0564	0.0859	0.357179
Aspergillus	Jeotgalicoccus	-0.0666	0.0859	0.357179
Nakazawaea	Jeotgalicoccus	-0.0629	0.0859	0.357179
Debaryomyces	Hungatella	-0.0664	0.0869	0.358463
Talaromyces	Oscillibacter	-0.0798	0.0869	0.358463
Candida	Parvibacter	-0.0536	0.0869	0.358463
Wickerhamomyces	Corynebacterium	-0.0672	0.0869	0.358463
Paecilomyces	Bifidobacterium	0.051	0.0869	0.358463
Davidiella	Escherichia.Shigella	-0.0567	0.0869	0.358463
Dothideomycetes_Un_1	Saccharibacteria_genera_incertae_sedis	-0.064	0.0869	0.358463
Puccinia	Catabacter	0.0541	0.0879	0.360947
Talaromyces	Bilophila	-0.0692	0.0879	0.360947
Phaeosphaeriaceae_Un	Bilophila	-0.0631	0.0879	0.360947
Gibberella	Ureaplasma	0.055	0.0879	0.360947
Saccharomycetales_Un_1	Blautia	-0.0598	0.0889	0.363
Oidiodendron	Flavonifractor	-0.0699	0.0889	0.363
Pleosporales_Un_1	Romboutsia	-0.0605	0.0889	0.363
Aspergillus	Facklamia	-0.0553	0.0889	0.363
Gibberella	Staphylococcus	0.0525	0.0889	0.363
Rhodotorula	Clostridium_XlVb	-0.0627	0.0899	0.36503
Clavispora	Acetatifactor	-0.0762	0.0899	0.36503
Wallemia	Butyrivibrio	-0.0577	0.0899	0.36503
Claviceps	Lactococcus	0.0687	0.0899	0.36503
Nakazawaea	Corynebacterium	-0.0683	0.0899	0.36503
Cyberlindnera	Marvinbryantia	-0.0667	0.0909	0.367038
Dothideomycetes_Un_1	Pseudoflavonifractor	-0.0596	0.0909	0.367038
Pichia	Ruminococcus	-0.0741	0.0909	0.367038
Phoma	Jeotgalicoccus	0.0667	0.0909	0.367038
Pleosporales_Un_1	Barnesiella	-0.0632	0.0909	0.367038
Paecilomyces	Oscillibacter	0.0716	0.0919	0.368615
Talaromyces	Flavonifractor	-0.0746	0.0919	0.368615
Penicillium	Catabacter	-0.0639	0.0919	0.368615
Leptographium	Bacteroides	0.0741	0.0919	0.368615
Davidiella	Bifidobacterium	-0.0519	0.0919	0.368615
Dioszegia	Anaeroplasma	0.0667	0.0919	0.368615
Trichosporon	Eisenbergiella	-0.0675	0.0929	0.369766
Pleosporales_Un_1	Hydrogenoanaerobacterium	-0.0466	0.0929	0.369766
Phaeosphaeriaceae_Un	Clostridium_sensu_stricto	-0.0614	0.0929	0.369766
Sclerotiniaceae_Un	Clostridium_sensu_stricto	-0.0637	0.0929	0.369766
Candida	Odoribacter	-0.08	0.0929	0.369766
Phoma	Parvibacter	-0.0533	0.0929	0.369766
Pleosporaceae_Un	Saccharibacteria_genera_incertae_sedis	0.0677	0.0929	0.369766
Incertae_sedis_11_Un	Eisenbergiella	-0.0593	0.0939	0.371709
Rhodotorula	Acetatifactor	-0.0612	0.0939	0.371709
Malassezia	Hungatella	0.0624	0.0939	0.371709
Wallemia	Intestinimonas	0.0801	0.0939	0.371709
Cystofilobasidium	Bifidobacterium	-0.0507	0.0939	0.371709
Penicillium	Coprobacillus	-0.0677	0.0949	0.375258
Pleosporaceae_Un	Lactobacillus	0.067	0.0959	0.378388
Sclerotiniaceae_Un	Lactococcus	-0.0611	0.0959	0.378388
Saccharomycetales_Un_1	Clostridium_XlVb	-0.0736	0.0969	0.381091
Trichoderma	Corynebacterium	-0.0616	0.0969	0.381091
Puccinia	Desulfovibrio	-0.0585	0.0969	0.381091
Trichosporon	Flavonifractor	-0.0661	0.0979	0.382949
Trametes	Enterococcus	0.0625	0.0979	0.382949
Leptographium	Lactococcus	-0.0614	0.0979	0.382949
Leptographium	Mucispirillum	0.0761	0.0979	0.382949
Saccharomycetales_Un_1	Bifidobacterium	-0.0491	0.0979	0.382949
Ascochyta	Blautia	0.0566	0.0989	0.385614
Aspergillus	Turicibacter	0.0588	0.0989	0.385614
Puccinia	Ureaplasma	0.0529	0.0989	0.385614
Puccinia	Clostridium_XlVb	-0.0669	0.0999	0.385784
Trametes	Butyricicoccus	-0.0699	0.0999	0.385784
Leptographium	Acetanaerobacterium	-0.0459	0.0999	0.385784
Scheffersomyces	Coprobacillus	-0.0615	0.0999	0.385784
Talaromyces	Alloprevotella	-0.0678	0.0999	0.385784
Paecilomyces	Alloprevotella	-0.0603	0.0999	0.385784
Clavispora	Alistipes	-0.0799	0.0999	0.385784
Davidiella	Enterorhabdus	-0.0741	0.0999	0.385784
Alternaria	Parvibacter	-0.0509	0.0999	0.385784
Cystofilobasidium	Clostridium_XlVa	0.0734	0.1009	0.388406
Wallemia	Lactococcus	-0.0682	0.1009	0.388406
Cyberlindnera	Clostridium_XVIII	0.0664	0.1009	0.388406
Valsaceae_Un	Pseudoflavonifractor	-0.0727	0.1019	0.389365
Puccinia	Flavonifractor	-0.0638	0.1019	0.389365
Alternaria	Atopostipes	-0.0567	0.1019	0.389365
Clavispora	Parabacteroides	0.0755	0.1019	0.389365
Tremellomycetes_Un_1	Odoribacter	-0.0656	0.1019	0.389365
Saccharomycetales_Un_1	Barnesiella	-0.0616	0.1019	0.389365
Gibberella	Bifidobacterium	0.0469	0.1019	0.389365
Wickerhamomyces	Clostridium_XVIII	0.0665	0.1039	0.396173
Basidiomycota_Un_1_1	Parasutterella	0.0681	0.1039	0.396173
Dioszegia	Anaerotruncus	-0.0644	0.1049	0.396653
Leptographium	Flavonifractor	0.0715	0.1049	0.396653
Scheffersomyces	Romboutsia	-0.0518	0.1049	0.396653
Davidiella	Clostridium_sensu_stricto	-0.0705	0.1049	0.396653
Nakazawaea	Olsenella	-0.0517	0.1049	0.396653
Rhodotorula	Bilophila	0.0588	0.1049	0.396653
Monographella	Desulfovibrio	-0.0679	0.1049	0.396653
Alternaria	Parasutterella	0.0774	0.1049	0.396653
Davidiella	Staphylococcus	-0.0527	0.1059	0.399187
Pichia	Bifidobacterium	-0.05	0.1059	0.399187
Debaryomyces	Ureaplasma	-0.0588	0.1059	0.399187
Nakazawaea	Hydrogenoanaerobacterium	-0.0464	0.1069	0.400461
Ascomycota_Un_1_1	Catabacter	-0.0616	0.1069	0.400461
Pleosporales_Un_1	Facklamia	-0.0505	0.1069	0.400461
Nakazawaea	Clostridium_XVIII	0.0715	0.1069	0.400461
Fungi_Un_1_1	Barnesiella	-0.0576	0.1069	0.400461
Wickerhamomyces	Enterorhabdus	-0.066	0.1069	0.400461
Mrakia	Lachnospiracea_incertae_sedis	-0.053	0.1079	0.402132
Aureobasidium	Intestinimonas	-0.0694	0.1079	0.402132
Rhinocladiella	Flavonifractor	0.0634	0.1079	0.402132
Helotiales_Un_1	Rikenella	-0.0642	0.1079	0.402132
Penicillium	Ureaplasma	-0.0615	0.1079	0.402132
Paecilomyces	Clostridium_XlVb	0.0698	0.1089	0.405028
Hypocreales_Un_1	Rikenella	-0.0646	0.1089	0.405028
Eupenicillium	Marvinbryantia	-0.0696	0.1099	0.406249
Dothideomycetes_Un_1	Hydrogenoanaerobacterium	0.0428	0.1099	0.406249
Debaryomyces	Streptococcus	0.0602	0.1099	0.406249
Candida	Clostridium_XVIII	0.0702	0.1099	0.406249
Davidiella	Parvibacter	-0.0541	0.1099	0.406249
Agaricomycetes_Un_1	Anaeroplasma	-0.0599	0.1099	0.406249
Oidiodendron	Anaerotruncus	-0.0633	0.1109	0.408697
Helotiales_Un_1	Catabacter	-0.0528	0.1109	0.408697
Pichia	Clostridium_XVIII	0.0709	0.1109	0.408697
Eupenicillium	Acetatifactor	-0.0664	0.1119	0.40906
Clavispora	Roseburia	-0.0713	0.1119	0.40906
Basidiomycota_Un_1_1	Marvinbryantia	0.0674	0.1119	0.40906
Puccinia	Anaerotruncus	-0.0615	0.1119	0.40906
Dioszegia	Butyricicoccus	-0.0634	0.1119	0.40906
Aspergillus	Paraprevotella	-0.074	0.1119	0.40906
Gibberella	Rikenella	-0.0609	0.1119	0.40906
Saccharomycetales_Un_1	Helicobacter	-0.0477	0.1119	0.40906
Rhinocladiella	Lactonifactor	0.0451	0.1129	0.41106
Phaeosphaeriaceae_Un	Oscillibacter	-0.0664	0.1129	0.41106
Monographella	Jeotgalicoccus	0.0612	0.1129	0.41106
Cystofilobasidium	Parabacteroides	-0.0668	0.1129	0.41106
Eupenicillium	Oscillibacter	-0.0735	0.1139	0.412632
Ascochyta	Butyricicoccus	0.0629	0.1139	0.412632
Vuilleminia	Rikenella	-0.0647	0.1139	0.412632
Trichocomaceae_Un	Bifidobacterium	-0.0482	0.1139	0.412632
Puccinia	Helicobacter	0.0453	0.1139	0.412632
Wickerhamomyces	Butyrivibrio	-0.0523	0.1149	0.414599
Pichia	Anaerovorax	-0.0704	0.1149	0.414599
Talaromyces	Clostridium_sensu_stricto	0.0647	0.1149	0.414599
Claviceps	Enterorhabdus	-0.0689	0.1149	0.414599
Dioszegia	Clostridium_XlVb	-0.0619	0.1159	0.416551
Pichia	Acetatifactor	-0.0707	0.1159	0.416551
Pichia	Marvinbryantia	-0.0715	0.1159	0.416551
Clavispora	Anaerofustis	-0.0458	0.1159	0.416551
Valsaceae_Un	Acetatifactor	-0.0679	0.1169	0.417664
Phoma	Anaerofustis	-0.0441	0.1169	0.417664
Dioszegia	Lactobacillus	-0.0631	0.1169	0.417664
Itersonilia	Enterococcus	0.0517	0.1169	0.417664
Dothideomycetes_Un_1	Corynebacterium	0.0541	0.1169	0.417664
Mrakia	Ureaplasma	0.053	0.1169	0.417664
Phoma	Ruminococcus2	-0.0636	0.1179	0.42041
Cryptococcus_1	Olsenella	-0.0502	0.1179	0.42041
Wickerhamomyces	Marvinbryantia	-0.0635	0.1189	0.42108
Mrakia	Murimonas	0.0518	0.1189	0.42108
Debaryomyces	Lachnospiracea_incertae_sedis	-0.0568	0.1189	0.42108
Oidiodendron	Anaerovorax	-0.0576	0.1189	0.42108
Hypocreales_Un_1	Catabacter	-0.0517	0.1189	0.42108
Valsaceae_Un	Barnesiella	-0.0586	0.1189	0.42108
Mrakia	Bacteroides	0.0639	0.1189	0.42108
Sordariomycetes_Un_1	Murimonas	-0.0533	0.1199	0.423382
Trichocomaceae_Un	Catabacter	-0.0594	0.1199	0.423382
Cyberlindnera	Atopostipes	-0.0496	0.1199	0.423382
Debaryomyces	Eisenbergiella	0.0733	0.1209	0.424847
Talaromyces	Marvinbryantia	-0.0621	0.1209	0.424847
Pleosporales_Un_1	Coprococcus	-0.0543	0.1209	0.424847
Alternaria	Lactonifactor	-0.0462	0.1209	0.424847
Rhodotorula	Paraprevotella	0.0579	0.1209	0.424847
Sclerotiniaceae_Un	Flavonifractor	-0.0595	0.1219	0.426709
Trametes	Acetanaerobacterium	0.0455	0.1219	0.426709
Aureobasidium	Rikenella	-0.0669	0.1219	0.426709
Leptographium	Bifidobacterium	-0.0483	0.1219	0.426709
Mrakia	Acetatifactor	-0.0615	0.1229	0.428968
Chaetothyriales_Un_1	Jeotgalicoccus	-0.0545	0.1229	0.428968
Chaetothyriales_Un_1	Parabacteroides	-0.0627	0.1229	0.428968
Dioszegia	Clostridium_IV	-0.0576	0.1239	0.431629
Malassezia	Anaeroplasma	-0.0611	0.1239	0.431629
Aspergillus	Pseudoflavonifractor	-0.0701	0.1249	0.434695
Pleosporaceae_Un	Anaerotruncus	-0.0597	0.1259	0.437756
Ascomycota_Un_1_1	Acetanaerobacterium	-0.0439	0.1269	0.439968
Eupenicillium	Coprobacillus	0.0604	0.1269	0.439968
Dioszegia	Turicibacter	0.0515	0.1269	0.439968
Rhinocladiella	Oscillibacter	0.0577	0.1279	0.441748
Helotiales_Un_1	Streptococcus	0.0554	0.1279	0.441748
Rhodotorula	Clostridium_XVIII	0.0545	0.1279	0.441748
Leptographium	Barnesiella	-0.0605	0.1279	0.441748
Scheffersomyces	Ruminococcus	-0.0596	0.1289	0.444356
Pichia	Enterorhabdus	-0.0667	0.1289	0.444356
Sclerotiniaceae_Un	Clostridium_XlVb	-0.0631	0.1299	0.444846
Candida	Clostridium_sensu_stricto	-0.0673	0.1299	0.444846
Cystofilobasidium	Aerococcus	0.0556	0.1299	0.444846
Cryptococcus_1	Coprobacillus	-0.0617	0.1299	0.444846
Wickerhamomyces	Alloprevotella	0.0617	0.1299	0.444846
Puccinia	Olsenella	0.0442	0.1299	0.444846
Mrakia	Anaeroplasma	0.06	0.1299	0.444846
Hypocreales_Un_1	Clostridium_sensu_stricto	-0.0543	0.1309	0.446586
Valsaceae_Un	Staphylococcus	-0.0484	0.1309	0.446586
Helotiales_Un_1	Mucispirillum	0.0601	0.1309	0.446586
Candida	Ureaplasma	-0.0561	0.1309	0.446586
Ascomycota_Un_1_1	Parvibacter	-0.0482	0.1319	0.449153
Claviceps	Olsenella	-0.0467	0.1319	0.449153
Penicillium	Anaerofustis	-0.0436	0.1329	0.451711
Leptographium	Gemella	0.0587	0.1329	0.451711
Cyberlindnera	Eisenbergiella	0.0631	0.1339	0.452146
Sordariomycetes_Un_1	Lachnospiracea_incertae_sedis	-0.0538	0.1339	0.452146
Basidiomycota_Un_1_1	Coprococcus	-0.0503	0.1339	0.452146
Dioszegia	Ruminococcus2	0.0547	0.1339	0.452146
Mrakia	Lactonifactor	0.0442	0.1339	0.452146
Eupenicillium	Staphylococcus	-0.0489	0.1339	0.452146
Clavispora	Bilophila	-0.0673	0.1339	0.452146
Nakazawaea	Hungatella	-0.0579	0.1349	0.454255
Talaromyces	Lactobacillus	0.0653	0.1349	0.454255
Trametes	Parabacteroides	-0.0619	0.1349	0.454255
Dioszegia	Murimonas	-0.0485	0.1359	0.456352
Wallemia	Anaerotruncus	0.0681	0.1359	0.456352
Itersonilia	Anaerofustis	0.0401	0.1359	0.456352
Cystofilobasidium	Alistipes	-0.0665	0.1369	0.459286
Sordariomycetes_Un_1	Butyricicoccus	-0.0657	0.1379	0.462213
Trichosporon	Oscillibacter	-0.0596	0.1389	0.463852
Ascochyta	Streptococcus	-0.0534	0.1389	0.463852
Wickerhamomyces	Rikenella	-0.0648	0.1389	0.463852
Pleosporaceae_Un	Parvibacter	0.0433	0.1389	0.463852
Oidiodendron	Acetatifactor	-0.0601	0.1399	0.465052
Vuilleminia	Marvinbryantia	-0.0566	0.1399	0.465052
Nakazawaea	Blautia	-0.0554	0.1399	0.465052
Claviceps	Blautia	0.0563	0.1399	0.465052
Cystofilobasidium	Parvibacter	0.0465	0.1399	0.465052
Helotiales_Un_1	Eisenbergiella	0.0596	0.1409	0.465817
Incertae_sedis_11_Un	Acetatifactor	-0.0514	0.1409	0.465817
Valsaceae_Un	Coprococcus	-0.05	0.1409	0.465817
Debaryomyces	Oscillibacter	-0.0719	0.1409	0.465817
Phoma	Escherichia.Shigella	-0.0453	0.1409	0.465817
Sclerotiniaceae_Un	Anaeroplasma	0.0554	0.1409	0.465817
Nakazawaea	Fusicatenibacter	-0.0675	0.1419	0.467845
Sordariomycetes_Un_1	Lactonifactor	-0.0455	0.1419	0.467845
Trametes	Catabacter	-0.0521	0.1419	0.467845
Alternaria	Blautia	0.0537	0.1429	0.470287
Sclerotiniaceae_Un	Clostridium_XVIII	-0.0526	0.1429	0.470287
Valsaceae_Un	Facklamia	-0.0491	0.1439	0.472294
Pichia	Coprobacillus	-0.0593	0.1439	0.472294
Cyberlindnera	Bilophila	0.0621	0.1439	0.472294
Trichocomaceae_Un	Coprococcus	-0.0542	0.1449	0.474718
Ascochyta	Bilophila	-0.06	0.1449	0.474718
Sordariomycetes_Un_1	Coprococcus	-0.0516	0.1459	0.475419
Candida	Anaerotruncus	-0.0651	0.1459	0.475419
Trametes	Anaerovorax	-0.0594	0.1459	0.475419
Puccinia	Streptococcus	-0.0509	0.1459	0.475419
Paecilomyces	Olsenella	0.0431	0.1459	0.475419
Trichocomaceae_Un	Helicobacter	-0.0454	0.1459	0.475419
Eupenicillium	Fusicatenibacter	-0.0681	0.1469	0.477392
Eupenicillium	Paraprevotella	-0.0619	0.1469	0.477392
Alternaria	Escherichia.Shigella	-0.0501	0.1469	0.477392
Gibberella	Lachnospiracea_incertae_sedis	0.0463	0.1479	0.4785
Saccharomycetales_Un_1	Ruminococcus	-0.0609	0.1479	0.4785
Saccharomycetales_Un_1	Atopostipes	-0.0482	0.1479	0.4785
Chaetothyriales_Un_1	Enterorhabdus	-0.0532	0.1479	0.4785
Pichia	Olsenella	-0.0443	0.1479	0.4785
Trichocomaceae_Un	Eisenbergiella	-0.0698	0.1489	0.480451
Mrakia	Aerococcus	0.0494	0.1489	0.480451
Wallemia	Facklamia	-0.0471	0.1489	0.480451
Saccharomycetales_Un_1	Butyrivibrio	-0.0459	0.1499	0.480686
Rhinocladiella	Murimonas	0.046	0.1499	0.480686
Malassezia	Catabacter	-0.0511	0.1499	0.480686
Alternaria	Anaerofustis	-0.042	0.1499	0.480686
Clavispora	Coprobacillus	-0.0583	0.1499	0.480686
Aspergillus	Parabacteroides	-0.0659	0.1499	0.480686
Pleosporaceae_Un	Anaeroplasma	0.0564	0.1499	0.480686
Aureobasidium	Lachnospiracea_incertae_sedis	-0.0498	0.1508	0.482294
Valsaceae_Un	Lactococcus	-0.0576	0.1508	0.482294
Rhinocladiella	Paraprevotella	0.0527	0.1508	0.482294
Nakazawaea	Clostridium_XlVb	-0.0697	0.1518	0.483578
Trametes	Coprococcus	0.0506	0.1518	0.483578
Nakazawaea	Turicibacter	-0.054	0.1518	0.483578
Fungi_Un_1_1	Anaeroplasma	-0.0575	0.1518	0.483578
Tremellomycetes_Un_1	Hungatella	-0.0506	0.1528	0.483578
Aspergillus	Ruminococcus	-0.0635	0.1528	0.483578
Eupenicillium	Ruminococcus	-0.0615	0.1528	0.483578
Mrakia	Hydrogenoanaerobacterium	0.0371	0.1528	0.483578
Monographella	Anaerovorax	-0.0589	0.1528	0.483578
Trichocomaceae_Un	Jeotgalicoccus	-0.0569	0.1528	0.483578
Valsaceae_Un	Enterorhabdus	-0.0585	0.1528	0.483578
Candida	Corynebacterium	-0.0585	0.1528	0.483578
Ascomycota_Un_1_1	Ruminococcus2	-0.058	0.1538	0.48421
Penicillium	Dorea	-0.0416	0.1538	0.48421
Trichosporon	Ruminococcus	-0.0551	0.1538	0.48421
Leptographium	Enterococcus	-0.0563	0.1538	0.48421
Mrakia	Clostridium_XVIII	0.0556	0.1538	0.48421
Pleosporales_Un_1	Parvibacter	-0.0444	0.1538	0.48421
Trichocomaceae_Un	Lactobacillus	-0.0681	0.1548	0.485673
Malassezia	Lactococcus	-0.0533	0.1548	0.485673
Fungi_Un_1_1	Facklamia	-0.0454	0.1548	0.485673
Hypocreales_Un_1	Jeotgalicoccus	-0.0502	0.1548	0.485673
Scheffersomyces	Acetatifactor	-0.0542	0.1558	0.487127
Mrakia	Marvinbryantia	0.0567	0.1558	0.487127
Eupenicillium	Enterococcus	-0.0536	0.1558	0.487127
Basidiomycota_Un_1_1	Parabacteroides	-0.0621	0.1558	0.487127
Dothideomycetes_Un_1	Roseburia	0.0512	0.1568	0.48899
Nakazawaea	Lactococcus	-0.0561	0.1568	0.48899
Helotiales_Un_1	Olsenella	0.0431	0.1568	0.48899
Fungi_Un_1_1	Murimonas	-0.0481	0.1578	0.491264
Aspergillus	Hungatella	0.0568	0.1578	0.491264
Fungi_Un_1_1	Roseburia	-0.0578	0.1588	0.493954
Incertae_sedis_11_Un	Fusicatenibacter	-0.0476	0.1598	0.494944
Clavispora	Intestinimonas	-0.0686	0.1598	0.494944
Aureobasidium	Flavonifractor	-0.0622	0.1598	0.494944
Clavispora	Romboutsia	0.0519	0.1598	0.494944
Cryptococcus_1	Facklamia	-0.0439	0.1598	0.494944
Rhodotorula	Enterorhabdus	-0.0505	0.1608	0.496769
Hypocreales_Un_1	Corynebacterium	-0.0522	0.1608	0.496769
Malassezia	Saccharibacteria_genera_incertae_sedis	-0.0634	0.1608	0.496769
Wickerhamomyces	Blautia	-0.0495	0.1618	0.498163
Trichoderma	Ruminococcus2	-0.0535	0.1618	0.498163
Candida	Anaerovorax	-0.061	0.1618	0.498163
Trichosporon	Gemella	-0.0474	0.1618	0.498163
Gibberella	Ruminococcus2	0.0499	0.1628	0.499547
Itersonilia	Dorea	0.0399	0.1628	0.499547
Debaryomyces	Turicibacter	-0.0504	0.1628	0.499547
Tremellomycetes_Un_1	Enterorhabdus	-0.0501	0.1628	0.499547
Trichocomaceae_Un	Romboutsia	-0.0528	0.1638	0.500922
Scheffersomyces	Gemella	0.0456	0.1638	0.500922
Fungi_Un_1_1	Parvibacter	-0.0423	0.1638	0.500922
Puccinia	Bilophila	-0.0515	0.1638	0.500922
Trametes	Butyrivibrio	0.045	0.1648	0.502709
Basidiomycota_Un_1_1	Oscillibacter	-0.0602	0.1648	0.502709
Itersonilia	Parasutterella	-0.0512	0.1648	0.502709
Trichocomaceae_Un	Butyrivibrio	-0.0456	0.1658	0.503644
Fungi_Un_1_1	Clostridium_IV	0.0568	0.1658	0.503644
Phoma	Parabacteroides	-0.061	0.1658	0.503644
Sclerotiniaceae_Un	Parabacteroides	-0.0572	0.1658	0.503644
Aspergillus	Mucispirillum	0.0666	0.1658	0.503644
Scheffersomyces	Clostridium_XlVb	-0.0557	0.1668	0.50415
Paecilomyces	Lactonifactor	0.0406	0.1668	0.50415
Basidiomycota_Un_1_1	Pseudoflavonifractor	0.0613	0.1668	0.50415
Cryptococcus_1	Jeotgalicoccus	-0.0514	0.1668	0.50415
Sordariomycetes_Un_1	Odoribacter	-0.0595	0.1668	0.50415
Monographella	Rikenella	-0.0583	0.1668	0.50415
Hypocreales_Un_1	Desulfovibrio	0.051	0.1678	0.50675
Malassezia	Eisenbergiella	-0.0595	0.1688	0.507659
Phoma	Blautia	0.0504	0.1688	0.507659
Aspergillus	Butyrivibrio	-0.0477	0.1688	0.507659
Fungi_Un_1_1	Lactonifactor	-0.0403	0.1688	0.507659
Cyberlindnera	Mucispirillum	0.0612	0.1688	0.507659
Malassezia	Blautia	-0.0481	0.1698	0.509821
Cyberlindnera	Coprococcus	0.0456	0.1698	0.509821
Ascochyta	Clostridium_XlVa	-0.0555	0.1708	0.511554
Saccharomycetales_Un_1	Acetatifactor	-0.0595	0.1708	0.511554
Valsaceae_Un	Saccharibacteria_genera_incertae_sedis	-0.0609	0.1708	0.511554
Scheffersomyces	Ureaplasma	0.0457	0.1718	0.514125
Valsaceae_Un	Marvinbryantia	-0.0551	0.1728	0.515016
Trametes	Ruminococcus2	0.0512	0.1728	0.515016
Chaetothyriales_Un_1	Corynebacterium	-0.0489	0.1728	0.515016
Rhodotorula	Fusicatenibacter	-0.0506	0.1738	0.515016
Malassezia	Butyrivibrio	-0.0438	0.1738	0.515016
Cyberlindnera	Intestinimonas	0.0587	0.1738	0.515016
Paecilomyces	Flavonifractor	0.0553	0.1738	0.515016
Incertae_sedis_11_Un	Clostridium_sensu_stricto	-0.0456	0.1738	0.515016
Phaeosphaeriaceae_Un	Streptococcus	-0.0452	0.1738	0.515016
Aspergillus	Barnesiella	0.0569	0.1738	0.515016
Gibberella	Desulfovibrio	-0.0495	0.1738	0.515016
Rhinocladiella	Helicobacter	0.0384	0.1738	0.515016
Trametes	Dorea	0.0384	0.1748	0.516293
Paecilomyces	Acetanaerobacterium	0.0386	0.1748	0.516293
Claviceps	Staphylococcus	-0.0442	0.1748	0.516293
Leptographium	Parabacteroides	0.0604	0.1748	0.516293
Aureobasidium	Butyricicoccus	-0.0577	0.1758	0.517143
Rhodotorula	Streptococcus	0.044	0.1758	0.517143
Tremellomycetes_Un_1	Parabacteroides	-0.0491	0.1758	0.517143
Fungi_Un_1_1	Rikenella	-0.0586	0.1758	0.517143
Malassezia	Bifidobacterium	-0.0403	0.1758	0.517143
Davidiella	Blautia	-0.0517	0.1768	0.517985
Penicillium	Lactonifactor	-0.0414	0.1768	0.517985
Fungi_Un_1_1	Acetanaerobacterium	-0.0363	0.1768	0.517985
Rhinocladiella	Hydrogenoanaerobacterium	0.0384	0.1768	0.517985
Leptographium	Olsenella	-0.0418	0.1768	0.517985
Oidiodendron	Romboutsia	-0.0446	0.1778	0.519657
Mrakia	Staphylococcus	0.0415	0.1778	0.519657
Scheffersomyces	Corynebacterium	0.0485	0.1778	0.519657
Paecilomyces	Fusicatenibacter	0.0556	0.1788	0.522159
Leptographium	Dorea	-0.0392	0.1798	0.522976
Phaeosphaeriaceae_Un	Anaerotruncus	-0.0534	0.1798	0.522976
Helotiales_Un_1	Clostridium_XVIII	0.048	0.1798	0.522976
Chaetothyriales_Un_1	Rikenella	0.054	0.1798	0.522976
Fungi_Un_1_1	Helicobacter	-0.0389	0.1798	0.522976
Aureobasidium	Hungatella	-0.0501	0.1808	0.525043
Puccinia	Saccharibacteria_genera_incertae_sedis	0.0512	0.1808	0.525043
Aureobasidium	Marvinbryantia	-0.0537	0.1818	0.526263
Vuilleminia	Dorea	0.0387	0.1818	0.526263
Scheffersomyces	Hydrogenoanaerobacterium	0.0361	0.1818	0.526263
Trichocomaceae_Un	Parabacteroides	-0.0641	0.1818	0.526263
Talaromyces	Clostridium_XlVa	-0.0581	0.1828	0.527475
Debaryomyces	Roseburia	0.0615	0.1828	0.527475
Dioszegia	Clostridium_sensu_stricto	-0.0505	0.1828	0.527475
Alternaria	Enterococcus	0.0557	0.1828	0.527475
Agaricomycetes_Un_1	Coprococcus	0.042	0.1838	0.527843
Malassezia	Dorea	-0.038	0.1838	0.527843
Sordariomycetes_Un_1	Acetanaerobacterium	-0.0359	0.1838	0.527843
Wallemia	Romboutsia	0.051	0.1838	0.527843
Puccinia	Clostridium_XVIII	-0.0505	0.1838	0.527843
Wickerhamomyces	Bacteroides	0.0576	0.1838	0.527843
Eupenicillium	Butyrivibrio	-0.0381	0.1848	0.528624
Aureobasidium	Jeotgalicoccus	-0.0478	0.1848	0.528624
Rhodotorula	Odoribacter	-0.0501	0.1848	0.528624
Trichoderma	Barnesiella	-0.0491	0.1848	0.528624
Basidiomycota_Un_1_1	Rikenella	-0.0575	0.1848	0.528624
Leptographium	Fusicatenibacter	0.0577	0.1858	0.529815
Eupenicillium	Ruminococcus2	-0.0515	0.1858	0.529815
Cystofilobasidium	Pseudoflavonifractor	0.0582	0.1858	0.529815
Cyberlindnera	Staphylococcus	-0.039	0.1858	0.529815
Trichocomaceae_Un	Roseburia	0.0592	0.1868	0.530998
Itersonilia	Flavonifractor	0.05	0.1868	0.530998
Cystofilobasidium	Saccharibacteria_genera_incertae_sedis	-0.057	0.1868	0.530998
Saccharomycetales_Un_1	Ureaplasma	-0.047	0.1868	0.530998
Valsaceae_Un	Dorea	-0.0379	0.1878	0.531758
Ascomycota_Un_1_1	Bacteroides	0.0637	0.1878	0.531758
Dothideomycetes_Un_1	Enterorhabdus	-0.0494	0.1878	0.531758
Candida	Helicobacter	-0.0397	0.1878	0.531758
Clavispora	Saccharibacteria_genera_incertae_sedis	-0.0626	0.1878	0.531758
Sordariomycetes_Un_1	Eisenbergiella	0.0575	0.1888	0.532099
Saccharomycetales_Un_1	Clostridium_XlVa	-0.0588	0.1888	0.532099
Fungi_Un_1_1	Blautia	-0.0472	0.1888	0.532099
Wickerhamomyces	Lactonifactor	-0.0395	0.1888	0.532099
Penicillium	Lactococcus	-0.0522	0.1888	0.532099
Itersonilia	Coprobacillus	-0.0467	0.1888	0.532099
Aureobasidium	Lactobacillus	-0.0576	0.1898	0.533262
Malassezia	Coprobacillus	-0.0514	0.1898	0.533262
Cyberlindnera	Paraprevotella	-0.0545	0.1898	0.533262
Pichia	Desulfovibrio	-0.0567	0.1898	0.533262
Ascochyta	Fusicatenibacter	-0.0538	0.1908	0.534417
Trametes	Clostridium_IV	-0.0537	0.1908	0.534417
Basidiomycota_Un_1_1	Facklamia	-0.0403	0.1908	0.534417
Sordariomycetes_Un_1	Parvibacter	-0.0414	0.1908	0.534417
Ascochyta	Butyrivibrio	0.0408	0.1918	0.534742
Pichia	Ruminococcus2	-0.053	0.1918	0.534742
Scheffersomyces	Lactobacillus	-0.0488	0.1918	0.534742
Puccinia	Staphylococcus	0.0382	0.1918	0.534742
Mrakia	Parabacteroides	-0.0543	0.1918	0.534742
Ascomycota_Un_1_1	Escherichia.Shigella	-0.0459	0.1918	0.534742
Valsaceae_Un	Catabacter	-0.0457	0.1928	0.536706
Ascomycota_Un_1_1	Bifidobacterium	-0.0429	0.1928	0.536706
Aureobasidium	Roseburia	-0.056	0.1938	0.537839
Mrakia	Gemella	0.045	0.1938	0.537839
Debaryomyces	Mucispirillum	0.0618	0.1938	0.537839
Pleosporales_Un_1	Bilophila	-0.0565	0.1938	0.537839
Dioszegia	Roseburia	-0.0502	0.1948	0.538966
Alternaria	Aerococcus	0.0491	0.1948	0.538966
Clavispora	Alloprevotella	0.0553	0.1948	0.538966
Oidiodendron	Mucispirillum	-0.0522	0.1948	0.538966
Helotiales_Un_1	Hydrogenoanaerobacterium	0.0354	0.1958	0.540087
Trichoderma	Lactococcus	-0.0489	0.1958	0.540087
Pleosporaceae_Un	Alistipes	-0.0521	0.1958	0.540087
Clavispora	Helicobacter	-0.0386	0.1958	0.540087
Wickerhamomyces	Flavonifractor	-0.0578	0.1968	0.540673
Phaeosphaeriaceae_Un	Anaerovorax	-0.0486	0.1968	0.540673
Malassezia	Anaerofustis	-0.0373	0.1968	0.540673
Talaromyces	Bifidobacterium	0.0391	0.1968	0.540673
Hypocreales_Un_1	Saccharibacteria_genera_incertae_sedis	-0.0506	0.1968	0.540673
Dioszegia	Acetatifactor	-0.0497	0.1978	0.540673
Leptographium	Anaerotruncus	0.057	0.1978	0.540673
Tremellomycetes_Un_1	Flavonifractor	-0.0471	0.1978	0.540673
Paecilomyces	Alistipes	0.0522	0.1978	0.540673
Pleosporaceae_Un	Bilophila	-0.0515	0.1978	0.540673
Nakazawaea	Helicobacter	-0.038	0.1978	0.540673
Itersonilia	Saccharibacteria_genera_incertae_sedis	-0.0491	0.1978	0.540673
Agaricomycetes_Un_1	Fusicatenibacter	-0.0513	0.1988	0.541775
Phaeosphaeriaceae_Un	Bacteroides	-0.0505	0.1988	0.541775
Puccinia	Mucispirillum	-0.0511	0.1988	0.541775
Alternaria	Corynebacterium	0.0525	0.1988	0.541775
Ascomycota_Un_1_1	Acetatifactor	-0.059	0.1998	0.543276
Fungi_Un_1_1	Coprobacillus	-0.0495	0.1998	0.543276
Tremellomycetes_Un_1	Barnesiella	0.0424	0.1998	0.543276
Dothideomycetes_Un_1	Murimonas	0.0402	0.2008	0.545587
Sclerotiniaceae_Un	Blautia	-0.0442	0.2018	0.546667
Incertae_sedis_11_Un	Butyricicoccus	0.0466	0.2018	0.546667
Helotiales_Un_1	Flavonifractor	0.0521	0.2018	0.546667
Saccharomycetales_Un_1	Alloprevotella	0.0518	0.2018	0.546667
Dothideomycetes_Un_1	Marvinbryantia	-0.0461	0.2028	0.547996
Cyberlindnera	Clostridium_sensu_stricto	-0.0497	0.2028	0.547996
Davidiella	Corynebacterium	0.0542	0.2028	0.547996
Ascomycota_Un_1_1	Murimonas	-0.0459	0.2038	0.547996
Tremellomycetes_Un_1	Oscillibacter	-0.0471	0.2038	0.547996
Talaromyces	Atopostipes	-0.042	0.2038	0.547996
Ascomycota_Un_1_1	Gemella	0.0482	0.2038	0.547996
Itersonilia	Alloprevotella	-0.0444	0.2038	0.547996
Sordariomycetes_Un_1	Rikenella	0.0564	0.2038	0.547996
Valsaceae_Un	Parvibacter	-0.0392	0.2038	0.547996
Candida	Hydrogenoanaerobacterium	-0.0368	0.2048	0.549058
Helotiales_Un_1	Odoribacter	-0.0513	0.2048	0.549058
Dothideomycetes_Un_1	Helicobacter	0.0361	0.2048	0.549058
Pichia	Ureaplasma	-0.0461	0.2048	0.549058
Wallemia	Anaerofustis	-0.0361	0.2058	0.550113
Trichoderma	Alistipes	-0.0539	0.2058	0.550113
Agaricomycetes_Un_1	Corynebacterium	-0.0468	0.2058	0.550113
Ascochyta	Bifidobacterium	0.036	0.2058	0.550113
Cystofilobasidium	Atopostipes	0.0409	0.2068	0.55238
Monographella	Ruminococcus2	-0.0531	0.2078	0.553828
Pleosporales_Un_1	Gemella	-0.047	0.2078	0.553828
Trichocomaceae_Un	Coprobacillus	-0.0545	0.2078	0.553828
Phaeosphaeriaceae_Un	Clostridium_XlVa	-0.0482	0.2088	0.55527
Phaeosphaeriaceae_Un	Pseudoflavonifractor	-0.0519	0.2088	0.55527
Malassezia	Clostridium_sensu_stricto	-0.0509	0.2088	0.55527
Alternaria	Acetatifactor	0.0588	0.2098	0.555893
Puccinia	Lactonifactor	0.0344	0.2098	0.555893
Hypocreales_Un_1	Intestinimonas	0.0506	0.2098	0.555893
Sclerotiniaceae_Un	Alloprevotella	0.0458	0.2098	0.555893
Malassezia	Alistipes	-0.0536	0.2098	0.555893
Aspergillus	Blautia	-0.0479	0.2108	0.556512
Sordariomycetes_Un_1	Clostridium_IV	-0.0528	0.2108	0.556512
Trametes	Bacteroides	0.0568	0.2108	0.556512
Aureobasidium	Olsenella	-0.0385	0.2108	0.556512
Sordariomycetes_Un_1	Corynebacterium	0.0506	0.2108	0.556512
Sclerotiniaceae_Un	Anaerotruncus	-0.0491	0.2128	0.559757
Fungi_Un_1_1	Hydrogenoanaerobacterium	-0.0378	0.2128	0.559757
Paecilomyces	Gemella	0.0434	0.2128	0.559757
Itersonilia	Parvibacter	0.0364	0.2128	0.559757
Ascochyta	Escherichia.Shigella	-0.0372	0.2128	0.559757
Oidiodendron	Catabacter	-0.042	0.2138	0.561573
Itersonilia	Bifidobacterium	0.035	0.2138	0.561573
Cystofilobasidium	Coprococcus	-0.0448	0.2148	0.562166
Aureobasidium	Ruminococcus	0.052	0.2148	0.562166
Dioszegia	Catabacter	-0.0407	0.2148	0.562166
Chaetothyriales_Un_1	Enterococcus	-0.0441	0.2148	0.562166
Pleosporaceae_Un	Gemella	-0.0454	0.2148	0.562166
Scheffersomyces	Anaerovorax	-0.0494	0.2158	0.563564
Pichia	Clostridium_sensu_stricto	-0.0531	0.2158	0.563564
Puccinia	Aerococcus	0.0422	0.2158	0.563564
Valsaceae_Un	Fusicatenibacter	-0.0529	0.2168	0.564956
Saccharomycetales_Un_1	Turicibacter	-0.0427	0.2168	0.564956
Vuilleminia	Desulfovibrio	0.0459	0.2168	0.564956
Aspergillus	Clostridium_XlVb	-0.0569	0.2178	0.565298
Incertae_sedis_11_Un	Anaerotruncus	-0.043	0.2178	0.565298
Agaricomycetes_Un_1	Catabacter	-0.0401	0.2178	0.565298
Scheffersomyces	Odoribacter	-0.0505	0.2178	0.565298
Claviceps	Alloprevotella	0.0518	0.2178	0.565298
Pichia	Blautia	-0.0489	0.2188	0.565298
Phaeosphaeriaceae_Un	Intestinimonas	-0.0476	0.2188	0.565298
Malassezia	Anaerovorax	-0.0507	0.2188	0.565298
Aspergillus	Staphylococcus	0.0416	0.2188	0.565298
Valsaceae_Un	Olsenella	0.0374	0.2188	0.565298
Mrakia	Escherichia.Shigella	0.0376	0.2188	0.565298
Malassezia	Escherichia.Shigella	-0.042	0.2188	0.565298
Agaricomycetes_Un_1	Streptococcus	0.0431	0.2198	0.567478
Pleosporaceae_Un	Odoribacter	-0.051	0.2208	0.569655
Basidiomycota_Un_1_1	Clostridium_XlVb	-0.0534	0.2218	0.571828
Cryptococcus_1	Blautia	0.0448	0.2228	0.572779
Puccinia	Clostridium_sensu_stricto	-0.0455	0.2228	0.572779
Trichocomaceae_Un	Streptococcus	0.0494	0.2228	0.572779
Aureobasidium	Facklamia	-0.0376	0.2228	0.572779
Penicillium	Roseburia	0.0544	0.2238	0.57332
Phoma	Acetanaerobacterium	-0.0349	0.2238	0.57332
Cystofilobasidium	Facklamia	0.0397	0.2238	0.57332
Nakazawaea	Odoribacter	-0.0563	0.2238	0.57332
Rhodotorula	Corynebacterium	-0.0399	0.2238	0.57332
Sordariomycetes_Un_1	Blautia	-0.0446	0.2258	0.576409
Pleosporales_Un_1	Anaerotruncus	-0.0535	0.2258	0.576409
Trichocomaceae_Un	Gemella	0.0469	0.2258	0.576409
Monographella	Odoribacter	-0.058	0.2258	0.576409
Saccharomycetales_Un_1	Rikenella	-0.053	0.2258	0.576409
Penicillium	Clostridium_XlVa	-0.0554	0.2268	0.578149
Valsaceae_Un	Lactobacillus	-0.056	0.2268	0.578149
Pleosporales_Un_1	Odoribacter	-0.0542	0.2278	0.580291
Scheffersomyces	Murimonas	-0.0392	0.2288	0.582021
Davidiella	Catabacter	-0.0452	0.2288	0.582021
Pleosporaceae_Un	Intestinimonas	-0.0512	0.2298	0.583338
Paecilomyces	Hydrogenoanaerobacterium	0.0337	0.2298	0.583338
Chaetothyriales_Un_1	Romboutsia	-0.0398	0.2298	0.583338
Trichoderma	Roseburia	-0.0491	0.2308	0.583429
Talaromyces	Hungatella	-0.0435	0.2308	0.583429
Monographella	Romboutsia	-0.0425	0.2308	0.583429
Hypocreales_Un_1	Clostridium_XVIII	-0.0458	0.2308	0.583429
Cryptococcus_1	Parabacteroides	-0.0533	0.2308	0.583429
Nakazawaea	Parvibacter	-0.0387	0.2308	0.583429
Tremellomycetes_Un_1	Atopostipes	0.0353	0.2318	0.584735
Phoma	Paraprevotella	-0.0498	0.2318	0.584735
Phaeosphaeriaceae_Un	Enterorhabdus	-0.0445	0.2318	0.584735
Tremellomycetes_Un_1	Anaerotruncus	-0.045	0.2328	0.58563
Fungi_Un_1_1	Staphylococcus	-0.0382	0.2328	0.58563
Penicillium	Rikenella	-0.0594	0.2328	0.58563
Clavispora	Olsenella	-0.0374	0.2328	0.58563
Tremellomycetes_Un_1	Pseudoflavonifractor	-0.0414	0.2348	0.589028
Trichosporon	Anaerotruncus	-0.0456	0.2348	0.589028
Chaetothyriales_Un_1	Bifidobacterium	-0.036	0.2348	0.589028
Tremellomycetes_Un_1	Bifidobacterium	0.0343	0.2348	0.589028
Rhinocladiella	Enterococcus	-0.0422	0.2358	0.59072
Rhinocladiella	Olsenella	0.0359	0.2358	0.59072
Sordariomycetes_Un_1	Roseburia	0.0541	0.2368	0.591593
Sordariomycetes_Un_1	Barnesiella	-0.0446	0.2368	0.591593
Cryptococcus_1	Parvibacter	-0.0365	0.2368	0.591593
Tremellomycetes_Un_1	Ureaplasma	0.0383	0.2368	0.591593
Valsaceae_Un	Clostridium_XlVb	-0.0514	0.2378	0.591648
Tremellomycetes_Un_1	Lachnospiracea_incertae_sedis	0.0382	0.2378	0.591648
Valsaceae_Un	Clostridium_IV	-0.0486	0.2378	0.591648
Pichia	Anaerotruncus	-0.0572	0.2378	0.591648
Trichoderma	Streptococcus	-0.0421	0.2378	0.591648
Trichocomaceae_Un	Bacteroides	0.0593	0.2378	0.591648
Dothideomycetes_Un_1	Hungatella	0.0396	0.2388	0.593322
Scheffersomyces	Catabacter	-0.0401	0.2388	0.593322
Claviceps	Coprococcus	-0.04	0.2398	0.594992
Eupenicillium	Alistipes	-0.054	0.2398	0.594992
Sclerotiniaceae_Un	Fusicatenibacter	-0.0481	0.2408	0.595439
Paecilomyces	Roseburia	0.0456	0.2408	0.595439
Ascochyta	Coprococcus	0.0402	0.2408	0.595439
Dioszegia	Hydrogenoanaerobacterium	0.0306	0.2408	0.595439
Rhodotorula	Ureaplasma	0.0378	0.2408	0.595439
Helotiales_Un_1	Lachnospiracea_incertae_sedis	-0.0372	0.2418	0.595882
Cryptococcus_1	Lactonifactor	-0.0337	0.2418	0.595882
Dothideomycetes_Un_1	Anaerotruncus	0.0448	0.2418	0.595882
Tremellomycetes_Un_1	Alloprevotella	-0.0406	0.2418	0.595882
Pleosporaceae_Un	Rikenella	-0.048	0.2418	0.595882
Sordariomycetes_Un_1	Oscillibacter	-0.0519	0.2428	0.596322
Cyberlindnera	Odoribacter	-0.0496	0.2428	0.596322
Phaeosphaeriaceae_Un	Paraprevotella	0.0432	0.2428	0.596322
Scheffersomyces	Alistipes	-0.051	0.2428	0.596322
Nakazawaea	Desulfovibrio	-0.0491	0.2428	0.596322
Sclerotiniaceae_Un	Hungatella	0.0404	0.2438	0.597969
Cystofilobasidium	Clostridium_sensu_stricto	-0.0498	0.2438	0.597969
Pichia	Clostridium_XlVb	-0.0545	0.2448	0.598025
Mrakia	Ruminococcus	0.0446	0.2448	0.598025
Vuilleminia	Ruminococcus	-0.0449	0.2448	0.598025
Paecilomyces	Anaerofustis	0.0336	0.2448	0.598025
Claviceps	Parabacteroides	-0.0531	0.2448	0.598025
Ascochyta	Catabacter	-0.0382	0.2458	0.598025
Monographella	Anaerofustis	-0.0332	0.2458	0.598025
Itersonilia	Facklamia	0.0347	0.2458	0.598025
Pleosporaceae_Un	Barnesiella	-0.0401	0.2458	0.598025
Trichocomaceae_Un	Mucispirillum	-0.0568	0.2458	0.598025
Tremellomycetes_Un_1	Escherichia.Shigella	0.033	0.2458	0.598025
Talaromyces	Saccharibacteria_genera_incertae_sedis	0.0494	0.2458	0.598025
Wallemia	Hydrogenoanaerobacterium	-0.0339	0.2468	0.598853
Tremellomycetes_Un_1	Catabacter	-0.0364	0.2468	0.598853
Malassezia	Jeotgalicoccus	0.0419	0.2468	0.598853
Rhinocladiella	Odoribacter	-0.0487	0.2468	0.598853
Pleosporales_Un_1	Marvinbryantia	-0.0491	0.2478	0.600076
Agaricomycetes_Un_1	Gemella	0.0408	0.2478	0.600076
Alternaria	Bifidobacterium	-0.0341	0.2478	0.600076
Helotiales_Un_1	Clostridium_XlVa	-0.0445	0.2488	0.600495
Pleosporales_Un_1	Ruminococcus2	-0.0477	0.2488	0.600495
Gibberella	Hungatella	-0.0396	0.2488	0.600495
Alternaria	Lactococcus	0.0463	0.2488	0.600495
Trichoderma	Alloprevotella	-0.0438	0.2488	0.600495
Itersonilia	Lactonifactor	0.0319	0.2498	0.600513
Davidiella	Ruminococcus	0.0507	0.2498	0.600513
Valsaceae_Un	Anaerovorax	-0.048	0.2498	0.600513
Eupenicillium	Clostridium_sensu_stricto	-0.0472	0.2498	0.600513
Puccinia	Coprobacillus	-0.0407	0.2498	0.600513
Mrakia	Alloprevotella	-0.044	0.2498	0.600513
Davidiella	Aerococcus	0.046	0.2507	0.601481
Pichia	Barnesiella	-0.0441	0.2507	0.601481
Penicillium	Parvibacter	-0.0348	0.2507	0.601481
Monographella	Acetanaerobacterium	-0.0329	0.2517	0.603083
Vuilleminia	Lactobacillus	-0.0459	0.2517	0.603083
Talaromyces	Clostridium_XlVb	-0.0492	0.2527	0.604681
Trichocomaceae_Un	Saccharibacteria_genera_incertae_sedis	-0.0539	0.2527	0.604681
Malassezia	Acetatifactor	-0.0482	0.2537	0.605477
Trametes	Blautia	0.0397	0.2537	0.605477
Basidiomycota_Un_1_1	Dorea	-0.0343	0.2537	0.605477
Basidiomycota_Un_1_1	Parvibacter	-0.0347	0.2537	0.605477
Oidiodendron	Clostridium_XlVb	-0.0469	0.2547	0.607066
Gibberella	Enterococcus	0.0398	0.2547	0.607066
Vuilleminia	Acetatifactor	0.0472	0.2557	0.607455
Rhinocladiella	Acetanaerobacterium	0.0311	0.2557	0.607455
Leptographium	Aerococcus	-0.0418	0.2557	0.607455
Ascomycota_Un_1_1	Turicibacter	-0.0433	0.2557	0.607455
Debaryomyces	Helicobacter	-0.0323	0.2557	0.607455
Malassezia	Marvinbryantia	0.0464	0.2567	0.608226
Rhinocladiella	Gemella	0.0392	0.2567	0.608226
Debaryomyces	Alistipes	-0.0541	0.2567	0.608226
Cryptococcus_1	Anaeroplasma	0.0462	0.2567	0.608226
Hypocreales_Un_1	Eisenbergiella	0.046	0.2577	0.608226
Itersonilia	Coprococcus	0.0366	0.2577	0.608226
Paecilomyces	Ruminococcus2	0.0419	0.2577	0.608226
Trichoderma	Staphylococcus	-0.0335	0.2577	0.608226
Pleosporales_Un_1	Alloprevotella	0.0468	0.2577	0.608226
Chaetothyriales_Un_1	Anaeroplasma	0.0428	0.2577	0.608226
Rhinocladiella	Eisenbergiella	0.0459	0.2587	0.608986
Oidiodendron	Roseburia	-0.0456	0.2587	0.608986
Aureobasidium	Lactonifactor	-0.0345	0.2587	0.608986
Wickerhamomyces	Acetanaerobacterium	-0.032	0.2587	0.608986
Paecilomyces	Eisenbergiella	0.0449	0.2597	0.608986
Phaeosphaeriaceae_Un	Clostridium_XlVb	-0.0439	0.2597	0.608986
Monographella	Acetatifactor	0.0493	0.2597	0.608986
Trichocomaceae_Un	Pseudoflavonifractor	0.0537	0.2597	0.608986
Dothideomycetes_Un_1	Streptococcus	-0.0361	0.2597	0.608986
Vuilleminia	Coprobacillus	-0.0413	0.2597	0.608986
Pleosporales_Un_1	Ruminococcus	0.0471	0.2607	0.609756
Itersonilia	Anaerotruncus	0.0419	0.2607	0.609756
Incertae_sedis_11_Un	Coprobacillus	-0.0373	0.2607	0.609756
Nakazawaea	Coprobacillus	-0.0477	0.2607	0.609756
Helotiales_Un_1	Pseudoflavonifractor	-0.0481	0.2617	0.611701
Gibberella	Anaerotruncus	-0.043	0.2627	0.613248
Alternaria	Catabacter	-0.0418	0.2627	0.613248
Chaetothyriales_Un_1	Oscillibacter	0.0458	0.2637	0.614397
Ascomycota_Un_1_1	Coprobacillus	-0.0454	0.2637	0.614397
Malassezia	Olsenella	0.0328	0.2637	0.614397
Monographella	Turicibacter	-0.0395	0.2647	0.615937
Ascochyta	Parvibacter	-0.0337	0.2647	0.615937
Paecilomyces	Anaerovorax	-0.0399	0.2657	0.617472
Cryptococcus_1	Ureaplasma	-0.0392	0.2657	0.617472
Dothideomycetes_Un_1	Acetanaerobacterium	0.0321	0.2667	0.618213
Chaetothyriales_Un_1	Atopostipes	-0.0362	0.2667	0.618213
Monographella	Alloprevotella	0.043	0.2667	0.618213
Itersonilia	Escherichia.Shigella	0.036	0.2667	0.618213
Wickerhamomyces	Coprococcus	-0.0383	0.2677	0.619739
Malassezia	Paraprevotella	0.0465	0.2677	0.619739
Trichosporon	Acetatifactor	-0.0425	0.2687	0.620077
Pleosporaceae_Un	Marvinbryantia	0.043	0.2687	0.620077
Basidiomycota_Un_1_1	Lachnospiracea_incertae_sedis	-0.0378	0.2687	0.620077
Incertae_sedis_11_Un	Lactococcus	0.0353	0.2687	0.620077
Leptographium	Streptococcus	0.0414	0.2687	0.620077
Trichocomaceae_Un	Clostridium_XlVa	-0.0531	0.2697	0.620413
Trametes	Intestinimonas	0.0524	0.2697	0.620413
Claviceps	Catabacter	0.0399	0.2697	0.620413
Eupenicillium	Barnesiella	-0.0409	0.2697	0.620413
Monographella	Enterorhabdus	-0.0461	0.2697	0.620413
Agaricomycetes_Un_1	Oscillibacter	-0.0454	0.2707	0.621138
Agaricomycetes_Un_1	Turicibacter	-0.0356	0.2707	0.621138
Pichia	Helicobacter	-0.0333	0.2707	0.621138
Davidiella	Ureaplasma	-0.0421	0.2707	0.621138
Pleosporales_Un_1	Eisenbergiella	-0.0499	0.2717	0.621861
Eupenicillium	Dorea	0.0326	0.2717	0.621861
Malassezia	Lactobacillus	-0.0507	0.2717	0.621861
Basidiomycota_Un_1_1	Bifidobacterium	-0.032	0.2717	0.621861
Debaryomyces	Hydrogenoanaerobacterium	-0.0324	0.2727	0.622971
Saccharomycetales_Un_1	Alistipes	-0.0516	0.2727	0.622971
Claviceps	Parvibacter	-0.0334	0.2727	0.622971
Fungi_Un_1_1	Ruminococcus2	-0.0414	0.2737	0.623685
Malassezia	Oscillibacter	-0.047	0.2737	0.623685
Rhinocladiella	Anaerotruncus	0.042	0.2737	0.623685
Agaricomycetes_Un_1	Enterococcus	-0.0394	0.2737	0.623685
Claviceps	Aerococcus	0.0423	0.2747	0.624006
Cyberlindnera	Facklamia	-0.0329	0.2747	0.624006
Helotiales_Un_1	Gemella	0.0381	0.2747	0.624006
Trichocomaceae_Un	Staphylococcus	-0.0362	0.2747	0.624006
Rhinocladiella	Enterorhabdus	0.0396	0.2747	0.624006
Trichosporon	Odoribacter	-0.0423	0.2757	0.625886
Trichoderma	Coprococcus	-0.0333	0.2767	0.626588
Aureobasidium	Coprococcus	-0.0375	0.2767	0.626588
Chaetothyriales_Un_1	Clostridium_sensu_stricto	-0.0411	0.2767	0.626588
Leptographium	Anaeroplasma	-0.0473	0.2767	0.626588
Candida	Oscillibacter	-0.0527	0.2787	0.629546
Ascochyta	Anaerotruncus	-0.0433	0.2787	0.629546
Sclerotiniaceae_Un	Bacteroides	-0.045	0.2787	0.629546
Vuilleminia	Mucispirillum	0.0433	0.2787	0.629546
Scheffersomyces	Lachnospiracea_incertae_sedis	-0.0363	0.2797	0.630628
Cryptococcus_1	Odoribacter	-0.0522	0.2797	0.630628
Basidiomycota_Un_1_1	Alistipes	-0.0465	0.2797	0.630628
Ascomycota_Un_1_1	Hungatella	0.0425	0.2807	0.631217
Saccharomycetales_Un_1	Lactonifactor	-0.0333	0.2807	0.631217
Gibberella	Flavonifractor	-0.042	0.2807	0.631217
Valsaceae_Un	Ruminococcus2	-0.0425	0.2817	0.631217
Gibberella	Dorea	0.0316	0.2817	0.631217
Chaetothyriales_Un_1	Pseudoflavonifractor	0.0471	0.2817	0.631217
Sclerotiniaceae_Un	Enterorhabdus	-0.0418	0.2817	0.631217
Vuilleminia	Bilophila	0.0443	0.2817	0.631217
Leptographium	Helicobacter	-0.0327	0.2817	0.631217
Phoma	Ureaplasma	-0.0396	0.2817	0.631217
Rhodotorula	Jeotgalicoccus	-0.0345	0.2827	0.632676
Vuilleminia	Enterorhabdus	-0.041	0.2827	0.632676
Paecilomyces	Intestinimonas	0.0446	0.2837	0.634132
Talaromyces	Anaerovorax	0.0439	0.2837	0.634132
Incertae_sedis_11_Un	Murimonas	0.0318	0.2847	0.635472
Dothideomycetes_Un_1	Rikenella	0.0412	0.2847	0.635472
Sclerotiniaceae_Un	Lachnospiracea_incertae_sedis	0.0348	0.2857	0.635472
Dioszegia	Dorea	0.0298	0.2857	0.635472
Gibberella	Oscillibacter	-0.0437	0.2857	0.635472
Clavispora	Enterococcus	-0.0444	0.2857	0.635472
Hypocreales_Un_1	Aerococcus	-0.0384	0.2857	0.635472
Ascochyta	Parasutterella	0.044	0.2857	0.635472
Rhodotorula	Lactonifactor	0.0288	0.2867	0.636138
Vuilleminia	Lactococcus	-0.0373	0.2867	0.636138
Vuilleminia	Streptococcus	0.0391	0.2867	0.636138
Trichoderma	Bacteroides	-0.0457	0.2867	0.636138
Cystofilobasidium	Dorea	-0.0333	0.2877	0.637577
Trichoderma	Lactonifactor	-0.0318	0.2877	0.637577
Trametes	Clostridium_XlVa	0.0458	0.2887	0.638234
Basidiomycota_Un_1_1	Fusicatenibacter	-0.0477	0.2887	0.638234
Wallemia	Gemella	0.0431	0.2887	0.638234
Debaryomyces	Olsenella	-0.0329	0.2887	0.638234
Agaricomycetes_Un_1	Pseudoflavonifractor	-0.0414	0.2897	0.638379
Cryptococcus_1	Alloprevotella	0.0438	0.2897	0.638379
Agaricomycetes_Un_1	Alistipes	0.0414	0.2897	0.638379
Fungi_Un_1_1	Lachnospiracea_incertae_sedis	-0.0353	0.2907	0.638379
Phaeosphaeriaceae_Un	Lactonifactor	-0.031	0.2907	0.638379
Cystofilobasidium	Intestinimonas	0.047	0.2907	0.638379
Basidiomycota_Un_1_1	Clostridium_sensu_stricto	-0.0428	0.2907	0.638379
Itersonilia	Gemella	0.0351	0.2907	0.638379
Aureobasidium	Coprobacillus	-0.0423	0.2907	0.638379
Sordariomycetes_Un_1	Escherichia.Shigella	-0.0363	0.2907	0.638379
Paecilomyces	Helicobacter	0.0312	0.2907	0.638379
Fungi_Un_1_1	Butyrivibrio	-0.0329	0.2917	0.639029
Dioszegia	Coprococcus	0.0322	0.2917	0.639029
Paecilomyces	Anaerotruncus	0.0433	0.2917	0.639029
Chaetothyriales_Un_1	Butyricicoccus	0.043	0.2917	0.639029
Fungi_Un_1_1	Anaerofustis	-0.0302	0.2927	0.640833
Aspergillus	Eisenbergiella	0.0507	0.2937	0.641861
Rhodotorula	Anaerofustis	0.0294	0.2937	0.641861
Oidiodendron	Parabacteroides	-0.0411	0.2937	0.641861
Hypocreales_Un_1	Blautia	-0.0351	0.2947	0.642885
Helotiales_Un_1	Dorea	0.0309	0.2947	0.642885
Agaricomycetes_Un_1	Desulfovibrio	-0.0431	0.2947	0.642885
Dioszegia	Coprobacillus	-0.0395	0.2957	0.643906
Trametes	Odoribacter	-0.0456	0.2957	0.643906
Phaeosphaeriaceae_Un	Alistipes	-0.0407	0.2957	0.643906
Ascochyta	Lachnospiracea_incertae_sedis	0.0336	0.2967	0.644537
Sclerotiniaceae_Un	Intestinimonas	-0.0408	0.2967	0.644537
Incertae_sedis_11_Un	Atopostipes	0.0307	0.2967	0.644537
Itersonilia	Paraprevotella	-0.0352	0.2967	0.644537
Helotiales_Un_1	Intestinimonas	0.0404	0.2977	0.644638
Saccharomycetales_Un_1	Clostridium_sensu_stricto	-0.0429	0.2977	0.644638
Dothideomycetes_Un_1	Bacteroides	-0.0408	0.2977	0.644638
Candida	Enterorhabdus	-0.0479	0.2977	0.644638
Cystofilobasidium	Clostridium_XlVb	-0.0473	0.2987	0.644638
Tremellomycetes_Un_1	Clostridium_XlVb	-0.0365	0.2987	0.644638
Incertae_sedis_11_Un	Roseburia	-0.0364	0.2987	0.644638
Gibberella	Marvinbryantia	-0.0403	0.2987	0.644638
Wallemia	Lactonifactor	-0.031	0.2987	0.644638
Trichocomaceae_Un	Enterococcus	-0.0402	0.2987	0.644638
Scheffersomyces	Escherichia.Shigella	0.0312	0.2987	0.644638
Pichia	Coprococcus	0.038	0.2997	0.645262
Scheffersomyces	Lactonifactor	-0.0285	0.2997	0.645262
Chaetothyriales_Un_1	Coprobacillus	-0.0399	0.2997	0.645262
Debaryomyces	Escherichia.Shigella	-0.0344	0.2997	0.645262
Dioszegia	Clostridium_XlVa	-0.0393	0.3007	0.646648
Wickerhamomyces	Romboutsia	0.0373	0.3007	0.646648
Vuilleminia	Blautia	0.037	0.3017	0.64803
Paecilomyces	Parasutterella	0.0417	0.3017	0.64803
Trichosporon	Clostridium_IV	-0.0385	0.3027	0.64941
Oidiodendron	Alloprevotella	-0.038	0.3027	0.64941
Cyberlindnera	Catabacter	-0.0369	0.3037	0.650018
Scheffersomyces	Alloprevotella	-0.039	0.3037	0.650018
Oidiodendron	Bacteroides	-0.0411	0.3037	0.650018
Trichosporon	Desulfovibrio	-0.0368	0.3037	0.650018
Trametes	Flavonifractor	0.0448	0.3047	0.650464
Fungi_Un_1_1	Enterococcus	0.0376	0.3047	0.650464
Itersonilia	Atopostipes	0.0308	0.3047	0.650464
Cystofilobasidium	Coprobacillus	-0.0395	0.3047	0.650464
Trametes	Lactonifactor	0.0302	0.3057	0.650464
Pleosporales_Un_1	Lactobacillus	0.0471	0.3057	0.650464
Oidiodendron	Staphylococcus	-0.0305	0.3057	0.650464
Pleosporaceae_Un	Enterorhabdus	0.0374	0.3057	0.650464
Puccinia	Bifidobacterium	0.0301	0.3057	0.650464
Trichosporon	Parasutterella	-0.0413	0.3057	0.650464
Rhinocladiella	Anaerofustis	0.0281	0.3077	0.653188
Helotiales_Un_1	Alloprevotella	-0.039	0.3077	0.653188
Saccharomycetales_Un_1	Olsenella	-0.031	0.3077	0.653188
Scheffersomyces	Olsenella	0.0308	0.3077	0.653188
Sclerotiniaceae_Un	Anaerovorax	-0.0371	0.3087	0.653991
Trichocomaceae_Un	Blautia	-0.0376	0.3097	0.653991
Dothideomycetes_Un_1	Dorea	0.027	0.3097	0.653991
Hypocreales_Un_1	Oscillibacter	-0.0408	0.3097	0.653991
Nakazawaea	Facklamia	-0.0356	0.3097	0.653991
Hypocreales_Un_1	Facklamia	-0.0324	0.3097	0.653991
Leptographium	Staphylococcus	-0.0326	0.3097	0.653991
Incertae_sedis_11_Un	Desulfovibrio	-0.0343	0.3097	0.653991
Pleosporaceae_Un	Ureaplasma	-0.0328	0.3097	0.653991
Scheffersomyces	Marvinbryantia	0.0411	0.3107	0.65496
Pleosporaceae_Un	Blautia	-0.0353	0.3107	0.65496
Debaryomyces	Bifidobacterium	-0.0305	0.3107	0.65496
Cryptococcus_1	Clostridium_sensu_stricto	-0.0432	0.3137	0.660134
Wickerhamomyces	Bifidobacterium	-0.0303	0.3137	0.660134
Aureobasidium	Bilophila	-0.0437	0.3137	0.660134
Vuilleminia	Ruminococcus2	0.0369	0.3147	0.660324
Dothideomycetes_Un_1	Lactococcus	-0.0333	0.3147	0.660324
Sordariomycetes_Un_1	Coprobacillus	-0.0394	0.3147	0.660324
Sordariomycetes_Un_1	Alloprevotella	-0.0396	0.3147	0.660324
Cyberlindnera	Parvibacter	-0.0317	0.3147	0.660324
Trichosporon	Pseudoflavonifractor	-0.0388	0.3157	0.661082
Valsaceae_Un	Turicibacter	-0.0347	0.3157	0.661082
Clavispora	Mucispirillum	-0.0492	0.3157	0.661082
Hypocreales_Un_1	Ruminococcus	-0.0359	0.3167	0.661082
Eupenicillium	Acetanaerobacterium	-0.0291	0.3167	0.661082
Cryptococcus_1	Aerococcus	-0.0388	0.3167	0.661082
Dothideomycetes_Un_1	Staphylococcus	0.0302	0.3167	0.661082
Itersonilia	Mucispirillum	0.0387	0.3167	0.661082
Chaetothyriales_Un_1	Parasutterella	0.0406	0.3167	0.661082
Wickerhamomyces	Clostridium_XlVb	-0.0463	0.3177	0.661647
Trichoderma	Clostridium_XlVb	-0.0443	0.3177	0.661647
Sordariomycetes_Un_1	Ruminococcus2	-0.0393	0.3177	0.661647
Phaeosphaeriaceae_Un	Aerococcus	-0.0355	0.3177	0.661647
Vuilleminia	Lachnospiracea_incertae_sedis	0.0323	0.3187	0.662589
Trichocomaceae_Un	Clostridium_sensu_stricto	-0.0429	0.3187	0.662589
Oidiodendron	Clostridium_sensu_stricto	-0.0356	0.3187	0.662589
Aureobasidium	Clostridium_XlVa	-0.0435	0.3197	0.66277
Candida	Coprococcus	-0.0347	0.3197	0.66277
Aureobasidium	Acetanaerobacterium	-0.029	0.3197	0.66277
Sordariomycetes_Un_1	Atopostipes	0.0327	0.3197	0.66277
Agaricomycetes_Un_1	Saccharibacteria_genera_incertae_sedis	-0.0394	0.3197	0.66277
Hypocreales_Un_1	Acetatifactor	-0.0436	0.3207	0.663328
Malassezia	Aerococcus	-0.0356	0.3207	0.663328
Basidiomycota_Un_1_1	Barnesiella	-0.039	0.3207	0.663328
Phoma	Parasutterella	0.0444	0.3207	0.663328
Puccinia	Acetatifactor	0.0385	0.3227	0.665947
Malassezia	Acetanaerobacterium	-0.0261	0.3227	0.665947
Agaricomycetes_Un_1	Aerococcus	-0.0333	0.3227	0.665947
Alternaria	Facklamia	-0.0318	0.3227	0.665947
Cystofilobasidium	Anaerotruncus	-0.0427	0.3237	0.667631
Sclerotiniaceae_Un	Clostridium_XlVa	-0.0406	0.3247	0.668934
Chaetothyriales_Un_1	Gemella	0.0341	0.3247	0.668934
Pichia	Intestinimonas	-0.0481	0.3257	0.670233
Basidiomycota_Un_1_1	Saccharibacteria_genera_incertae_sedis	0.041	0.3257	0.670233
Pleosporaceae_Un	Lachnospiracea_incertae_sedis	-0.0312	0.3277	0.673204
Cryptococcus_1	Ruminococcus	0.0423	0.3277	0.673204
Wallemia	Atopostipes	-0.034	0.3277	0.673204
Talaromyces	Butyricicoccus	0.0416	0.3297	0.676547
Phaeosphaeriaceae_Un	Barnesiella	-0.0347	0.3297	0.676547
Rhodotorula	Saccharibacteria_genera_incertae_sedis	-0.0354	0.3307	0.678215
Vuilleminia	Clostridium_XlVa	-0.0417	0.3317	0.679115
Malassezia	Roseburia	0.0381	0.3317	0.679115
Hypocreales_Un_1	Clostridium_IV	-0.0388	0.3317	0.679115
Rhodotorula	Murimonas	-0.0301	0.3327	0.680012
Phaeosphaeriaceae_Un	Turicibacter	-0.0315	0.3327	0.680012
Penicillium	Bilophila	0.0451	0.3327	0.680012
Trichocomaceae_Un	Dorea	-0.0287	0.3337	0.680906
Dioszegia	Pseudoflavonifractor	-0.0397	0.3337	0.680906
Paecilomyces	Clostridium_sensu_stricto	-0.0369	0.3337	0.680906
Talaromyces	Romboutsia	-0.0327	0.3347	0.681032
Clavispora	Streptococcus	-0.0372	0.3347	0.681032
Trichoderma	Paraprevotella	0.0383	0.3347	0.681032
Talaromyces	Mucispirillum	-0.0401	0.3347	0.681032
Itersonilia	Ureaplasma	0.0303	0.3347	0.681032
Trichoderma	Murimonas	-0.0333	0.3357	0.681539
Ascochyta	Coprobacillus	0.0357	0.3357	0.681539
Pichia	Bacteroides	0.0454	0.3357	0.681539
Aureobasidium	Escherichia.Shigella	-0.0286	0.3357	0.681539
Trichosporon	Clostridium_XlVa	-0.0396	0.3377	0.684301
Trametes	Romboutsia	0.0323	0.3377	0.684301
Paecilomyces	Enterorhabdus	0.0369	0.3387	0.684301
Fungi_Un_1_1	Escherichia.Shigella	-0.0312	0.3387	0.684301
Dothideomycetes_Un_1	Acetatifactor	-0.0346	0.3397	0.684301
Dioszegia	Hungatella	0.0333	0.3397	0.684301
Phoma	Ruminococcus	0.039	0.3397	0.684301
Phaeosphaeriaceae_Un	Coprobacillus	-0.0346	0.3397	0.684301
Malassezia	Barnesiella	-0.036	0.3397	0.684301
Chaetothyriales_Un_1	Alistipes	-0.0366	0.3397	0.684301
Dothideomycetes_Un_1	Alistipes	-0.0354	0.3397	0.684301
Monographella	Corynebacterium	0.0383	0.3397	0.684301
Leptographium	Corynebacterium	-0.0362	0.3397	0.684301
Trichoderma	Parasutterella	-0.0399	0.3397	0.684301
Rhodotorula	Dorea	0.0268	0.3407	0.685175
Debaryomyces	Romboutsia	0.0331	0.3407	0.685175
Pleosporaceae_Un	Parabacteroides	-0.0371	0.3407	0.685175
Saccharomycetales_Un_1	Facklamia	-0.0309	0.3417	0.686426
Monographella	Parasutterella	-0.043	0.3417	0.686426
Mrakia	Anaerofustis	0.0256	0.3427	0.687673
Vuilleminia	Clostridium_XVIII	-0.0379	0.3427	0.687673
Talaromyces	Lactococcus	-0.0342	0.3437	0.688538
Eupenicillium	Facklamia	-0.0307	0.3437	0.688538
Helotiales_Un_1	Parasutterella	-0.0403	0.3437	0.688538
Gibberella	Clostridium_XlVa	-0.0414	0.3447	0.68978
Dioszegia	Staphylococcus	0.0298	0.3447	0.68978
Rhodotorula	Hydrogenoanaerobacterium	0.0269	0.3457	0.68988
Pleosporaceae_Un	Paraprevotella	0.0354	0.3457	0.68988
Gibberella	Bacteroides	-0.0372	0.3457	0.68988
Itersonilia	Enterorhabdus	-0.0334	0.3457	0.68988
Paecilomyces	Escherichia.Shigella	0.0301	0.3457	0.68988
Tremellomycetes_Un_1	Acetatifactor	-0.0371	0.3467	0.690736
Phoma	Clostridium_sensu_stricto	-0.0393	0.3467	0.690736
Talaromyces	Desulfovibrio	-0.0388	0.3467	0.690736
Claviceps	Anaerofustis	-0.0291	0.3477	0.691211
Helotiales_Un_1	Enterococcus	-0.035	0.3477	0.691211
Sclerotiniaceae_Un	Coprobacillus	-0.0332	0.3477	0.691211
Sclerotiniaceae_Un	Paraprevotella	0.0351	0.3477	0.691211
Talaromyces	Turicibacter	-0.0327	0.3487	0.691684
Scheffersomyces	Paraprevotella	-0.0345	0.3487	0.691684
Dioszegia	Enterorhabdus	-0.036	0.3487	0.691684
Scheffersomyces	Bifidobacterium	-0.0273	0.3487	0.691684
Talaromyces	Jeotgalicoccus	-0.036	0.3497	0.693288
Ascochyta	Anaerovorax	-0.039	0.3506	0.693646
Phaeosphaeriaceae_Un	Rikenella	-0.0362	0.3506	0.693646
Trametes	Olsenella	0.0283	0.3506	0.693646
Basidiomycota_Un_1_1	Blautia	-0.0346	0.3516	0.693646
Hypocreales_Un_1	Murimonas	-0.0304	0.3516	0.693646
Cyberlindnera	Coprobacillus	-0.0345	0.3516	0.693646
Agaricomycetes_Un_1	Coprobacillus	-0.0331	0.3516	0.693646
Trichosporon	Rikenella	-0.0374	0.3516	0.693646
Chaetothyriales_Un_1	Parvibacter	0.0286	0.3516	0.693646
Cyberlindnera	Romboutsia	0.0324	0.3526	0.695241
Helotiales_Un_1	Coprococcus	0.0316	0.3536	0.696078
Chaetothyriales_Un_1	Anaerovorax	-0.035	0.3536	0.696078
Trametes	Coprobacillus	-0.0377	0.3536	0.696078
Trametes	Clostridium_sensu_stricto	0.0377	0.3546	0.696159
Sordariomycetes_Un_1	Lactococcus	0.0348	0.3546	0.696159
Chaetothyriales_Un_1	Turicibacter	-0.0311	0.3546	0.696159
Debaryomyces	Odoribacter	0.0439	0.3546	0.696159
Rhodotorula	Parasutterella	-0.0345	0.3546	0.696159
Malassezia	Clostridium_XlVa	-0.0389	0.3556	0.697745
Sordariomycetes_Un_1	Clostridium_XlVb	-0.0405	0.3566	0.697821
Gibberella	Aerococcus	0.0303	0.3566	0.697821
Cryptococcus_1	Turicibacter	-0.0346	0.3566	0.697821
Davidiella	Rikenella	-0.0442	0.3566	0.697821
Scheffersomyces	Mucispirillum	0.0377	0.3566	0.697821
Incertae_sedis_11_Un	Clostridium_IV	-0.0306	0.3576	0.697897
Helotiales_Un_1	Facklamia	-0.0282	0.3576	0.697897
Ascochyta	Alloprevotella	0.0357	0.3576	0.697897
Agaricomycetes_Un_1	Helicobacter	0.0283	0.3576	0.697897
Phaeosphaeriaceae_Un	Ureaplasma	-0.0289	0.3576	0.697897
Malassezia	Coprococcus	-0.0311	0.3586	0.698347
Tremellomycetes_Un_1	Lactonifactor	0.0272	0.3586	0.698347
Mrakia	Clostridium_sensu_stricto	-0.0352	0.3586	0.698347
Clavispora	Bifidobacterium	-0.0283	0.3586	0.698347
Cryptococcus_1	Acetanaerobacterium	-0.026	0.3596	0.698421
Dothideomycetes_Un_1	Mucispirillum	0.0356	0.3596	0.698421
Basidiomycota_Un_1_1	Olsenella	-0.0279	0.3596	0.698421
Rhinocladiella	Bilophila	0.0375	0.3596	0.698421
Incertae_sedis_11_Un	Saccharibacteria_genera_incertae_sedis	0.031	0.3596	0.698421
Dothideomycetes_Un_1	Parabacteroides	-0.0344	0.3606	0.69924
Wickerhamomyces	Olsenella	-0.0287	0.3606	0.69924
Gibberella	Parasutterella	0.0378	0.3606	0.69924
Talaromyces	Fusicatenibacter	-0.0391	0.3616	0.699312
Ascomycota_Un_1_1	Marvinbryantia	0.0402	0.3616	0.699312
Incertae_sedis_11_Un	Gemella	0.0276	0.3616	0.699312
Scheffersomyces	Barnesiella	-0.0312	0.3616	0.699312
Debaryomyces	Rikenella	-0.041	0.3616	0.699312
Helotiales_Un_1	Butyrivibrio	-0.0266	0.3626	0.699383
Helotiales_Un_1	Ruminococcus	-0.035	0.3626	0.699383
Helotiales_Un_1	Acetanaerobacterium	0.0249	0.3626	0.699383
Incertae_sedis_11_Un	Turicibacter	-0.0285	0.3626	0.699383
Phaeosphaeriaceae_Un	Mucispirillum	-0.0345	0.3626	0.699383
Helotiales_Un_1	Anaerovorax	-0.0337	0.3636	0.700567
Mrakia	Saccharibacteria_genera_incertae_sedis	-0.0366	0.3636	0.700567
Trichoderma	Eisenbergiella	0.0386	0.3646	0.701749
Valsaceae_Un	Desulfovibrio	-0.0369	0.3646	0.701749
Aspergillus	Catabacter	-0.0335	0.3656	0.702556
Trametes	Alistipes	0.0395	0.3656	0.702556
Phoma	Olsenella	-0.0282	0.3656	0.702556
Pleosporales_Un_1	Pseudoflavonifractor	-0.0383	0.3666	0.703791
Helotiales_Un_1	Roseburia	0.0356	0.3676	0.703791
Gibberella	Clostridium_IV	0.0351	0.3676	0.703791
Pichia	Romboutsia	0.0342	0.3676	0.703791
Eupenicillium	Lactococcus	-0.0347	0.3676	0.703791
Talaromyces	Paraprevotella	0.0379	0.3676	0.703791
Trichoderma	Helicobacter	-0.0277	0.3676	0.703791
Davidiella	Butyrivibrio	-0.0297	0.3686	0.704591
Claviceps	Enterococcus	0.0345	0.3686	0.704591
Trichosporon	Enterorhabdus	-0.0349	0.3686	0.704591
Clavispora	Anaerovorax	-0.0418	0.3696	0.705759
Rhodotorula	Desulfovibrio	0.0319	0.3696	0.705759
Puccinia	Intestinimonas	-0.0374	0.3706	0.706554
Ascomycota_Un_1_1	Flavonifractor	0.0423	0.3706	0.706554
Sclerotiniaceae_Un	Barnesiella	0.0326	0.3706	0.706554
Scheffersomyces	Eisenbergiella	-0.035	0.3716	0.706605
Tremellomycetes_Un_1	Anaerovorax	-0.0336	0.3716	0.706605
Aspergillus	Streptococcus	0.0356	0.3716	0.706605
Mrakia	Streptococcus	0.0327	0.3716	0.706605
Cyberlindnera	Gemella	0.0325	0.3716	0.706605
Ascochyta	Hydrogenoanaerobacterium	-0.0262	0.3726	0.707394
Rhinocladiella	Parabacteroides	-0.0346	0.3726	0.707394
Trichosporon	Mucispirillum	-0.0355	0.3726	0.707394
Penicillium	Eisenbergiella	0.0428	0.3736	0.708182
Agaricomycetes_Un_1	Anaerotruncus	-0.037	0.3736	0.708182
Eupenicillium	Atopostipes	-0.0291	0.3736	0.708182
Eupenicillium	Desulfovibrio	-0.0358	0.3746	0.709707
Rhodotorula	Barnesiella	-0.0292	0.3756	0.710859
Hypocreales_Un_1	Alloprevotella	-0.0322	0.3756	0.710859
Tremellomycetes_Un_1	Ruminococcus2	0.0297	0.3766	0.710899
Chaetothyriales_Un_1	Dorea	0.0236	0.3766	0.710899
Sordariomycetes_Un_1	Jeotgalicoccus	0.0345	0.3766	0.710899
Mrakia	Jeotgalicoccus	0.0332	0.3766	0.710899
Cystofilobasidium	Mucispirillum	-0.0393	0.3766	0.710899
Aspergillus	Lachnospiracea_incertae_sedis	0.0324	0.3776	0.710938
Puccinia	Hungatella	0.0297	0.3776	0.710938
Debaryomyces	Ruminococcus	-0.0382	0.3776	0.710938
Dothideomycetes_Un_1	Anaerofustis	0.0236	0.3776	0.710938
Trichocomaceae_Un	Rikenella	-0.0413	0.3776	0.710938
Pleosporaceae_Un	Dorea	0.0241	0.3786	0.712082
Agaricomycetes_Un_1	Paraprevotella	-0.034	0.3786	0.712082
Rhinocladiella	Lactococcus	-0.0306	0.3796	0.712855
Debaryomyces	Barnesiella	-0.0347	0.3796	0.712855
Ascochyta	Anaeroplasma	0.0351	0.3796	0.712855
Gibberella	Acetanaerobacterium	0.0234	0.3806	0.713625
Rhinocladiella	Anaerovorax	0.0331	0.3806	0.713625
Penicillium	Desulfovibrio	-0.0392	0.3806	0.713625
Monographella	Ruminococcus	0.0388	0.3816	0.714393
Wickerhamomyces	Anaerovorax	-0.038	0.3816	0.714393
Puccinia	Corynebacterium	0.031	0.3816	0.714393
Paecilomyces	Acetatifactor	0.0372	0.3826	0.714423
Scheffersomyces	Pseudoflavonifractor	-0.0348	0.3826	0.714423
Pleosporaceae_Un	Pseudoflavonifractor	-0.0354	0.3826	0.714423
Rhinocladiella	Atopostipes	0.0269	0.3826	0.714423
Trichocomaceae_Un	Corynebacterium	-0.0366	0.3826	0.714423
Gibberella	Fusicatenibacter	-0.0344	0.3836	0.714819
Pichia	Streptococcus	0.0343	0.3836	0.714819
Alternaria	Paraprevotella	0.0373	0.3836	0.714819
Itersonilia	Alistipes	-0.0331	0.3836	0.714819
Pleosporaceae_Un	Bifidobacterium	0.024	0.3846	0.715242
Trichocomaceae_Un	Desulfovibrio	-0.0382	0.3846	0.715242
Rhinocladiella	Hungatella	0.0306	0.3856	0.715242
Basidiomycota_Un_1_1	Anaerofustis	-0.0246	0.3856	0.715242
Rhinocladiella	Alloprevotella	-0.0305	0.3856	0.715242
Incertae_sedis_11_Un	Bilophila	-0.0296	0.3856	0.715242
Saccharomycetales_Un_1	Desulfovibrio	-0.0355	0.3856	0.715242
Monographella	Helicobacter	-0.0248	0.3856	0.715242
Wickerhamomyces	Anaeroplasma	-0.0364	0.3856	0.715242
Monographella	Catabacter	0.0321	0.3866	0.715269
Talaromyces	Facklamia	-0.0268	0.3866	0.715269
Ascochyta	Staphylococcus	-0.0269	0.3866	0.715269
Basidiomycota_Un_1_1	Odoribacter	-0.037	0.3866	0.715269
Cystofilobasidium	Bilophila	0.0373	0.3866	0.715269
Phaeosphaeriaceae_Un	Acetanaerobacterium	0.0238	0.3876	0.716389
Trichosporon	Anaerovorax	-0.0318	0.3876	0.716389
Gibberella	Lactobacillus	0.0347	0.3886	0.717507
Monographella	Lactococcus	-0.0343	0.3886	0.717507
Pleosporales_Un_1	Aerococcus	-0.0316	0.3896	0.718277
Trichosporon	Corynebacterium	-0.0313	0.3896	0.718277
Trichosporon	Roseburia	-0.0333	0.3906	0.718277
Cyberlindnera	Hungatella	-0.0329	0.3906	0.718277
Phaeosphaeriaceae_Un	Ruminococcus	-0.0333	0.3906	0.718277
Gibberella	Clostridium_XVIII	-0.0332	0.3906	0.718277
Agaricomycetes_Un_1	Bacteroides	0.0331	0.3906	0.718277
Eupenicillium	Enterorhabdus	-0.0347	0.3906	0.718277
Ascochyta	Ruminococcus	0.0338	0.3926	0.719767
Scheffersomyces	Flavonifractor	0.0325	0.3926	0.719767
Agaricomycetes_Un_1	Staphylococcus	0.0247	0.3926	0.719767
Helotiales_Un_1	Turicibacter	0.0275	0.3926	0.719767
Mrakia	Bilophila	0.0337	0.3926	0.719767
Gibberella	Escherichia.Shigella	0.0262	0.3926	0.719767
Hypocreales_Un_1	Roseburia	-0.0348	0.3936	0.720145
Pichia	Dorea	-0.0262	0.3936	0.720145
Aspergillus	Lactobacillus	-0.0412	0.3936	0.720145
Agaricomycetes_Un_1	Lactococcus	-0.0301	0.3936	0.720145
Malassezia	Ruminococcus2	0.0328	0.3946	0.721611
Malassezia	Pseudoflavonifractor	-0.0336	0.3956	0.723076
Incertae_sedis_11_Un	Blautia	0.0255	0.3966	0.723446
Cryptococcus_1	Butyrivibrio	0.0285	0.3966	0.723446
Wallemia	Staphylococcus	-0.028	0.3966	0.723446
Dothideomycetes_Un_1	Desulfovibrio	0.03	0.3966	0.723446
Cyberlindnera	Lachnospiracea_incertae_sedis	-0.0277	0.3976	0.724557
Aspergillus	Anaerovorax	0.0373	0.3986	0.724557
Tremellomycetes_Un_1	Facklamia	0.0271	0.3986	0.724557
Ascochyta	Acetatifactor	-0.0347	0.3996	0.724557
Nakazawaea	Romboutsia	0.0312	0.3996	0.724557
Dioszegia	Enterococcus	0.0299	0.3996	0.724557
Cystofilobasidium	Lactococcus	0.0321	0.3996	0.724557
Eupenicillium	Parvibacter	-0.026	0.3996	0.724557
[truncated: 1,632 more rows]
