# Supplementary material for: Impact of diet and host genetics on the murine intestinal mycobiome
Source: Nat Commun. 2023 Feb 14;14:834. doi: 10.1038/s41467-023-36479-z (PMC9929102; doi:10.1038/s41467-023-36479-z)
Supplement: Supplementary file 15 — Supplementary Dataset 12 [file 41467_2023_36479_MOESM15_ESM.xlsx]

## Sheet: Sheet1
Supplementary Data 12. Correlations between fungi and active bacterial communities. Correlation coefficient was calculated using FastSpar that uses the SparCC algorithm with n=999 permutations. P-value were adjusted using Benjamini-Hochberg correction. Related to Supplementary Figure 3.
Fungi	Bacteria	Cor	P	Padj
Saccharomycetales_Un_1	Clostridium_XlVb	-0.142	0.001	0.0276694
Clavispora	Clostridium_XlVb	-0.1644	0.001	0.0276694
Penicillium	Clostridium_XlVa	-0.1498	0.001	0.0276694
Clavispora	Clostridium_XlVa	-0.1709	0.001	0.0276694
Wallemia	Clostridium_XlVa	-0.1562	0.001	0.0276694
Candida	Acetatifactor	-0.1757	0.001	0.0276694
Claviceps	Roseburia	-0.2151	0.001	0.0276694
Davidiella	Roseburia	-0.1528	0.001	0.0276694
Clavispora	Marvinbryantia	-0.1604	0.001	0.0276694
Penicillium	Butyrivibrio	-0.1397	0.001	0.0276694
Penicillium	Blautia	-0.1562	0.001	0.0276694
Candida	Blautia	-0.1563	0.001	0.0276694
Penicillium	Ruminococcus	-0.1832	0.001	0.0276694
Ascomycota_Un_1_1	Ruminococcus	-0.152	0.001	0.0276694
Wallemia	Ruminococcus	-0.1722	0.001	0.0276694
Claviceps	Intestinimonas	-0.1827	0.001	0.0276694
Alternaria	Intestinimonas	-0.1546	0.001	0.0276694
Clavispora	Flavonifractor	-0.2136	0.001	0.0276694
Claviceps	Flavonifractor	-0.2406	0.001	0.0276694
Monographella	Flavonifractor	-0.1603	0.001	0.0276694
Davidiella	Flavonifractor	-0.1892	0.001	0.0276694
Alternaria	Flavonifractor	-0.2028	0.001	0.0276694
Phoma	Flavonifractor	-0.2166	0.001	0.0276694
Cryptococcus_1	Flavonifractor	-0.1936	0.001	0.0276694
Penicillium	Butyricicoccus	-0.2355	0.001	0.0276694
Aspergillus	Butyricicoccus	-0.182	0.001	0.0276694
Eupenicillium	Butyricicoccus	-0.1804	0.001	0.0276694
Cyberlindnera	Butyricicoccus	-0.1798	0.001	0.0276694
Pichia	Butyricicoccus	-0.1418	0.001	0.0276694
Nakazawaea	Butyricicoccus	-0.1709	0.001	0.0276694
Saccharomycetales_Un_1	Butyricicoccus	-0.1563	0.001	0.0276694
Claviceps	Butyricicoccus	0.312	0.001	0.0276694
Alternaria	Butyricicoccus	0.2076	0.001	0.0276694
Helotiales_Un_1	Butyricicoccus	-0.1494	0.001	0.0276694
Wallemia	Butyricicoccus	-0.3134	0.001	0.0276694
Cyberlindnera	Pseudoflavonifractor	-0.1413	0.001	0.0276694
Wickerhamomyces	Pseudoflavonifractor	-0.1757	0.001	0.0276694
Pichia	Pseudoflavonifractor	-0.1821	0.001	0.0276694
Nakazawaea	Pseudoflavonifractor	-0.1548	0.001	0.0276694
Clavispora	Pseudoflavonifractor	-0.2231	0.001	0.0276694
Claviceps	Anaerotruncus	-0.1849	0.001	0.0276694
Davidiella	Anaerotruncus	-0.169	0.001	0.0276694
Alternaria	Anaerotruncus	-0.1734	0.001	0.0276694
Phoma	Anaerotruncus	-0.1661	0.001	0.0276694
Penicillium	Clostridium_IV	-0.2146	0.001	0.0276694
Trichocomaceae_Un	Clostridium_IV	-0.1987	0.001	0.0276694
Candida	Clostridium_IV	-0.2247	0.001	0.0276694
Cyberlindnera	Clostridium_IV	-0.1428	0.001	0.0276694
Pichia	Clostridium_IV	-0.1579	0.001	0.0276694
Nakazawaea	Clostridium_IV	-0.1945	0.001	0.0276694
Ascomycota_Un_1_1	Clostridium_IV	-0.2164	0.001	0.0276694
Claviceps	Clostridium_IV	0.2525	0.001	0.0276694
Monographella	Clostridium_IV	0.1503	0.001	0.0276694
Davidiella	Clostridium_IV	0.1749	0.001	0.0276694
Alternaria	Clostridium_IV	0.1867	0.001	0.0276694
Wallemia	Clostridium_IV	-0.1418	0.001	0.0276694
Claviceps	Hydrogenoanaerobacterium	-0.1371	0.001	0.0276694
Trichocomaceae_Un	Anaerovorax	-0.1414	0.001	0.0276694
Incertae_sedis_11_Un	Anaerovorax	-0.1265	0.001	0.0276694
Nakazawaea	Catabacter	-0.1581	0.001	0.0276694
Helotiales_Un_1	Catabacter	-0.1243	0.001	0.0276694
Cystofilobasidium	Catabacter	-0.1343	0.001	0.0276694
Claviceps	Romboutsia	-0.1702	0.001	0.0276694
Alternaria	Romboutsia	-0.1567	0.001	0.0276694
Cryptococcus_1	Romboutsia	-0.1267	0.001	0.0276694
Penicillium	Lactobacillus	-0.1778	0.001	0.0276694
Candida	Lactobacillus	-0.223	0.001	0.0276694
Cyberlindnera	Lactobacillus	-0.1905	0.001	0.0276694
Nakazawaea	Lactobacillus	-0.2243	0.001	0.0276694
Saccharomycetales_Un_1	Lactobacillus	-0.148	0.001	0.0276694
Claviceps	Lactobacillus	0.3427	0.001	0.0276694
Leptographium	Lactobacillus	-0.1612	0.001	0.0276694
Alternaria	Lactobacillus	0.2207	0.001	0.0276694
Helotiales_Un_1	Lactobacillus	-0.1535	0.001	0.0276694
Wallemia	Lactobacillus	-0.1835	0.001	0.0276694
Claviceps	Gemella	-0.1251	0.001	0.0276694
Davidiella	Gemella	-0.1172	0.001	0.0276694
Alternaria	Gemella	-0.1195	0.001	0.0276694
Wallemia	Turicibacter	0.1935	0.001	0.0276694
Claviceps	Clostridium_XVIII	-0.1639	0.001	0.0276694
Monographella	Clostridium_XVIII	-0.1178	0.001	0.0276694
Davidiella	Clostridium_XVIII	-0.1293	0.001	0.0276694
Alternaria	Clostridium_XVIII	-0.1321	0.001	0.0276694
Incertae_sedis_11_Un	Mucispirillum	-0.1075	0.001	0.0276694
Claviceps	Mucispirillum	-0.2296	0.001	0.0276694
Alternaria	Mucispirillum	-0.1881	0.001	0.0276694
Phoma	Mucispirillum	-0.1868	0.001	0.0276694
Cystofilobasidium	Mucispirillum	-0.1612	0.001	0.0276694
Basidiomycota_Un_1_1	Mucispirillum	-0.1717	0.001	0.0276694
Claviceps	Bilophila	-0.2239	0.001	0.0276694
Alternaria	Bilophila	-0.2285	0.001	0.0276694
Cryptococcus_1	Bilophila	-0.197	0.001	0.0276694
Claviceps	Helicobacter	-0.1819	0.001	0.0276694
Alternaria	Helicobacter	-0.1679	0.001	0.0276694
Penicillium	Parasutterella	-0.1744	0.001	0.0276694
Eupenicillium	Parasutterella	-0.1615	0.001	0.0276694
Candida	Parasutterella	-0.1723	0.001	0.0276694
Debaryomyces	Parasutterella	-0.204	0.001	0.0276694
Cyberlindnera	Parasutterella	-0.1761	0.001	0.0276694
Wickerhamomyces	Parasutterella	-0.1752	0.001	0.0276694
Pichia	Parasutterella	-0.1716	0.001	0.0276694
Nakazawaea	Parasutterella	-0.1789	0.001	0.0276694
Saccharomycetales_Un_1	Parasutterella	-0.196	0.001	0.0276694
Incertae_sedis_11_Un	Parabacteroides	-0.1198	0.001	0.0276694
Trichoderma	Parabacteroides	-0.1489	0.001	0.0276694
Nakazawaea	Barnesiella	-0.1369	0.001	0.0276694
Scheffersomyces	Alistipes	-0.1426	0.001	0.0276694
Cystofilobasidium	Alistipes	-0.1612	0.001	0.0276694
Eupenicillium	Rikenella	-0.1389	0.001	0.0276694
Cyberlindnera	Rikenella	-0.1417	0.001	0.0276694
Wallemia	Rikenella	-0.2129	0.001	0.0276694
Claviceps	Bacteroides	-0.2174	0.001	0.0276694
Alternaria	Bacteroides	-0.1718	0.001	0.0276694
Puccinia	Bacteroides	-0.1317	0.001	0.0276694
Candida	Paraprevotella	-0.1518	0.001	0.0276694
Claviceps	Enterorhabdus	-0.1379	0.001	0.0276694
Trichocomaceae_Un	Bifidobacterium	-0.1508	0.001	0.0276694
Cystofilobasidium	Bifidobacterium	-0.1372	0.001	0.0276694
Candida	Anaeroplasma	-0.1391	0.001	0.0276694
Claviceps	Ureaplasma	-0.1255	0.001	0.0276694
Davidiella	Akkermansia	-0.1313	0.001	0.0276694
Incertae_sedis_11_Un	Clostridium_XlVb	-0.1286	0.002	0.0346943
Alternaria	Clostridium_XlVb	-0.1472	0.002	0.0346943
Debaryomyces	Clostridium_XlVa	-0.1508	0.002	0.0346943
Fungi_Un_1_1	Clostridium_XlVa	-0.1394	0.002	0.0346943
Penicillium	Acetatifactor	-0.1535	0.002	0.0346943
Helotiales_Un_1	Acetatifactor	-0.1318	0.002	0.0346943
Aspergillus	Fusicatenibacter	-0.1586	0.002	0.0346943
Talaromyces	Roseburia	-0.171	0.002	0.0346943
Alternaria	Roseburia	-0.1496	0.002	0.0346943
Puccinia	Roseburia	-0.1212	0.002	0.0346943
Claviceps	Marvinbryantia	0.1509	0.002	0.0346943
Candida	Lachnospiracea_incertae_sedis	-0.1175	0.002	0.0346943
Wallemia	Murimonas	-0.1453	0.002	0.0346943
Candida	Butyrivibrio	-0.1211	0.002	0.0346943
Candida	Ruminococcus2	-0.1382	0.002	0.0346943
Cyberlindnera	Blautia	-0.1197	0.002	0.0346943
Clavispora	Oscillibacter	-0.1531	0.002	0.0346943
Phaeosphaeriaceae_Un	Oscillibacter	-0.1495	0.002	0.0346943
Candida	Ruminococcus	-0.1318	0.002	0.0346943
Nakazawaea	Ruminococcus	-0.1462	0.002	0.0346943
Claviceps	Ruminococcus	0.1461	0.002	0.0346943
Eupenicillium	Intestinimonas	-0.1388	0.002	0.0346943
Clavispora	Intestinimonas	-0.1703	0.002	0.0346943
Phoma	Intestinimonas	-0.1428	0.002	0.0346943
Candida	Butyricicoccus	-0.154	0.002	0.0346943
Davidiella	Butyricicoccus	0.139	0.002	0.0346943
Candida	Pseudoflavonifractor	-0.1551	0.002	0.0346943
Debaryomyces	Pseudoflavonifractor	-0.1576	0.002	0.0346943
Oidiodendron	Anaerotruncus	-0.1322	0.002	0.0346943
Basidiomycota_Un_1_1	Anaerotruncus	-0.1445	0.002	0.0346943
Phoma	Clostridium_IV	0.1349	0.002	0.0346943
Alternaria	Hydrogenoanaerobacterium	-0.0983	0.002	0.0346943
Phoma	Hydrogenoanaerobacterium	-0.1021	0.002	0.0346943
Oidiodendron	Anaerovorax	-0.1225	0.002	0.0346943
Mrakia	Anaerovorax	-0.1236	0.002	0.0346943
Trichocomaceae_Un	Catabacter	-0.1358	0.002	0.0346943
Candida	Catabacter	-0.1439	0.002	0.0346943
Davidiella	Romboutsia	-0.1517	0.002	0.0346943
Phoma	Romboutsia	-0.127	0.002	0.0346943
Wallemia	Romboutsia	0.1113	0.002	0.0346943
Basidiomycota_Un_1_1	Romboutsia	-0.1194	0.002	0.0346943
Eupenicillium	Lactobacillus	-0.1333	0.002	0.0346943
Ascomycota_Un_1_1	Lactobacillus	-0.1504	0.002	0.0346943
Davidiella	Lactobacillus	0.1637	0.002	0.0346943
Phoma	Lactobacillus	0.1305	0.002	0.0346943
Cystofilobasidium	Lactobacillus	-0.1587	0.002	0.0346943
Phoma	Clostridium_XVIII	-0.1197	0.002	0.0346943
Davidiella	Mucispirillum	-0.1535	0.002	0.0346943
Hypocreales_Un_1	Desulfovibrio	0.1279	0.002	0.0346943
Davidiella	Bilophila	-0.1737	0.002	0.0346943
Wallemia	Parasutterella	-0.1717	0.002	0.0346943
Penicillium	Odoribacter	-0.1729	0.002	0.0346943
Debaryomyces	Parabacteroides	0.1435	0.002	0.0346943
Davidiella	Parabacteroides	-0.1446	0.002	0.0346943
Malassezia	Parabacteroides	-0.1391	0.002	0.0346943
Candida	Barnesiella	-0.1068	0.002	0.0346943
Ascomycota_Un_1_1	Barnesiella	-0.1013	0.002	0.0346943
Candida	Alistipes	-0.134	0.002	0.0346943
Nakazawaea	Alistipes	-0.1338	0.002	0.0346943
Candida	Rikenella	-0.1563	0.002	0.0346943
Nakazawaea	Rikenella	-0.1487	0.002	0.0346943
Talaromyces	Bacteroides	-0.1343	0.002	0.0346943
Davidiella	Bacteroides	-0.1541	0.002	0.0346943
Fungi_Un_1_1	Bacteroides	-0.1609	0.002	0.0346943
Wickerhamomyces	Paraprevotella	-0.1346	0.002	0.0346943
Nakazawaea	Paraprevotella	-0.1463	0.002	0.0346943
Wallemia	Paraprevotella	-0.123	0.002	0.0346943
Puccinia	Paraprevotella	0.1179	0.002	0.0346943
Davidiella	Enterorhabdus	-0.1568	0.002	0.0346943
Alternaria	Enterorhabdus	-0.1649	0.002	0.0346943
Wallemia	Anaeroplasma	-0.1318	0.002	0.0346943
Sclerotiniaceae_Un	Ureaplasma	0.1002	0.002	0.0346943
Monographella	Clostridium_XlVb	-0.135	0.003	0.045863
Cyberlindnera	Clostridium_XlVa	-0.1271	0.003	0.045863
Pichia	Butyrivibrio	-0.1147	0.003	0.045863
Clavispora	Ruminococcus2	-0.1251	0.003	0.045863
Cryptococcus_1	Intestinimonas	-0.1353	0.003	0.045863
Pichia	Flavonifractor	-0.1285	0.003	0.045863
Wickerhamomyces	Butyricicoccus	-0.1393	0.003	0.045863
Penicillium	Pseudoflavonifractor	-0.1473	0.003	0.045863
Saccharomycetales_Un_1	Pseudoflavonifractor	-0.138	0.003	0.045863
Cryptococcus_1	Anaerotruncus	-0.1361	0.003	0.045863
Talaromyces	Clostridium_IV	0.1328	0.003	0.045863
Agaricomycetes_Un_1	Anaerovorax	-0.1148	0.003	0.045863
Trametes	Anaerovorax	-0.1182	0.003	0.045863
Trichocomaceae_Un	Lactobacillus	-0.1324	0.003	0.045863
Debaryomyces	Lactobacillus	-0.1446	0.003	0.045863
Itersonilia	Lactobacillus	-0.1058	0.003	0.045863
Cryptococcus_1	Clostridium_XVIII	-0.1288	0.003	0.045863
Cryptococcus_1	Mucispirillum	-0.1353	0.003	0.045863
Phaeosphaeriaceae_Un	Bilophila	-0.1199	0.003	0.045863
Aureobasidium	Bilophila	-0.1155	0.003	0.045863
Ascomycota_Un_1_1	Parasutterella	-0.1482	0.003	0.045863
Claviceps	Parasutterella	0.1632	0.003	0.045863
Incertae_sedis_11_Un	Alistipes	-0.1182	0.003	0.045863
Phoma	Bacteroides	-0.1322	0.003	0.045863
Nakazawaea	Bifidobacterium	-0.1278	0.003	0.045863
Penicillium	Anaeroplasma	-0.1306	0.003	0.045863
Malassezia	Clostridium_XlVa	-0.1326	0.004	0.0537831
Clavispora	Acetatifactor	-0.1445	0.004	0.0537831
Candida	Murimonas	-0.113	0.004	0.0537831
Clavispora	Butyrivibrio	-0.1078	0.004	0.0537831
Candida	Anaerostipes	-0.0858	0.004	0.0537831
Davidiella	Anaerostipes	-0.081	0.004	0.0537831
Candida	Lactonifactor	-0.0839	0.004	0.0537831
Wallemia	Blautia	-0.124	0.004	0.0537831
Phoma	Oscillibacter	-0.1421	0.004	0.0537831
Fungi_Un_1_1	Flavonifractor	-0.135	0.004	0.0537831
Hypocreales_Un_1	Butyricicoccus	-0.1097	0.004	0.0537831
Wickerhamomyces	Clostridium_IV	-0.1228	0.004	0.0537831
Helotiales_Un_1	Clostridium_IV	-0.1085	0.004	0.0537831
Pichia	Acetanaerobacterium	-0.1114	0.004	0.0537831
Davidiella	Hydrogenoanaerobacterium	-0.0903	0.004	0.0537831
Sordariomycetes_Un_1	Anaerovorax	-0.124	0.004	0.0537831
Cystofilobasidium	Anaerovorax	-0.1116	0.004	0.0537831
Cryptococcus_1	Anaerovorax	-0.1278	0.004	0.0537831
Puccinia	Catabacter	0.0992	0.004	0.0537831
Ascomycota_Un_1_1	Clostridium_sensu_stricto	-0.131	0.004	0.0537831
Pichia	Lactobacillus	-0.1274	0.004	0.0537831
Claviceps	Staphylococcus	-0.0786	0.004	0.0537831
Alternaria	Staphylococcus	-0.0915	0.004	0.0537831
Leptographium	Parasutterella	-0.12	0.004	0.0537831
Nakazawaea	Odoribacter	-0.1219	0.004	0.0537831
Leptographium	Barnesiella	-0.1023	0.004	0.0537831
Pichia	Paraprevotella	-0.1261	0.004	0.0537831
Ascomycota_Un_1_1	Corynebacterium	-0.1111	0.004	0.0537831
Sordariomycetes_Un_1	Bifidobacterium	-0.1035	0.004	0.0537831
Claviceps	Akkermansia	-0.0991	0.004	0.0537831
Alternaria	Eisenbergiella	-0.1353	0.005	0.059573
Candida	Clostridium_XlVa	-0.1278	0.005	0.059573
Wickerhamomyces	Clostridium_XlVa	-0.127	0.005	0.059573
Aureobasidium	Clostridium_XlVa	-0.1193	0.005	0.059573
Pichia	Acetatifactor	-0.133	0.005	0.059573
Aspergillus	Marvinbryantia	-0.1287	0.005	0.059573
Davidiella	Dorea	-0.0827	0.005	0.059573
Candida	Hungatella	-0.1177	0.005	0.059573
Davidiella	Hungatella	-0.1216	0.005	0.059573
Aureobasidium	Ruminococcus2	-0.1057	0.005	0.059573
Nakazawaea	Blautia	-0.1154	0.005	0.059573
Penicillium	Oscillibacter	-0.1345	0.005	0.059573
Pichia	Intestinimonas	-0.1389	0.005	0.059573
Phaeosphaeriaceae_Un	Intestinimonas	-0.1158	0.005	0.059573
Pleosporales_Un_1	Flavonifractor	-0.1136	0.005	0.059573
Debaryomyces	Butyricicoccus	-0.1435	0.005	0.059573
Cryptococcus_1	Lactobacillus	0.1262	0.005	0.059573
Candida	Staphylococcus	-0.0962	0.005	0.059573
Mrakia	Gemella	0.0796	0.005	0.059573
Mrakia	Mucispirillum	-0.12	0.005	0.059573
Phoma	Bilophila	-0.1315	0.005	0.059573
Fungi_Un_1_1	Bilophila	-0.1267	0.005	0.059573
Talaromyces	Parasutterella	0.1128	0.005	0.059573
Clavispora	Parasutterella	-0.1289	0.005	0.059573
Wallemia	Odoribacter	-0.122	0.005	0.059573
Cystofilobasidium	Odoribacter	-0.1199	0.005	0.059573
Clavispora	Rikenella	-0.1377	0.005	0.059573
Cryptococcus_1	Bacteroides	-0.1384	0.005	0.059573
Hypocreales_Un_1	Paraprevotella	-0.1213	0.005	0.059573
Clavispora	Parvibacter	-0.0849	0.005	0.059573
Davidiella	Parvibacter	-0.0799	0.005	0.059573
Debaryomyces	Anaeroplasma	-0.1238	0.005	0.059573
Eupenicillium	Clostridium_XlVa	-0.1116	0.006	0.0658623
Nakazawaea	Acetatifactor	-0.1229	0.006	0.0658623
Cyberlindnera	Fusicatenibacter	-0.1236	0.006	0.0658623
Alternaria	Fusicatenibacter	-0.1255	0.006	0.0658623
Pleosporales_Un_1	Fusicatenibacter	-0.1207	0.006	0.0658623
Nakazawaea	Lachnospiracea_incertae_sedis	-0.0918	0.006	0.0658623
Aspergillus	Oscillibacter	-0.1285	0.006	0.0658623
Talaromyces	Oscillibacter	-0.1222	0.006	0.0658623
Itersonilia	Ruminococcus	-0.1041	0.006	0.0658623
Wickerhamomyces	Flavonifractor	-0.1258	0.006	0.0658623
Saccharomycetales_Un_1	Flavonifractor	-0.1203	0.006	0.0658623
Phoma	Butyricicoccus	0.12	0.006	0.0658623
Eupenicillium	Pseudoflavonifractor	-0.1321	0.006	0.0658623
Phaeosphaeriaceae_Un	Pseudoflavonifractor	-0.1093	0.006	0.0658623
Rhodotorula	Hydrogenoanaerobacterium	0.077	0.006	0.0658623
Davidiella	Anaerovorax	-0.1243	0.006	0.0658623
Sordariomycetes_Un_1	Catabacter	-0.1057	0.006	0.0658623
Eupenicillium	Clostridium_XVIII	0.1039	0.006	0.0658623
Aspergillus	Odoribacter	-0.1319	0.006	0.0658623
Puccinia	Parabacteroides	-0.1029	0.006	0.0658623
Dothideomycetes_Un_1	Alistipes	-0.1058	0.006	0.0658623
Pleosporales_Un_1	Enterorhabdus	-0.1073	0.006	0.0658623
Cryptococcus_1	Enterorhabdus	-0.1047	0.006	0.0658623
Candida	Bifidobacterium	-0.1136	0.006	0.0658623
Basidiomycota_Un_1_1	Eisenbergiella	-0.1182	0.007	0.0714512
Incertae_sedis_11_Un	Acetatifactor	-0.0937	0.007	0.0714512
Debaryomyces	Marvinbryantia	-0.119	0.007	0.0714512
Davidiella	Coprococcus	-0.1002	0.007	0.0714512
Candida	Mobilitalea	-0.08	0.007	0.0714512
Alternaria	Mobilitalea	-0.0809	0.007	0.0714512
Eupenicillium	Oscillibacter	-0.1238	0.007	0.0714512
Itersonilia	Butyricicoccus	-0.1004	0.007	0.0714512
Incertae_sedis_11_Un	Anaerotruncus	-0.096	0.007	0.0714512
Dothideomycetes_Un_1	Hydrogenoanaerobacterium	0.0788	0.007	0.0714512
Scheffersomyces	Anaerovorax	-0.0993	0.007	0.0714512
Ascomycota_Un_1_1	Catabacter	-0.1052	0.007	0.0714512
Scheffersomyces	Lactobacillus	-0.1108	0.007	0.0714512
Sordariomycetes_Un_1	Lactobacillus	-0.1175	0.007	0.0714512
Ascomycota_Un_1_1	Clostridium_XVIII	0.101	0.007	0.0714512
Ascochyta	Mucispirillum	-0.1082	0.007	0.0714512
Clavispora	Escherichia.Shigella	-0.0937	0.007	0.0714512
Sordariomycetes_Un_1	Parabacteroides	-0.1327	0.007	0.0714512
Phaeosphaeriaceae_Un	Parabacteroides	-0.1086	0.007	0.0714512
Agaricomycetes_Un_1	Parabacteroides	-0.1004	0.007	0.0714512
Mrakia	Alistipes	-0.1052	0.007	0.0714512
Puccinia	Enterorhabdus	-0.0957	0.007	0.0714512
Claviceps	Bifidobacterium	0.1071	0.007	0.0714512
Eupenicillium	Clostridium_XlVb	-0.1112	0.008	0.0780875
Clavispora	Fusicatenibacter	-0.1191	0.008	0.0780875
Clavispora	Hungatella	-0.1086	0.008	0.0780875
Trichosporon	Ruminococcus2	-0.0933	0.008	0.0780875
Wickerhamomyces	Intestinimonas	-0.1278	0.008	0.0780875
Saccharomycetales_Un_1	Clostridium_IV	-0.1105	0.008	0.0780875
Leptographium	Clostridium_IV	-0.1144	0.008	0.0780875
Nakazawaea	Acetanaerobacterium	-0.0908	0.008	0.0780875
Fungi_Un_1_1	Mucispirillum	-0.1139	0.008	0.0780875
Aspergillus	Helicobacter	0.0929	0.008	0.0780875
Davidiella	Helicobacter	-0.0969	0.008	0.0780875
Eupenicillium	Odoribacter	-0.1219	0.008	0.0780875
Cystofilobasidium	Parabacteroides	-0.1124	0.008	0.0780875
Saccharomycetales_Un_1	Paraprevotella	-0.119	0.008	0.0780875
Alternaria	Akkermansia	-0.0754	0.008	0.0780875
Pichia	Eisenbergiella	-0.1224	0.009	0.0839331
Wallemia	Marvinbryantia	-0.125	0.009	0.0839331
Clavispora	Mobilitalea	-0.0782	0.009	0.0839331
Candida	Lachnobacterium	-0.0797	0.009	0.0839331
Trametes	Lachnobacterium	0.0741	0.009	0.0839331
Penicillium	Intestinimonas	-0.1323	0.009	0.0839331
Monographella	Anaerotruncus	-0.1106	0.009	0.0839331
Hypocreales_Un_1	Clostridium_IV	-0.0968	0.009	0.0839331
Penicillium	Clostridium_sensu_stricto	-0.1237	0.009	0.0839331
Davidiella	Staphylococcus	-0.0839	0.009	0.0839331
Fungi_Un_1_1	Clostridium_XVIII	-0.0973	0.009	0.0839331
Phaeosphaeriaceae_Un	Mucispirillum	-0.1007	0.009	0.0839331
Alternaria	Desulfovibrio	-0.1179	0.009	0.0839331
Tremellomycetes_Un_1	Odoribacter	-0.0961	0.009	0.0839331
Dothideomycetes_Un_1	Bacteroides	-0.0963	0.009	0.0839331
Puccinia	Anaeroplasma	0.0998	0.009	0.0839331
Rhodotorula	Clostridium_XlVb	-0.0894	0.01	0.0888064
Penicillium	Fusicatenibacter	-0.1233	0.01	0.0888064
Puccinia	Oscillibacter	-0.099	0.01	0.0888064
Eupenicillium	Clostridium_IV	-0.1047	0.01	0.0888064
Candida	Acetanaerobacterium	-0.0893	0.01	0.0888064
Mrakia	Hydrogenoanaerobacterium	0.0788	0.01	0.0888064
Basidiomycota_Un_1_1	Hydrogenoanaerobacterium	-0.0769	0.01	0.0888064
Pleosporaceae_Un	Anaerovorax	-0.099	0.01	0.0888064
Wickerhamomyces	Lactobacillus	-0.1114	0.01	0.0888064
Paecilomyces	Streptococcus	0.0718	0.01	0.0888064
Fungi_Un_1_1	Staphylococcus	-0.0748	0.01	0.0888064
Clavispora	Gemella	-0.0777	0.01	0.0888064
Candida	Escherichia.Shigella	-0.0843	0.01	0.0888064
Ascomycota_Un_1_1	Odoribacter	-0.1321	0.01	0.0888064
Fungi_Un_1_1	Alistipes	-0.1099	0.01	0.0888064
Pichia	Rikenella	-0.1233	0.01	0.0888064
Penicillium	Paraprevotella	-0.1244	0.01	0.0888064
Ascomycota_Un_1_1	Bifidobacterium	-0.097	0.01	0.0888064
Fungi_Un_1_1	Fusicatenibacter	-0.1078	0.011	0.0946735
Pleosporales_Un_1	Roseburia	-0.1084	0.011	0.0946735
Candida	Dorea	-0.0824	0.011	0.0946735
Nakazawaea	Butyrivibrio	-0.0926	0.011	0.0946735
Talaromyces	Ruminococcus	0.1057	0.011	0.0946735
Agaricomycetes_Un_1	Ruminococcus	-0.0963	0.011	0.0946735
Talaromyces	Intestinimonas	-0.1016	0.011	0.0946735
Clavispora	Butyricicoccus	-0.1153	0.011	0.0946735
Ascomycota_Un_1_1	Anaerovorax	-0.1132	0.011	0.0946735
Claviceps	Catabacter	0.1025	0.011	0.0946735
Candida	Coprobacillus	-0.1012	0.011	0.0946735
Claviceps	Desulfovibrio	-0.1164	0.011	0.0946735
Malassezia	Ruminococcus	-0.101	0.012	0.101711
Paecilomyces	Hydrogenoanaerobacterium	0.0764	0.012	0.101711
Alternaria	Anaerovorax	-0.1225	0.012	0.101711
Itersonilia	Parasutterella	-0.0851	0.012	0.101711
Hypocreales_Un_1	Anaeroplasma	-0.1045	0.012	0.101711
Phoma	Anaeroplasma	0.1048	0.012	0.101711
Davidiella	Clostridium_XlVa	-0.1203	0.013	0.107733
Fungi_Un_1_1	Hungatella	-0.0964	0.013	0.107733
Debaryomyces	Lactonifactor	-0.0735	0.013	0.107733
Basidiomycota_Un_1_1	Oscillibacter	-0.1073	0.013	0.107733
Itersonilia	Gemella	0.0703	0.013	0.107733
Wallemia	Escherichia.Shigella	-0.0842	0.013	0.107733
Fungi_Un_1_1	Parabacteroides	-0.104	0.013	0.107733
Valsaceae_Un	Rikenella	-0.1083	0.013	0.107733
Mrakia	Bifidobacterium	-0.0857	0.013	0.107733
Malassezia	Clostridium_XlVb	-0.1042	0.014	0.111866
Phaeosphaeriaceae_Un	Clostridium_XlVa	-0.0947	0.014	0.111866
Aspergillus	Acetatifactor	-0.1186	0.014	0.111866
Fungi_Un_1_1	Acetatifactor	-0.099	0.014	0.111866
Pleosporales_Un_1	Ruminococcus2	-0.1017	0.014	0.111866
Saccharomycetales_Un_1	Intestinimonas	-0.1148	0.014	0.111866
Debaryomyces	Clostridium_IV	-0.1021	0.014	0.111866
Cystofilobasidium	Clostridium_IV	-0.1036	0.014	0.111866
Hypocreales_Un_1	Hydrogenoanaerobacterium	0.0763	0.014	0.111866
Saccharomycetales_Un_1	Catabacter	-0.1084	0.014	0.111866
Trametes	Gemella	0.0726	0.014	0.111866
Alternaria	Odoribacter	-0.1184	0.014	0.111866
Talaromyces	Alistipes	-0.1026	0.014	0.111866
Dioszegia	Rikenella	-0.0933	0.014	0.111866
Debaryomyces	Paraprevotella	-0.1041	0.014	0.111866
Eupenicillium	Eisenbergiella	-0.1133	0.015	0.117063
Clavispora	Anaerostipes	-0.069	0.015	0.117063
Claviceps	Blautia	0.1003	0.015	0.117063
Nakazawaea	Mobilitalea	-0.0669	0.015	0.117063
Trichosporon	Ruminococcus	-0.0939	0.015	0.117063
Leptographium	Catabacter	-0.0949	0.015	0.117063
Debaryomyces	Enterococcus	-0.0809	0.015	0.117063
Candida	Odoribacter	-0.1169	0.015	0.117063
Clavispora	Paraprevotella	-0.1001	0.015	0.117063
Alternaria	Ureaplasma	-0.0881	0.015	0.117063
Pichia	Clostridium_XlVa	-0.1183	0.016	0.120921
Basidiomycota_Un_1_1	Roseburia	-0.1062	0.016	0.120921
Aureobasidium	Hungatella	-0.088	0.016	0.120921
Basidiomycota_Un_1_1	Flavonifractor	-0.1059	0.016	0.120921
Ascomycota_Un_1_1	Pseudoflavonifractor	-0.1089	0.016	0.120921
Mrakia	Catabacter	-0.0934	0.016	0.120921
Fungi_Un_1_1	Gemella	-0.0767	0.016	0.120921
Candida	Desulfovibrio	-0.1146	0.016	0.120921
Mrakia	Escherichia.Shigella	0.0774	0.016	0.120921
Penicillium	Barnesiella	-0.0898	0.016	0.120921
Monographella	Bacteroides	-0.1067	0.016	0.120921
Phoma	Enterorhabdus	-0.0918	0.016	0.120921
Candida	Parvibacter	-0.066	0.016	0.120921
Gibberella	Ureaplasma	0.0785	0.016	0.120921
Wallemia	Acetatifactor	-0.1075	0.017	0.124543
Paecilomyces	Hungatella	0.0826	0.017	0.124543
Leptographium	Ruminococcus	-0.1019	0.017	0.124543
Aureobasidium	Flavonifractor	-0.1016	0.017	0.124543
Chaetothyriales_Un_1	Anaerovorax	-0.0898	0.017	0.124543
Phoma	Anaerovorax	-0.1053	0.017	0.124543
Penicillium	Catabacter	-0.096	0.017	0.124543
Pichia	Enterococcus	-0.0803	0.017	0.124543
Mrakia	Helicobacter	0.0788	0.017	0.124543
Hypocreales_Un_1	Parasutterella	-0.0931	0.017	0.124543
Chaetothyriales_Un_1	Parabacteroides	-0.0937	0.017	0.124543
Penicillium	Alistipes	-0.1136	0.017	0.124543
Wickerhamomyces	Rikenella	-0.1042	0.017	0.124543
Leptographium	Bifidobacterium	-0.0903	0.017	0.124543
Claviceps	Eisenbergiella	-0.1071	0.018	0.127949
Trichoderma	Clostridium_XlVa	-0.0988	0.018	0.127949
Hypocreales_Un_1	Clostridium_XlVa	-0.0927	0.018	0.127949
Saccharomycetales_Un_1	Marvinbryantia	-0.0986	0.018	0.127949
Saccharomycetales_Un_1	Blautia	-0.0942	0.018	0.127949
Alternaria	Oscillibacter	-0.1119	0.018	0.127949
Davidiella	Intestinimonas	-0.1156	0.018	0.127949
Fungi_Un_1_1	Intestinimonas	-0.104	0.018	0.127949
Talaromyces	Flavonifractor	-0.0996	0.018	0.127949
Phaeosphaeriaceae_Un	Flavonifractor	-0.0912	0.018	0.127949
Clavispora	Acetanaerobacterium	-0.0809	0.018	0.127949
Itersonilia	Enterococcus	0.0754	0.018	0.127949
Monographella	Parvibacter	-0.0646	0.018	0.127949
Clavispora	Ureaplasma	-0.0805	0.018	0.127949
Cystofilobasidium	Acetatifactor	-0.0981	0.019	0.132525
Monographella	Coprococcus	-0.0821	0.019	0.132525
Tremellomycetes_Un_1	Mobilitalea	0.0628	0.019	0.132525
Alternaria	Ruminococcus	0.1037	0.019	0.132525
Clavispora	Streptococcus	-0.0649	0.019	0.132525
Monographella	Staphylococcus	-0.0716	0.019	0.132525
Alternaria	Escherichia.Shigella	-0.0795	0.019	0.132525
Hypocreales_Un_1	Rikenella	-0.0921	0.019	0.132525
Clavispora	Anaeroplasma	-0.1002	0.019	0.132525
Mrakia	Acetatifactor	-0.0955	0.02	0.136375
Saccharomycetales_Un_1	Murimonas	-0.0871	0.02	0.136375
Cryptococcus_1	Hungatella	-0.096	0.02	0.136375
Clavispora	Lachnobacterium	-0.0683	0.02	0.136375
Mrakia	Clostridium_IV	-0.0872	0.02	0.136375
Puccinia	Clostridium_IV	0.0889	0.02	0.136375
Hypocreales_Un_1	Lactobacillus	-0.096	0.02	0.136375
Trichocomaceae_Un	Mucispirillum	-0.1102	0.02	0.136375
Tremellomycetes_Un_1	Escherichia.Shigella	0.0706	0.02	0.136375
Scheffersomyces	Odoribacter	-0.0947	0.02	0.136375
Fungi_Un_1_1	Enterorhabdus	-0.0877	0.02	0.136375
Trametes	Acetatifactor	-0.1108	0.021	0.139777
Penicillium	Murimonas	-0.0916	0.021	0.139777
Debaryomyces	Butyrivibrio	-0.0939	0.021	0.139777
Penicillium	Flavonifractor	-0.1102	0.021	0.139777
Cystofilobasidium	Anaerotruncus	-0.097	0.021	0.139777
Incertae_sedis_11_Un	Romboutsia	-0.0735	0.021	0.139777
Phoma	Gemella	-0.0719	0.021	0.139777
Basidiomycota_Un_1_1	Clostridium_XVIII	-0.0865	0.021	0.139777
Oidiodendron	Mucispirillum	-0.0877	0.021	0.139777
Aureobasidium	Barnesiella	-0.0818	0.021	0.139777
Trichoderma	Alistipes	-0.0927	0.021	0.139777
Paecilomyces	Paraprevotella	0.0858	0.021	0.139777
Alternaria	Dorea	-0.0699	0.022	0.144707
Leptographium	Lachnospiracea_incertae_sedis	-0.083	0.022	0.144707
Sordariomycetes_Un_1	Ruminococcus	-0.1008	0.022	0.144707
Itersonilia	Clostridium_IV	-0.0756	0.022	0.144707
Basidiomycota_Un_1_1	Anaerovorax	-0.0968	0.022	0.144707
Trichoderma	Mucispirillum	-0.0928	0.022	0.144707
Phaeosphaeriaceae_Un	Clostridium_XlVb	-0.0845	0.023	0.147517
Cryptococcus_1	Roseburia	-0.1015	0.023	0.147517
Alternaria	Marvinbryantia	0.1017	0.023	0.147517
Saccharomycetales_Un_1	Butyrivibrio	-0.0854	0.023	0.147517
Trametes	Anaerostipes	0.0665	0.023	0.147517
Claviceps	Oscillibacter	-0.1081	0.023	0.147517
Fungi_Un_1_1	Oscillibacter	-0.0958	0.023	0.147517
Monographella	Butyricicoccus	0.1072	0.023	0.147517
Scheffersomyces	Clostridium_IV	-0.089	0.023	0.147517
Davidiella	Streptococcus	-0.0664	0.023	0.147517
Trichocomaceae_Un	Odoribacter	-0.0999	0.023	0.147517
Aureobasidium	Alistipes	-0.0933	0.023	0.147517
Tremellomycetes_Un_1	Rikenella	-0.0846	0.023	0.147517
Davidiella	Fusicatenibacter	-0.1062	0.024	0.150754
Trichocomaceae_Un	Ruminococcus	-0.0997	0.024	0.150754
Basidiomycota_Un_1_1	Intestinimonas	-0.0987	0.024	0.150754
Basidiomycota_Un_1_1	Butyricicoccus	0.0978	0.024	0.150754
Cryptococcus_1	Clostridium_IV	0.0987	0.024	0.150754
Trichosporon	Catabacter	-0.0855	0.024	0.150754
Debaryomyces	Romboutsia	0.0903	0.024	0.150754
Rhodotorula	Parabacteroides	-0.0847	0.024	0.150754
Aureobasidium	Rikenella	-0.0972	0.024	0.150754
Phaeosphaeriaceae_Un	Bacteroides	-0.0912	0.024	0.150754
Monographella	Ureaplasma	-0.0831	0.024	0.150754
Incertae_sedis_11_Un	Eisenbergiella	-0.0838	0.025	0.154428
Eupenicillium	Acetatifactor	-0.0905	0.025	0.154428
Incertae_sedis_11_Un	Marvinbryantia	0.0832	0.025	0.154428
Wallemia	Lachnospiracea_incertae_sedis	-0.0851	0.025	0.154428
Agaricomycetes_Un_1	Gemella	0.0673	0.025	0.154428
Sordariomycetes_Un_1	Odoribacter	-0.0975	0.025	0.154428
Penicillium	Rikenella	-0.1081	0.025	0.154428
Nakazawaea	Anaeroplasma	-0.0965	0.025	0.154428
Helotiales_Un_1	Anaeroplasma	-0.0859	0.025	0.154428
Fungi_Un_1_1	Eisenbergiella	-0.0923	0.026	0.157982
Dioszegia	Fusicatenibacter	-0.0931	0.026	0.157982
Pleosporales_Un_1	Hungatella	-0.0858	0.026	0.157982
Helotiales_Un_1	Ruminococcus	-0.0895	0.026	0.157982
Monographella	Romboutsia	-0.0863	0.026	0.157982
Saccharomycetales_Un_1	Staphylococcus	-0.0662	0.026	0.157982
Trametes	Turicibacter	0.0804	0.026	0.157982
Claviceps	Parvibacter	-0.0638	0.026	0.157982
Talaromyces	Bifidobacterium	0.0774	0.026	0.157982
Nakazawaea	Clostridium_XlVa	-0.0982	0.027	0.162876
Dioszegia	Lactobacillus	-0.0881	0.027	0.162876
Helotiales_Un_1	Parasutterella	-0.0888	0.027	0.162876
Phaeosphaeriaceae_Un	Alistipes	-0.0889	0.027	0.162876
Phaeosphaeriaceae_Un	Eisenbergiella	-0.0883	0.028	0.166804
Cyberlindnera	Clostridium_XlVb	-0.0908	0.028	0.166804
Wallemia	Butyrivibrio	-0.0794	0.028	0.166804
Itersonilia	Lactonifactor	0.0635	0.028	0.166804
Vuilleminia	Ruminococcus	-0.0851	0.028	0.166804
Basidiomycota_Un_1_1	Bilophila	-0.0927	0.028	0.166804
Talaromyces	Enterorhabdus	-0.0824	0.028	0.166804
Talaromyces	Clostridium_XlVa	-0.0942	0.029	0.170337
Chaetothyriales_Un_1	Clostridium_XlVa	-0.0863	0.029	0.170337
Clavispora	Murimonas	-0.0805	0.029	0.170337
Trichoderma	Anaerotruncus	-0.0875	0.029	0.170337
Candida	Streptococcus	-0.0649	0.029	0.170337
Pleosporaceae_Un	Mucispirillum	-0.087	0.029	0.170337
Incertae_sedis_11_Un	Bilophila	-0.0763	0.029	0.170337
Aspergillus	Barnesiella	0.0845	0.029	0.170337
Phaeosphaeriaceae_Un	Roseburia	-0.0808	0.03	0.173772
Fungi_Un_1_1	Roseburia	-0.0901	0.03	0.173772
Trichocomaceae_Un	Lachnospiracea_incertae_sedis	-0.0869	0.03	0.173772
Davidiella	Mobilitalea	-0.0653	0.03	0.173772
Cryptococcus_1	Coprobacillus	-0.0833	0.03	0.173772
Helotiales_Un_1	Bacteroides	0.0818	0.03	0.173772
Basidiomycota_Un_1_1	Bacteroides	-0.0991	0.03	0.173772
Alternaria	Parvibacter	-0.0639	0.03	0.173772
Valsaceae_Un	Coprococcus	-0.0768	0.031	0.178024
Claviceps	Ruminococcus2	-0.09	0.031	0.178024
Davidiella	Lachnobacterium	-0.0642	0.031	0.178024
Puccinia	Intestinimonas	-0.0885	0.031	0.178024
Mrakia	Romboutsia	-0.0813	0.031	0.178024
Penicillium	Ruminococcus2	-0.0907	0.032	0.182514
Davidiella	Lactonifactor	-0.0686	0.032	0.182514
Penicillium	Mobilitalea	-0.0628	0.032	0.182514
Trichoderma	Bacteroides	-0.0906	0.032	0.182514
Dothideomycetes_Un_1	Marvinbryantia	-0.0744	0.033	0.186314
Pichia	Blautia	-0.0857	0.033	0.186314
Cryptococcus_1	Oscillibacter	-0.1	0.033	0.186314
Sclerotiniaceae_Un	Flavonifractor	-0.0861	0.033	0.186314
Agaricomycetes_Un_1	Anaerotruncus	-0.0832	0.033	0.186314
Mrakia	Parvibacter	0.0607	0.033	0.186314
Phoma	Eisenbergiella	-0.0962	0.034	0.188776
Cyberlindnera	Acetatifactor	-0.0916	0.034	0.188776
Scheffersomyces	Acetatifactor	-0.0818	0.034	0.188776
Penicillium	Lachnospiracea_incertae_sedis	-0.0813	0.034	0.188776
Pichia	Hungatella	-0.0834	0.034	0.188776
Fungi_Un_1_1	Ruminococcus2	-0.0775	0.034	0.188776
Wickerhamomyces	Ruminococcus	-0.0899	0.034	0.188776
Cyberlindnera	Catabacter	-0.0792	0.034	0.188776
Helotiales_Un_1	Paraprevotella	-0.0846	0.034	0.188776
Itersonilia	Parvibacter	0.0605	0.034	0.188776
Talaromyces	Marvinbryantia	-0.0875	0.035	0.191471
Ascochyta	Oscillibacter	-0.0861	0.035	0.191471
Sclerotiniaceae_Un	Oscillibacter	-0.0847	0.035	0.191471
Fungi_Un_1_1	Anaerotruncus	-0.0928	0.035	0.191471
Cystofilobasidium	Romboutsia	-0.0847	0.035	0.191471
Cryptococcus_1	Helicobacter	-0.076	0.035	0.191471
Trichocomaceae_Un	Parabacteroides	-0.0921	0.035	0.191471
Mrakia	Parabacteroides	-0.0841	0.035	0.191471
Pichia	Barnesiella	-0.079	0.035	0.191471
Itersonilia	Mobilitalea	0.0562	0.036	0.195345
Cyberlindnera	Ruminococcus	-0.0857	0.036	0.195345
Cyberlindnera	Intestinimonas	-0.0813	0.036	0.195345
Monographella	Intestinimonas	-0.0946	0.036	0.195345
Basidiomycota_Un_1_1	Gemella	-0.0621	0.036	0.195345
Ascochyta	Eisenbergiella	-0.0855	0.037	0.198202
Pichia	Clostridium_XlVb	-0.098	0.037	0.198202
Agaricomycetes_Un_1	Acetatifactor	-0.0789	0.037	0.198202
Phoma	Roseburia	-0.0926	0.037	0.198202
Pleosporales_Un_1	Oscillibacter	-0.0909	0.037	0.198202
Trametes	Streptococcus	0.0597	0.037	0.198202
Davidiella	Enterococcus	-0.0694	0.037	0.198202
Itersonilia	Helicobacter	0.0687	0.037	0.198202
Claviceps	Clostridium_XlVb	-0.0962	0.038	0.202264
Sordariomycetes_Un_1	Mucispirillum	-0.0855	0.038	0.202264
Incertae_sedis_11_Un	Odoribacter	-0.0728	0.038	0.202264
Pichia	Corynebacterium	-0.071	0.038	0.202264
Nakazawaea	Lachnobacterium	-0.059	0.039	0.205302
Trametes	Ruminococcus	-0.0884	0.039	0.205302
Oidiodendron	Intestinimonas	-0.0846	0.039	0.205302
Sclerotiniaceae_Un	Clostridium_sensu_stricto	-0.0754	0.039	0.205302
Mrakia	Odoribacter	-0.0879	0.039	0.205302
Rhodotorula	Odoribacter	-0.0748	0.039	0.205302
Ascomycota_Un_1_1	Alistipes	-0.1031	0.039	0.205302
Wickerhamomyces	Clostridium_XlVb	-0.0945	0.04	0.208274
Trichocomaceae_Un	Marvinbryantia	0.0927	0.04	0.208274
Incertae_sedis_11_Un	Catabacter	-0.0732	0.04	0.208274
Pichia	Catabacter	-0.0837	0.04	0.208274
Mrakia	Lactobacillus	-0.0865	0.04	0.208274
Nakazawaea	Parvibacter	-0.0619	0.04	0.208274
Aspergillus	Anaeroplasma	-0.0992	0.04	0.208274
Alternaria	Lachnobacterium	-0.0587	0.041	0.211182
Trichoderma	Intestinimonas	-0.0795	0.041	0.211182
Ascomycota_Un_1_1	Butyricicoccus	-0.098	0.041	0.211182
Malassezia	Anaerovorax	-0.0883	0.041	0.211182
Incertae_sedis_11_Un	Lactobacillus	-0.0716	0.041	0.211182
Aspergillus	Parabacteroides	-0.0963	0.041	0.211182
Mrakia	Corynebacterium	0.063	0.041	0.211182
Nakazawaea	Clostridium_XlVb	-0.1018	0.042	0.213055
Clavispora	Coprococcus	-0.074	0.042	0.213055
Nakazawaea	Ruminococcus2	-0.0802	0.042	0.213055
Basidiomycota_Un_1_1	Clostridium_IV	0.0839	0.042	0.213055
Trametes	Catabacter	-0.0809	0.042	0.213055
Pleosporales_Un_1	Romboutsia	-0.0807	0.042	0.213055
Vuilleminia	Romboutsia	0.0742	0.042	0.213055
Mrakia	Streptococcus	0.0571	0.042	0.213055
Vuilleminia	Parasutterella	-0.0812	0.042	0.213055
Phaeosphaeriaceae_Un	Odoribacter	-0.0793	0.042	0.213055
Paecilomyces	Anaerostipes	0.0561	0.043	0.215838
Pichia	Oscillibacter	-0.0932	0.043	0.215838
Scheffersomyces	Catabacter	-0.0744	0.043	0.215838
Trametes	Enterococcus	0.0663	0.043	0.215838
Davidiella	Coprobacillus	-0.0805	0.043	0.215838
Puccinia	Parasutterella	0.077	0.043	0.215838
Itersonilia	Alistipes	-0.0756	0.043	0.215838
Monographella	Roseburia	-0.086	0.044	0.218564
Clavispora	Lactonifactor	-0.0619	0.044	0.218564
Cryptococcus_1	Butyricicoccus	0.0938	0.044	0.218564
Penicillium	Acetanaerobacterium	-0.0672	0.044	0.218564
Cyberlindnera	Odoribacter	-0.0889	0.044	0.218564
Gibberella	Alloprevotella	0.0689	0.044	0.218564
Pichia	Anaeroplasma	-0.0899	0.044	0.218564
Pichia	Ruminococcus	-0.0998	0.045	0.221233
Leptographium	Butyricicoccus	-0.0959	0.045	0.221233
Clavispora	Hydrogenoanaerobacterium	-0.0628	0.045	0.221233
Malassezia	Lactobacillus	-0.0858	0.045	0.221233
Nakazawaea	Enterococcus	-0.0691	0.045	0.221233
Wallemia	Alloprevotella	-0.0806	0.045	0.221233
Saccharomycetales_Un_1	Anaeroplasma	-0.0811	0.045	0.221233
Malassezia	Eisenbergiella	-0.088	0.046	0.224501
Hypocreales_Un_1	Blautia	-0.0738	0.046	0.224501
Talaromyces	Clostridium_XVIII	-0.0701	0.046	0.224501
Cryptococcus_1	Alistipes	-0.0937	0.046	0.224501
Clavispora	Bacteroides	-0.0947	0.046	0.224501
Davidiella	Clostridium_XlVb	-0.0927	0.047	0.227393
Wickerhamomyces	Acetatifactor	-0.0859	0.047	0.227393
Nakazawaea	Dorea	-0.0626	0.047	0.227393
Rhodotorula	Oscillibacter	-0.0748	0.047	0.227393
Trichocomaceae_Un	Butyricicoccus	-0.0913	0.047	0.227393
Fungi_Un_1_1	Anaerovorax	-0.0821	0.047	0.227393
Saccharomycetales_Un_1	Fusicatenibacter	-0.0852	0.048	0.230565
Ascomycota_Un_1_1	Butyrivibrio	-0.0747	0.048	0.230565
Pichia	Lactonifactor	-0.0603	0.048	0.230565
Eupenicillium	Flavonifractor	-0.0846	0.048	0.230565
Cyberlindnera	Clostridium_XVIII	0.0701	0.048	0.230565
Phoma	Clostridium_XlVb	-0.0852	0.049	0.233028
Pleosporales_Un_1	Clostridium_XlVa	-0.0882	0.049	0.233028
Rhodotorula	Acetatifactor	-0.0731	0.049	0.233028
Ascochyta	Coprococcus	0.0648	0.049	0.233028
Mrakia	Anaerostipes	0.0546	0.049	0.233028
Helotiales_Un_1	Blautia	-0.0723	0.049	0.233028
Debaryomyces	Bifidobacterium	-0.0721	0.049	0.233028
Sclerotiniaceae_Un	Fusicatenibacter	-0.08	0.05	0.235443
Mrakia	Roseburia	0.0734	0.05	0.235443
Aureobasidium	Lactobacillus	-0.0809	0.05	0.235443
Pleosporaceae_Un	Coprobacillus	0.0677	0.05	0.235443
Monographella	Mucispirillum	-0.0861	0.05	0.235443
Trichosporon	Mucispirillum	-0.0816	0.05	0.235443
Alternaria	Parasutterella	0.0897	0.05	0.235443
Helotiales_Un_1	Clostridium_XlVa	-0.0744	0.0509	0.237344
Basidiomycota_Un_1_1	Marvinbryantia	0.079	0.0509	0.237344
Sordariomycetes_Un_1	Pseudoflavonifractor	-0.0829	0.0509	0.237344
Trametes	Odoribacter	-0.0865	0.0509	0.237344
Pichia	Parabacteroides	0.0914	0.0509	0.237344
Trichocomaceae_Un	Barnesiella	-0.0743	0.0509	0.237344
Pichia	Alistipes	-0.0892	0.0509	0.237344
Cystofilobasidium	Clostridium_XlVb	-0.0908	0.0519	0.23934
Penicillium	Marvinbryantia	-0.085	0.0519	0.23934
Claviceps	Hungatella	-0.0818	0.0519	0.23934
Incertae_sedis_11_Un	Lactonifactor	0.0551	0.0519	0.23934
Penicillium	Clostridium_XVIII	0.0784	0.0519	0.23934
Aureobasidium	Bifidobacterium	-0.0714	0.0519	0.23934
Malassezia	Bifidobacterium	-0.0698	0.0519	0.23934
Helotiales_Un_1	Ureaplasma	0.0646	0.0519	0.23934
Cryptococcus_1	Fusicatenibacter	-0.0854	0.0529	0.240965
Scheffersomyces	Roseburia	0.0765	0.0529	0.240965
Ascomycota_Un_1_1	Ruminococcus2	-0.0791	0.0529	0.240965
Ascochyta	Flavonifractor	-0.0775	0.0529	0.240965
Monographella	Hydrogenoanaerobacterium	-0.0616	0.0529	0.240965
Pleosporales_Un_1	Anaerovorax	-0.0812	0.0529	0.240965
Puccinia	Clostridium_sensu_stricto	-0.0694	0.0529	0.240965
Cystofilobasidium	Alloprevotella	-0.0753	0.0529	0.240965
Puccinia	Corynebacterium	0.0608	0.0529	0.240965
Scheffersomyces	Clostridium_XlVb	-0.0772	0.0539	0.243532
Trichosporon	Clostridium_XlVb	-0.0767	0.0539	0.243532
Debaryomyces	Acetanaerobacterium	-0.0656	0.0539	0.243532
Monographella	Gemella	-0.0585	0.0539	0.243532
Tremellomycetes_Un_1	Parabacteroides	-0.0756	0.0539	0.243532
Phaeosphaeriaceae_Un	Paraprevotella	0.0689	0.0539	0.243532
Cryptococcus_1	Clostridium_XlVb	-0.086	0.0549	0.246718
Trametes	Butyricicoccus	-0.0816	0.0549	0.246718
Helotiales_Un_1	Rikenella	-0.0724	0.0549	0.246718
Trametes	Enterorhabdus	-0.0734	0.0549	0.246718
Trichoderma	Clostridium_XlVb	-0.0831	0.0559	0.249871
Pleosporales_Un_1	Clostridium_XlVb	-0.0831	0.0559	0.249871
Candida	Coprococcus	-0.0682	0.0559	0.249871
Cystofilobasidium	Akkermansia	0.0565	0.0559	0.249871
Davidiella	Ruminococcus2	-0.0776	0.0569	0.252654
Scheffersomyces	Butyricicoccus	-0.0737	0.0569	0.252654
Clavispora	Helicobacter	-0.0683	0.0569	0.252654
Trametes	Parasutterella	-0.0838	0.0569	0.252654
Incertae_sedis_11_Un	Akkermansia	0.055	0.0569	0.252654
Phoma	Hungatella	-0.0734	0.0579	0.255401
Clavispora	Blautia	-0.0754	0.0579	0.255401
Scheffersomyces	Ruminococcus	-0.0724	0.0579	0.255401
Tremellomycetes_Un_1	Anaerovorax	-0.0698	0.0579	0.255401
Cystofilobasidium	Rikenella	-0.0848	0.0579	0.255401
Leptographium	Ruminococcus2	-0.0692	0.0589	0.258789
Monographella	Lachnobacterium	-0.0537	0.0589	0.258789
Ascochyta	Bacteroides	-0.0761	0.0589	0.258789
Agaricomycetes_Un_1	Oscillibacter	-0.0759	0.0599	0.261808
Helotiales_Un_1	Anaerovorax	-0.0701	0.0599	0.261808
Candida	Turicibacter	-0.0764	0.0599	0.261808
Ascomycota_Un_1_1	Anaeroplasma	-0.0833	0.0599	0.261808
Ascomycota_Un_1_1	Lachnospiracea_incertae_sedis	-0.0663	0.0609	0.263428
Wickerhamomyces	Blautia	-0.0717	0.0609	0.263428
Ascochyta	Blautia	0.0701	0.0609	0.263428
Puccinia	Flavonifractor	-0.0742	0.0609	0.263428
Clavispora	Anaerotruncus	-0.0892	0.0609	0.263428
Phaeosphaeriaceae_Un	Anaerotruncus	-0.0747	0.0609	0.263428
Itersonilia	Hydrogenoanaerobacterium	0.053	0.0609	0.263428
Malassezia	Staphylococcus	0.057	0.0609	0.263428
Tremellomycetes_Un_1	Clostridium_XlVb	-0.0708	0.0619	0.265014
Claviceps	Murimonas	0.0738	0.0619	0.265014
Alternaria	Coprococcus	-0.0687	0.0619	0.265014
Aureobasidium	Intestinimonas	-0.0842	0.0619	0.265014
Helotiales_Un_1	Streptococcus	0.052	0.0619	0.265014
Incertae_sedis_11_Un	Escherichia.Shigella	0.0532	0.0619	0.265014
Pleosporaceae_Un	Odoribacter	-0.0687	0.0619	0.265014
Davidiella	Ureaplasma	-0.0677	0.0619	0.265014
Puccinia	Clostridium_XlVb	-0.0714	0.0629	0.267925
Fungi_Un_1_1	Clostridium_XlVb	-0.0782	0.0629	0.267925
Alternaria	Ruminococcus2	-0.075	0.0629	0.267925
Claviceps	Streptococcus	-0.055	0.0629	0.267925
Claviceps	Acetatifactor	0.0891	0.0639	0.268092
Candida	Marvinbryantia	-0.0853	0.0639	0.268092
Aureobasidium	Dorea	-0.0572	0.0639	0.268092
Debaryomyces	Murimonas	-0.0699	0.0639	0.268092
Claviceps	Butyrivibrio	0.0656	0.0639	0.268092
Pleosporales_Un_1	Butyrivibrio	-0.0632	0.0639	0.268092
Cyberlindnera	Oscillibacter	-0.0806	0.0639	0.268092
Dothideomycetes_Un_1	Anaerovorax	-0.0656	0.0639	0.268092
Phaeosphaeriaceae_Un	Clostridium_sensu_stricto	-0.0672	0.0639	0.268092
Dothideomycetes_Un_1	Helicobacter	0.0564	0.0639	0.268092
Phoma	Escherichia.Shigella	-0.0602	0.0639	0.268092
Claviceps	Paraprevotella	0.0784	0.0639	0.268092
Aspergillus	Clostridium_XlVa	-0.0856	0.0649	0.268917
Fungi_Un_1_1	Dorea	-0.0529	0.0649	0.268917
Alternaria	Lactonifactor	-0.0558	0.0649	0.268917
Pleosporales_Un_1	Intestinimonas	-0.0796	0.0649	0.268917
Trichocomaceae_Un	Romboutsia	-0.0738	0.0649	0.268917
Itersonilia	Romboutsia	0.0611	0.0649	0.268917
Valsaceae_Un	Lactobacillus	-0.0801	0.0649	0.268917
Ascomycota_Un_1_1	Streptococcus	-0.0536	0.0649	0.268917
Debaryomyces	Clostridium_XVIII	0.0695	0.0649	0.268917
Candida	Corynebacterium	-0.062	0.0649	0.268917
Monographella	Eisenbergiella	-0.0854	0.0659	0.271382
Ascomycota_Un_1_1	Clostridium_XlVb	-0.0903	0.0659	0.271382
Trichocomaceae_Un	Hungatella	0.0722	0.0659	0.271382
Monographella	Oscillibacter	-0.0833	0.0659	0.271382
Vuilleminia	Hydrogenoanaerobacterium	0.0556	0.0659	0.271382
Cystofilobasidium	Helicobacter	0.0655	0.0669	0.274824
Saccharomycetales_Un_1	Rikenella	-0.0801	0.0669	0.274824
Cryptococcus_1	Desulfovibrio	-0.0852	0.0679	0.277569
Gibberella	Barnesiella	0.061	0.0679	0.277569
Agaricomycetes_Un_1	Rikenella	-0.0746	0.0679	0.277569
Vuilleminia	Rikenella	-0.0769	0.0679	0.277569
Ascomycota_Un_1_1	Roseburia	0.0827	0.0689	0.279948
Itersonilia	Dorea	0.0515	0.0689	0.279948
Paecilomyces	Murimonas	0.0627	0.0689	0.279948
Mrakia	Mobilitalea	0.0522	0.0689	0.279948
Debaryomyces	Streptococcus	-0.0512	0.0689	0.279948
Eupenicillium	Coprococcus	0.064	0.0699	0.282639
Saccharomycetales_Un_1	Hungatella	-0.0707	0.0699	0.282639
Hypocreales_Un_1	Catabacter	-0.0638	0.0699	0.282639
Aureobasidium	Bacteroides	-0.0744	0.0699	0.282639
Debaryomyces	Flavonifractor	-0.0878	0.0709	0.285304
Malassezia	Butyricicoccus	-0.0799	0.0709	0.285304
Eupenicillium	Catabacter	-0.0723	0.0709	0.285304
Ascochyta	Bilophila	-0.0735	0.0709	0.285304
Incertae_sedis_11_Un	Clostridium_XlVa	-0.0642	0.0719	0.288289
Sordariomycetes_Un_1	Lachnospiracea_incertae_sedis	-0.0657	0.0719	0.288289
Trametes	Staphylococcus	0.0511	0.0719	0.288289
Oidiodendron	Flavonifractor	-0.0724	0.0729	0.291252
Leptographium	Alistipes	-0.0805	0.0729	0.291252
Ascochyta	Alistipes	-0.0752	0.0729	0.291252
Itersonilia	Lachnobacterium	0.0498	0.0739	0.292801
Aureobasidium	Pseudoflavonifractor	-0.0732	0.0739	0.292801
Ascochyta	Anaerotruncus	-0.0719	0.0739	0.292801
Aureobasidium	Catabacter	-0.0638	0.0739	0.292801
Candida	Enterococcus	-0.0653	0.0739	0.292801
Saccharomycetales_Un_1	Corynebacterium	-0.0581	0.0739	0.292801
Dothideomycetes_Un_1	Corynebacterium	0.0529	0.0739	0.292801
Phaeosphaeriaceae_Un	Fusicatenibacter	-0.0704	0.0749	0.294325
Scheffersomyces	Hydrogenoanaerobacterium	0.0523	0.0749	0.294325
Monographella	Lactobacillus	0.0801	0.0749	0.294325
Fungi_Un_1_1	Coprobacillus	-0.0615	0.0749	0.294325
Debaryomyces	Mucispirillum	0.0839	0.0749	0.294325
Saccharomycetales_Un_1	Barnesiella	-0.0652	0.0749	0.294325
Oidiodendron	Paraprevotella	0.0661	0.0749	0.294325
Dothideomycetes_Un_1	Anaerostipes	0.0521	0.0759	0.296515
Nakazawaea	Lactonifactor	-0.0561	0.0759	0.296515
Oidiodendron	Oscillibacter	-0.0697	0.0759	0.296515
Leptographium	Alloprevotella	-0.069	0.0759	0.296515
Paecilomyces	Corynebacterium	0.056	0.0759	0.296515
Candida	Clostridium_XlVb	-0.0819	0.0769	0.298679
Wallemia	Mucispirillum	0.0886	0.0769	0.298679
Oidiodendron	Parabacteroides	-0.0678	0.0769	0.298679
Trichosporon	Bacteroides	-0.0704	0.0769	0.298679
Talaromyces	Alloprevotella	-0.0673	0.0769	0.298679
Clavispora	Roseburia	-0.0797	0.0779	0.300818
Agaricomycetes_Un_1	Staphylococcus	0.0513	0.0779	0.300818
Aureobasidium	Mucispirillum	-0.0768	0.0779	0.300818
Dothideomycetes_Un_1	Parabacteroides	-0.0637	0.0779	0.300818
Aspergillus	Rikenella	-0.0799	0.0779	0.300818
Saccharomycetales_Un_1	Acetatifactor	-0.0776	0.0789	0.30328
Gibberella	Ruminococcus2	0.0652	0.0789	0.30328
Phaeosphaeriaceae_Un	Butyricicoccus	-0.066	0.0789	0.30328
Cyberlindnera	Romboutsia	0.066	0.0789	0.30328
Saccharomycetales_Un_1	Helicobacter	-0.0622	0.0799	0.306772
Cystofilobasidium	Eisenbergiella	-0.0768	0.0809	0.308138
Penicillium	Clostridium_XlVb	-0.084	0.0809	0.308138
Cyberlindnera	Flavonifractor	-0.0733	0.0809	0.308138
Pichia	Hydrogenoanaerobacterium	-0.0573	0.0809	0.308138
Trametes	Parabacteroides	-0.0726	0.0809	0.308138
Cyberlindnera	Anaeroplasma	-0.0691	0.0809	0.308138
Mrakia	Akkermansia	0.0499	0.0809	0.308138
Eupenicillium	Blautia	-0.0696	0.0819	0.310534
Pichia	Mobilitalea	-0.0508	0.0819	0.310534
Clavispora	Turicibacter	-0.0732	0.0819	0.310534
Agaricomycetes_Un_1	Mucispirillum	-0.0717	0.0819	0.310534
Cystofilobasidium	Streptococcus	0.0491	0.0829	0.312908
Eupenicillium	Alistipes	-0.0781	0.0829	0.312908
Rhodotorula	Paraprevotella	0.0594	0.0829	0.312908
Nakazawaea	Ureaplasma	-0.0663	0.0829	0.312908
Basidiomycota_Un_1_1	Lachnospiracea_incertae_sedis	-0.0614	0.0839	0.315261
Leptographium	Pseudoflavonifractor	-0.0787	0.0839	0.315261
Dioszegia	Staphylococcus	0.0518	0.0839	0.315261
Debaryomyces	Ureaplasma	-0.0585	0.0839	0.315261
Aureobasidium	Roseburia	-0.0731	0.0849	0.316179
Fungi_Un_1_1	Lachnospiracea_incertae_sedis	-0.0598	0.0849	0.316179
Trichosporon	Pseudoflavonifractor	-0.071	0.0849	0.316179
Alternaria	Streptococcus	-0.0478	0.0849	0.316179
Rhodotorula	Staphylococcus	0.0483	0.0849	0.316179
Leptographium	Gemella	0.0525	0.0849	0.316179
Agaricomycetes_Un_1	Odoribacter	-0.0678	0.0849	0.316179
Saccharomycetales_Un_1	Ureaplasma	-0.0592	0.0849	0.316179
Claviceps	Lachnobacterium	-0.052	0.0859	0.318486
Pleosporales_Un_1	Mucispirillum	-0.075	0.0859	0.318486
Aureobasidium	Helicobacter	-0.0588	0.0859	0.318486
Tremellomycetes_Un_1	Alloprevotella	-0.0611	0.0859	0.318486
Trichocomaceae_Un	Eisenbergiella	-0.0829	0.0869	0.319716
Claviceps	Fusicatenibacter	-0.0808	0.0869	0.319716
Debaryomyces	Anaerostipes	-0.0529	0.0869	0.319716
Ascomycota_Un_1_1	Blautia	-0.0705	0.0869	0.319716
Saccharomycetales_Un_1	Enterococcus	-0.0562	0.0869	0.319716
Malassezia	Alloprevotella	-0.0646	0.0869	0.319716
Dioszegia	Anaeroplasma	0.065	0.0869	0.319716
Puccinia	Lachnobacterium	0.0491	0.0879	0.322332
Basidiomycota_Un_1_1	Alistipes	-0.0758	0.0879	0.322332
Agaricomycetes_Un_1	Paraprevotella	-0.06	0.0879	0.322332
Cystofilobasidium	Marvinbryantia	0.0701	0.0889	0.324931
Fungi_Un_1_1	Romboutsia	-0.0643	0.0889	0.324931
Davidiella	Paraprevotella	-0.0728	0.0889	0.324931
Alternaria	Hungatella	-0.0668	0.0899	0.325038
Trichoderma	Ruminococcus2	-0.061	0.0899	0.325038
Aspergillus	Blautia	-0.0717	0.0899	0.325038
Hypocreales_Un_1	Ruminococcus	-0.0674	0.0899	0.325038
Dothideomycetes_Un_1	Pseudoflavonifractor	-0.0615	0.0899	0.325038
Trametes	Clostridium_IV	-0.0688	0.0899	0.325038
Oidiodendron	Catabacter	-0.0628	0.0899	0.325038
Puccinia	Mucispirillum	-0.0676	0.0899	0.325038
Claviceps	Anaeroplasma	0.078	0.0899	0.325038
Fungi_Un_1_1	Anaeroplasma	-0.0702	0.0899	0.325038
Wickerhamomyces	Oscillibacter	-0.0754	0.0909	0.327592
Itersonilia	Staphylococcus	0.0481	0.0909	0.327592
Wallemia	Enterorhabdus	-0.0658	0.0909	0.327592
Rhodotorula	Fusicatenibacter	-0.0635	0.0919	0.329423
Pichia	Lachnospiracea_incertae_sedis	-0.0621	0.0919	0.329423
Sordariomycetes_Un_1	Ruminococcus2	-0.0663	0.0919	0.329423
Candida	Hydrogenoanaerobacterium	-0.0533	0.0919	0.329423
Eupenicillium	Coprobacillus	0.0571	0.0919	0.329423
Claviceps	Coprococcus	-0.0609	0.0929	0.330882
Trichosporon	Clostridium_IV	-0.0628	0.0929	0.330882
Fungi_Un_1_1	Desulfovibrio	-0.0696	0.0929	0.330882
Wallemia	Alistipes	-0.0777	0.0929	0.330882
Rhodotorula	Alistipes	-0.0654	0.0929	0.330882
Clavispora	Corynebacterium	-0.0578	0.0929	0.330882
Saccharomycetales_Un_1	Ruminococcus2	-0.0644	0.0939	0.331622
Tremellomycetes_Un_1	Butyricicoccus	-0.0615	0.0939	0.331622
Mrakia	Clostridium_sensu_stricto	-0.0681	0.0939	0.331622
Talaromyces	Mucispirillum	-0.0727	0.0939	0.331622
Trichoderma	Parasutterella	-0.0691	0.0939	0.331622
Dioszegia	Parasutterella	-0.0656	0.0939	0.331622
Penicillium	Escherichia.Shigella	-0.0613	0.0939	0.331622
Saccharomycetales_Un_1	Bifidobacterium	-0.064	0.0939	0.331622
Dioszegia	Murimonas	-0.058	0.0949	0.332349
Ascochyta	Intestinimonas	-0.0689	0.0949	0.332349
Dioszegia	Butyricicoccus	-0.0663	0.0949	0.332349
Phaeosphaeriaceae_Un	Anaerovorax	-0.063	0.0949	0.332349
Nakazawaea	Coprobacillus	-0.0604	0.0949	0.332349
Fungi_Un_1_1	Helicobacter	-0.0582	0.0949	0.332349
Trichosporon	Barnesiella	-0.0547	0.0949	0.332349
Incertae_sedis_11_Un	Ureaplasma	0.0502	0.0949	0.332349
Incertae_sedis_11_Un	Clostridium_sensu_stricto	-0.0559	0.0959	0.3348
Debaryomyces	Enterorhabdus	0.0631	0.0959	0.3348
Oidiodendron	Bifidobacterium	-0.0535	0.0959	0.3348
Valsaceae_Un	Clostridium_XlVa	-0.0691	0.0969	0.33584
Cystofilobasidium	Roseburia	0.0679	0.0969	0.33584
Basidiomycota_Un_1_1	Ruminococcus2	-0.0618	0.0969	0.33584
Incertae_sedis_11_Un	Lachnobacterium	0.0436	0.0969	0.33584
Pleosporales_Un_1	Streptococcus	-0.0503	0.0969	0.33584
Cystofilobasidium	Clostridium_XVIII	0.0616	0.0969	0.33584
Clavispora	Barnesiella	-0.0612	0.0969	0.33584
Phoma	Fusicatenibacter	-0.0741	0.0979	0.337211
Saccharomycetales_Un_1	Acetanaerobacterium	-0.0553	0.0979	0.337211
Clavispora	Lactobacillus	-0.0726	0.0979	0.337211
Dothideomycetes_Un_1	Streptococcus	0.0471	0.0979	0.337211
Penicillium	Corynebacterium	-0.0581	0.0979	0.337211
Malassezia	Ureaplasma	0.0559	0.0979	0.337211
Ascochyta	Lachnospiracea_incertae_sedis	0.0559	0.0989	0.338566
Saccharomycetales_Un_1	Anaerostipes	-0.0474	0.0989	0.338566
Gibberella	Anaerostipes	0.0457	0.0989	0.338566
Wallemia	Pseudoflavonifractor	-0.077	0.0989	0.338566
Davidiella	Escherichia.Shigella	-0.0557	0.0989	0.338566
Trametes	Rikenella	-0.0708	0.0989	0.338566
Puccinia	Clostridium_XlVa	-0.0636	0.0999	0.339559
Cryptococcus_1	Dorea	-0.0495	0.0999	0.339559
Itersonilia	Blautia	-0.0525	0.0999	0.339559
Trichosporon	Anaerovorax	-0.0602	0.0999	0.339559
Rhodotorula	Parasutterella	-0.058	0.0999	0.339559
Puccinia	Escherichia.Shigella	0.0528	0.0999	0.339559
Wickerhamomyces	Odoribacter	-0.0758	0.0999	0.339559
Pichia	Murimonas	-0.062	0.1009	0.341225
Scheffersomyces	Butyrivibrio	-0.0542	0.1009	0.341225
Helotiales_Un_1	Butyrivibrio	-0.0526	0.1009	0.341225
Puccinia	Lactonifactor	0.0503	0.1009	0.341225
Gibberella	Rikenella	-0.0658	0.1009	0.341225
Nakazawaea	Streptococcus	-0.0488	0.1019	0.343566
Trichosporon	Turicibacter	-0.0622	0.1019	0.343566
Paecilomyces	Akkermansia	0.0472	0.1019	0.343566
Itersonilia	Acetatifactor	-0.0606	0.1029	0.3452
Puccinia	Butyrivibrio	0.0531	0.1029	0.3452
Trichosporon	Lactobacillus	-0.0628	0.1029	0.3452
Alternaria	Enterococcus	-0.0552	0.1029	0.3452
Scheffersomyces	Ureaplasma	0.0538	0.1029	0.3452
Aureobasidium	Clostridium_sensu_stricto	-0.067	0.1039	0.347163
Leptographium	Rikenella	-0.0732	0.1039	0.347163
Debaryomyces	Corynebacterium	-0.0543	0.1039	0.347163
Eupenicillium	Anaeroplasma	-0.0668	0.1039	0.347163
Scheffersomyces	Eisenbergiella	-0.0639	0.1049	0.348073
Cystofilobasidium	Lachnospiracea_incertae_sedis	-0.0561	0.1049	0.348073
Scheffersomyces	Anaerotruncus	-0.0626	0.1049	0.348073
Nakazawaea	Anaerovorax	-0.0744	0.1049	0.348073
Dothideomycetes_Un_1	Enterorhabdus	-0.0541	0.1049	0.348073
Cyberlindnera	Corynebacterium	-0.0505	0.1049	0.348073
Gibberella	Akkermansia	0.0471	0.1049	0.348073
Trichocomaceae_Un	Coprococcus	-0.0593	0.1059	0.34897
Trametes	Lactonifactor	0.0493	0.1059	0.34897
Incertae_sedis_11_Un	Oscillibacter	-0.0576	0.1059	0.34897
Trichoderma	Oscillibacter	-0.0646	0.1059	0.34897
Aureobasidium	Oscillibacter	-0.0708	0.1059	0.34897
Itersonilia	Anaerovorax	-0.0561	0.1059	0.34897
Paecilomyces	Escherichia.Shigella	0.0533	0.1059	0.34897
Chaetothyriales_Un_1	Butyrivibrio	-0.0532	0.1069	0.350884
Rhodotorula	Intestinimonas	-0.0585	0.1069	0.350884
Cystofilobasidium	Bilophila	-0.071	0.1069	0.350884
Phoma	Parabacteroides	-0.071	0.1069	0.350884
Talaromyces	Coprococcus	-0.0558	0.1079	0.353473
Incertae_sedis_11_Un	Bifidobacterium	-0.0493	0.1079	0.353473
Davidiella	Oscillibacter	-0.0777	0.1089	0.355705
Aspergillus	Ruminococcus	-0.0726	0.1089	0.355705
Paecilomyces	Anaerovorax	-0.0634	0.1089	0.355705
Wickerhamomyces	Fusicatenibacter	-0.074	0.1099	0.356882
Ascomycota_Un_1_1	Intestinimonas	-0.0803	0.1099	0.356882
Candida	Anaerotruncus	-0.0755	0.1099	0.356882
Trametes	Helicobacter	0.0579	0.1099	0.356882
Chaetothyriales_Un_1	Alistipes	-0.0667	0.1099	0.356882
Nakazawaea	Corynebacterium	-0.0529	0.1099	0.356882
Leptographium	Clostridium_XlVa	-0.0693	0.1109	0.359084
Cystofilobasidium	Clostridium_sensu_stricto	-0.067	0.1109	0.359084
Rhodotorula	Streptococcus	0.0429	0.1109	0.359084
Wallemia	Bacteroides	0.078	0.1119	0.361972
Scheffersomyces	Clostridium_XlVa	-0.0606	0.1129	0.362754
Tremellomycetes_Un_1	Flavonifractor	-0.0628	0.1129	0.362754
Pleosporales_Un_1	Anaerotruncus	-0.0679	0.1129	0.362754
Incertae_sedis_11_Un	Clostridium_IV	-0.0543	0.1129	0.362754
Aspergillus	Parasutterella	0.0772	0.1129	0.362754
Valsaceae_Un	Odoribacter	-0.0705	0.1129	0.362754
Trametes	Paraprevotella	-0.0659	0.1129	0.362754
Talaromyces	Clostridium_XlVb	-0.0645	0.1139	0.363178
Malassezia	Oscillibacter	-0.0664	0.1139	0.363178
Pichia	Anaerotruncus	-0.0701	0.1139	0.363178
Wickerhamomyces	Romboutsia	0.0605	0.1139	0.363178
Saccharomycetales_Un_1	Clostridium_sensu_stricto	-0.0627	0.1139	0.363178
Basidiomycota_Un_1_1	Parabacteroides	-0.0682	0.1139	0.363178
Debaryomyces	Rikenella	-0.0705	0.1139	0.363178
Incertae_sedis_11_Un	Parvibacter	0.0426	0.1139	0.363178
Claviceps	Dorea	-0.0507	0.1149	0.364976
Pleosporales_Un_1	Desulfovibrio	-0.0697	0.1149	0.364976
Wickerhamomyces	Alistipes	-0.0692	0.1149	0.364976
Dioszegia	Alistipes	-0.0616	0.1149	0.364976
Fungi_Un_1_1	Coprococcus	-0.0518	0.1159	0.366069
Valsaceae_Un	Flavonifractor	-0.072	0.1159	0.366069
Aureobasidium	Butyricicoccus	-0.0695	0.1159	0.366069
Trichocomaceae_Un	Gemella	0.0486	0.1159	0.366069
Trichocomaceae_Un	Coprobacillus	-0.0575	0.1159	0.366069
Basidiomycota_Un_1_1	Anaeroplasma	0.066	0.1159	0.366069
Helotiales_Un_1	Lachnospiracea_incertae_sedis	-0.0511	0.1169	0.367494
Nakazawaea	Murimonas	-0.0604	0.1169	0.367494
Tremellomycetes_Un_1	Oscillibacter	-0.0621	0.1169	0.367494
Aureobasidium	Turicibacter	-0.0619	0.1169	0.367494
Penicillium	Bifidobacterium	-0.062	0.1169	0.367494
Candida	Eisenbergiella	-0.0741	0.1179	0.368906
Ascomycota_Un_1_1	Acetatifactor	-0.073	0.1179	0.368906
Gibberella	Lactonifactor	0.0446	0.1179	0.368906
Pleosporaceae_Un	Bilophila	-0.0619	0.1179	0.368906
Wickerhamomyces	Corynebacterium	-0.053	0.1179	0.368906
Cyberlindnera	Marvinbryantia	-0.0626	0.1189	0.36996
Incertae_sedis_11_Un	Anaerostipes	0.0429	0.1189	0.36996
Debaryomyces	Lachnobacterium	-0.0441	0.1189	0.36996
Clavispora	Staphylococcus	-0.0482	0.1189	0.36996
Monographella	Bilophila	-0.0714	0.1189	0.36996
Trichocomaceae_Un	Alloprevotella	-0.062	0.1189	0.36996
Paecilomyces	Butyricicoccus	-0.0644	0.1199	0.371346
Cryptococcus_1	Hydrogenoanaerobacterium	-0.0488	0.1199	0.371346
Aureobasidium	Clostridium_XVIII	-0.0566	0.1199	0.371346
Agaricomycetes_Un_1	Desulfovibrio	-0.0587	0.1199	0.371346
Nakazawaea	Enterorhabdus	0.0638	0.1199	0.371346
Talaromyces	Fusicatenibacter	-0.065	0.1229	0.373723
Ascochyta	Fusicatenibacter	-0.0663	0.1219	0.373723
Puccinia	Fusicatenibacter	-0.06	0.1219	0.373723
Pleosporales_Un_1	Coprococcus	-0.0537	0.1219	0.373723
Gibberella	Mobilitalea	0.0444	0.1219	0.373723
Eupenicillium	Ruminococcus	-0.0649	0.1219	0.373723
Agaricomycetes_Un_1	Flavonifractor	-0.061	0.1229	0.373723
Mrakia	Anaerotruncus	-0.0608	0.1219	0.373723
Fungi_Un_1_1	Hydrogenoanaerobacterium	-0.0469	0.1219	0.373723
Hypocreales_Un_1	Clostridium_sensu_stricto	-0.0629	0.1219	0.373723
Rhodotorula	Gemella	0.0429	0.1229	0.373723
Talaromyces	Bilophila	-0.0668	0.1209	0.373723
Oidiodendron	Bilophila	-0.0631	0.1229	0.373723
Sclerotiniaceae_Un	Parabacteroides	-0.0613	0.1219	0.373723
Gibberella	Alistipes	-0.0612	0.1229	0.373723
Vuilleminia	Alistipes	-0.0599	0.1219	0.373723
Paecilomyces	Rikenella	0.0591	0.1229	0.373723
Claviceps	Rikenella	0.0702	0.1229	0.373723
Rhodotorula	Ureaplasma	0.0475	0.1229	0.373723
Itersonilia	Akkermansia	0.0429	0.1229	0.373723
Candida	Fusicatenibacter	-0.0746	0.1239	0.375061
Wickerhamomyces	Ruminococcus2	-0.0557	0.1239	0.375061
Claviceps	Enterococcus	-0.0529	0.1239	0.375061
Ascomycota_Un_1_1	Desulfovibrio	-0.0694	0.1239	0.375061
Basidiomycota_Un_1_1	Desulfovibrio	-0.0637	0.1239	0.375061
Tremellomycetes_Un_1	Intestinimonas	-0.0584	0.1249	0.376386
Pleosporaceae_Un	Clostridium_IV	-0.057	0.1249	0.376386
Aureobasidium	Anaerovorax	-0.0627	0.1249	0.376386
Cryptococcus_1	Streptococcus	-0.044	0.1249	0.376386
Scheffersomyces	Parabacteroides	-0.0592	0.1249	0.376386
Pichia	Roseburia	0.071	0.1259	0.377362
Trichoderma	Coprococcus	-0.0509	0.1259	0.377362
Scheffersomyces	Oscillibacter	-0.0618	0.1259	0.377362
Puccinia	Acetanaerobacterium	0.0482	0.1259	0.377362
Itersonilia	Escherichia.Shigella	0.0442	0.1259	0.377362
Paecilomyces	Enterorhabdus	0.0511	0.1259	0.377362
Vuilleminia	Coprococcus	0.0485	0.1269	0.37934
Valsaceae_Un	Alistipes	-0.0677	0.1269	0.37934
Malassezia	Alistipes	-0.0665	0.1269	0.37934
Basidiomycota_Un_1_1	Lactobacillus	0.0671	0.1279	0.381308
Clavispora	Enterococcus	-0.0537	0.1279	0.381308
Wickerhamomyces	Helicobacter	-0.0544	0.1279	0.381308
Incertae_sedis_11_Un	Fusicatenibacter	-0.0531	0.1289	0.382247
Paecilomyces	Staphylococcus	0.0435	0.1289	0.382247
Puccinia	Desulfovibrio	-0.0597	0.1289	0.382247
Debaryomyces	Helicobacter	-0.0575	0.1289	0.382247
Pleosporaceae_Un	Anaeroplasma	0.0557	0.1289	0.382247
Tremellomycetes_Un_1	Ureaplasma	0.0488	0.1289	0.382247
Basidiomycota_Un_1_1	Clostridium_XlVb	-0.0651	0.1299	0.383514
Basidiomycota_Un_1_1	Fusicatenibacter	-0.0666	0.1299	0.383514
Cryptococcus_1	Ruminococcus2	-0.0574	0.1299	0.383514
Candida	Clostridium_sensu_stricto	-0.0657	0.1299	0.383514
Pichia	Desulfovibrio	-0.0691	0.1299	0.383514
Trametes	Anaerotruncus	-0.0654	0.1309	0.385786
Paecilomyces	Clostridium_sensu_stricto	-0.0568	0.1309	0.385786
Trichocomaceae_Un	Blautia	-0.0588	0.1319	0.38805
Trichocomaceae_Un	Flavonifractor	0.067	0.1319	0.38805
Dothideomycetes_Un_1	Acetatifactor	-0.0546	0.1329	0.389623
Alternaria	Anaerostipes	-0.0437	0.1329	0.389623
Eupenicillium	Parvibacter	0.0406	0.1329	0.389623
Trametes	Parvibacter	0.0423	0.1329	0.389623
Scheffersomyces	Pseudoflavonifractor	-0.0601	0.1339	0.391868
Paecilomyces	Mucispirillum	-0.0653	0.1339	0.391868
Trichoderma	Roseburia	-0.0585	0.1349	0.392394
Hypocreales_Un_1	Marvinbryantia	-0.0563	0.1349	0.392394
Fungi_Un_1_1	Marvinbryantia	-0.0621	0.1349	0.392394
Fungi_Un_1_1	Anaerostipes	-0.0422	0.1349	0.392394
Cryptococcus_1	Acetanaerobacterium	-0.051	0.1349	0.392394
Penicillium	Streptococcus	-0.0428	0.1349	0.392394
Chaetothyriales_Un_1	Bacteroides	-0.0585	0.1349	0.392394
Trametes	Dorea	0.0474	0.1359	0.394617
Pleosporales_Un_1	Pseudoflavonifractor	-0.0635	0.1359	0.394617
Valsaceae_Un	Acetatifactor	-0.0638	0.1369	0.395463
Agaricomycetes_Un_1	Hungatella	0.054	0.1369	0.395463
Debaryomyces	Anaerovorax	0.0645	0.1369	0.395463
Monographella	Streptococcus	-0.0441	0.1369	0.395463
Scheffersomyces	Gemella	0.0442	0.1369	0.395463
Penicillium	Desulfovibrio	-0.0686	0.1369	0.395463
Nakazawaea	Anaerostipes	-0.0446	0.1379	0.397323
Saccharomycetales_Un_1	Oscillibacter	-0.0693	0.1379	0.397323
Phoma	Enterococcus	-0.0482	0.1379	0.397323
Helotiales_Un_1	Murimonas	-0.0512	0.1389	0.398148
Fungi_Un_1_1	Mobilitalea	-0.0431	0.1389	0.398148
Wickerhamomyces	Clostridium_sensu_stricto	-0.0631	0.1389	0.398148
Talaromyces	Lactobacillus	0.0636	0.1389	0.398148
Cystofilobasidium	Escherichia.Shigella	0.0474	0.1389	0.398148
Pleosporaceae_Un	Alistipes	-0.0599	0.1389	0.398148
Pleosporaceae_Un	Eisenbergiella	-0.0582	0.1399	0.399305
Wallemia	Fusicatenibacter	-0.071	0.1399	0.399305
Aspergillus	Murimonas	-0.0551	0.1399	0.399305
Fungi_Un_1_1	Blautia	-0.0528	0.1399	0.399305
Leptographium	Coprobacillus	-0.0551	0.1399	0.399305
Basidiomycota_Un_1_1	Clostridium_XlVa	-0.0635	0.1409	0.401475
Malassezia	Anaerotruncus	-0.0604	0.1409	0.401475
Puccinia	Ureaplasma	0.0477	0.1419	0.403981
Sordariomycetes_Un_1	Clostridium_XlVb	-0.0665	0.1429	0.406137
Malassezia	Butyrivibrio	-0.0502	0.1429	0.406137
Trichosporon	Eisenbergiella	-0.0585	0.1439	0.40725
Monographella	Anaerostipes	-0.0427	0.1439	0.40725
Wallemia	Anaerostipes	-0.0451	0.1439	0.40725
Ascomycota_Un_1_1	Enterococcus	-0.0514	0.1439	0.40725
Nakazawaea	Escherichia.Shigella	-0.0489	0.1439	0.40725
Puccinia	Staphylococcus	0.0417	0.1449	0.409734
Penicillium	Anaerovorax	-0.0674	0.1459	0.411866
Clavispora	Alistipes	-0.0681	0.1459	0.411866
Itersonilia	Clostridium_XlVa	-0.0518	0.1469	0.413295
Trichosporon	Acetatifactor	-0.0563	0.1469	0.413295
Pichia	Romboutsia	0.059	0.1469	0.413295
Penicillium	Staphylococcus	-0.0463	0.1469	0.413295
Oidiodendron	Clostridium_XlVb	-0.0585	0.1479	0.414368
Aspergillus	Butyrivibrio	-0.0551	0.1479	0.414368
Itersonilia	Streptococcus	0.0407	0.1479	0.414368
Incertae_sedis_11_Un	Turicibacter	-0.0456	0.1479	0.414368
Pichia	Clostridium_XVIII	0.0571	0.1479	0.414368
Sordariomycetes_Un_1	Clostridium_IV	-0.0623	0.1489	0.416125
Helotiales_Un_1	Alloprevotella	-0.0509	0.1489	0.416125
Agaricomycetes_Un_1	Bifidobacterium	-0.0527	0.1489	0.416125
Helotiales_Un_1	Odoribacter	-0.0577	0.1499	0.418221
Phoma	Akkermansia	-0.0446	0.1499	0.418221
Agaricomycetes_Un_1	Lachnospiracea_incertae_sedis	-0.0469	0.1508	0.419334
Fungi_Un_1_1	Butyrivibrio	-0.05	0.1508	0.419334
Agaricomycetes_Un_1	Intestinimonas	-0.0546	0.1508	0.419334
Alternaria	Turicibacter	-0.0583	0.1508	0.419334
Alternaria	Parabacteroides	-0.0642	0.1518	0.421415
Phoma	Paraprevotella	-0.0583	0.1518	0.421415
Scheffersomyces	Escherichia.Shigella	0.0424	0.1528	0.423138
Oidiodendron	Bacteroides	-0.0579	0.1528	0.423138
Eupenicillium	Corynebacterium	-0.0473	0.1528	0.423138
Dioszegia	Clostridium_IV	-0.0509	0.1538	0.424503
Talaromyces	Romboutsia	-0.0537	0.1538	0.424503
Helotiales_Un_1	Bilophila	0.0549	0.1538	0.424503
Trichosporon	Rikenella	-0.0554	0.1538	0.424503
Itersonilia	Ruminococcus2	-0.0467	0.1548	0.42656
Valsaceae_Un	Bifidobacterium	-0.0515	0.1548	0.42656
Oidiodendron	Acetatifactor	-0.0566	0.1558	0.428258
Sclerotiniaceae_Un	Blautia	-0.0493	0.1558	0.428258
Malassezia	Helicobacter	0.0499	0.1558	0.428258
Phoma	Clostridium_XlVa	-0.0619	0.1568	0.429524
Cryptococcus_1	Clostridium_XlVa	-0.0615	0.1578	0.429524
Eupenicillium	Fusicatenibacter	-0.0609	0.1578	0.429524
Fungi_Un_1_1	Lachnobacterium	-0.0393	0.1568	0.429524
Trichoderma	Acetanaerobacterium	0.0483	0.1568	0.429524
Incertae_sedis_11_Un	Gemella	0.0374	0.1578	0.429524
Cystofilobasidium	Gemella	0.0427	0.1578	0.429524
Aureobasidium	Coprobacillus	-0.0488	0.1578	0.429524
Ascomycota_Un_1_1	Turicibacter	-0.06	0.1578	0.429524
Hypocreales_Un_1	Clostridium_XVIII	-0.0506	0.1578	0.429524
Wallemia	Clostridium_XVIII	-0.057	0.1578	0.429524
Trichosporon	Bifidobacterium	-0.0465	0.1578	0.429524
Nakazawaea	Hungatella	-0.0557	0.1588	0.431544
Sclerotiniaceae_Un	Anaeroplasma	0.052	0.1588	0.431544
Oidiodendron	Anaerostipes	0.0397	0.1598	0.433207
Wallemia	Oscillibacter	-0.0682	0.1598	0.433207
Dioszegia	Clostridium_sensu_stricto	-0.0575	0.1598	0.433207
Ascomycota_Un_1_1	Helicobacter	-0.0547	0.1608	0.435565
Cystofilobasidium	Ruminococcus2	-0.056	0.1618	0.437919
Cryptococcus_1	Eisenbergiella	-0.0673	0.1628	0.43956
Valsaceae_Un	Marvinbryantia	-0.0575	0.1628	0.43956
Penicillium	Dorea	-0.0455	0.1628	0.43956
Mrakia	Marvinbryantia	0.0545	0.1638	0.441193
Cyberlindnera	Clostridium_sensu_stricto	-0.0571	0.1638	0.441193
Sordariomycetes_Un_1	Barnesiella	-0.0501	0.1638	0.441193
Debaryomyces	Gemella	-0.0419	0.1648	0.443529
Valsaceae_Un	Dorea	-0.0421	0.1658	0.444434
Debaryomyces	Ruminococcus	-0.063	0.1658	0.444434
Malassezia	Coprobacillus	-0.0497	0.1658	0.444434
Trichosporon	Parasutterella	-0.056	0.1658	0.444434
Dothideomycetes_Un_1	Odoribacter	-0.0492	0.1658	0.444434
Cyberlindnera	Murimonas	-0.0501	0.1668	0.446043
Claviceps	Anaerovorax	-0.0642	0.1668	0.446043
Fungi_Un_1_1	Turicibacter	-0.0522	0.1668	0.446043
Tremellomycetes_Un_1	Acetatifactor	-0.0528	0.1678	0.448002
Paecilomyces	Bacteroides	-0.0566	0.1678	0.448002
Rhodotorula	Eisenbergiella	-0.0519	0.1688	0.448882
Valsaceae_Un	Intestinimonas	-0.0622	0.1688	0.448882
Davidiella	Parasutterella	0.063	0.1688	0.448882
Cyberlindnera	Bifidobacterium	-0.0457	0.1688	0.448882
Mrakia	Ureaplasma	0.0454	0.1688	0.448882
Saccharomycetales_Un_1	Ruminococcus	-0.0577	0.1698	0.450825
Agaricomycetes_Un_1	Anaeroplasma	-0.0532	0.1698	0.450825
Aureobasidium	Clostridium_IV	-0.0556	0.1708	0.452762
Dothideomycetes_Un_1	Ureaplasma	0.0426	0.1708	0.452762
Vuilleminia	Clostridium_IV	-0.0545	0.1718	0.453975
Trametes	Lactobacillus	-0.0592	0.1718	0.453975
Rhodotorula	Clostridium_XVIII	0.0452	0.1718	0.453975
Phaeosphaeriaceae_Un	Rikenella	-0.0518	0.1718	0.453975
Nakazawaea	Intestinimonas	-0.0606	0.1728	0.455898
Puccinia	Anaerotruncus	-0.0531	0.1728	0.455898
Agaricomycetes_Un_1	Fusicatenibacter	-0.0514	0.1738	0.457815
Aureobasidium	Marvinbryantia	-0.0568	0.1738	0.457815
Eupenicillium	Marvinbryantia	-0.0582	0.1748	0.459365
Trichoderma	Anaerovorax	-0.053	0.1748	0.459365
Chaetothyriales_Un_1	Streptococcus	0.0385	0.1748	0.459365
Trichocomaceae_Un	Acetanaerobacterium	-0.0479	0.1758	0.460546
Wickerhamomyces	Acetanaerobacterium	-0.0469	0.1758	0.460546
Valsaceae_Un	Helicobacter	0.0492	0.1758	0.460546
Pleosporales_Un_1	Bacteroides	-0.0603	0.1758	0.460546
Dioszegia	Lachnobacterium	0.0368	0.1768	0.461721
Tremellomycetes_Un_1	Lactobacillus	-0.0499	0.1768	0.461721
Saccharomycetales_Un_1	Parvibacter	-0.039	0.1768	0.461721
Helotiales_Un_1	Bifidobacterium	-0.0459	0.1768	0.461721
Sordariomycetes_Un_1	Parasutterella	-0.0565	0.1778	0.463249
Scheffersomyces	Paraprevotella	-0.0489	0.1778	0.463249
Cystofilobasidium	Corynebacterium	0.0419	0.1778	0.463249
Phoma	Ruminococcus	0.0578	0.1788	0.464048
Chaetothyriales_Un_1	Coprobacillus	-0.0477	0.1788	0.464048
Nakazawaea	Parabacteroides	0.0628	0.1788	0.464048
Sordariomycetes_Un_1	Alloprevotella	-0.0523	0.1788	0.464048
Itersonilia	Enterorhabdus	0.0464	0.1788	0.464048
Valsaceae_Un	Murimonas	-0.0475	0.1818	0.46965
Ascochyta	Ruminococcus2	0.048	0.1818	0.46965
Itersonilia	Anaerostipes	0.0359	0.1818	0.46965
Mrakia	Barnesiella	-0.0471	0.1818	0.46965
Basidiomycota_Un_1_1	Rikenella	-0.0554	0.1818	0.46965
Mrakia	Alloprevotella	-0.0488	0.1818	0.46965
Sclerotiniaceae_Un	Clostridium_XlVb	-0.0521	0.1828	0.471143
Agaricomycetes_Un_1	Butyricicoccus	-0.0542	0.1828	0.471143
Penicillium	Enterococcus	-0.046	0.1828	0.471143
Phoma	Helicobacter	-0.0468	0.1838	0.472992
Itersonilia	Alloprevotella	-0.047	0.1838	0.472992
Aureobasidium	Clostridium_XlVb	-0.0578	0.1858	0.473048
Puccinia	Hungatella	-0.0444	0.1858	0.473048
Saccharomycetales_Un_1	Mobilitalea	-0.0375	0.1848	0.473048
Pleosporales_Un_1	Mobilitalea	-0.0363	0.1858	0.473048
Aspergillus	Pseudoflavonifractor	-0.0611	0.1848	0.473048
Gibberella	Hydrogenoanaerobacterium	0.0403	0.1858	0.473048
Puccinia	Romboutsia	-0.0479	0.1848	0.473048
Wickerhamomyces	Staphylococcus	-0.0401	0.1848	0.473048
Pleosporales_Un_1	Staphylococcus	-0.0402	0.1858	0.473048
Sordariomycetes_Un_1	Coprobacillus	-0.048	0.1858	0.473048
Eupenicillium	Barnesiella	-0.0484	0.1858	0.473048
Pleosporales_Un_1	Parvibacter	-0.0384	0.1858	0.473048
Scheffersomyces	Akkermansia	0.0362	0.1848	0.473048
Fungi_Un_1_1	Akkermansia	-0.0395	0.1848	0.473048
Pleosporaceae_Un	Intestinimonas	-0.0515	0.1868	0.475233
Sclerotiniaceae_Un	Mucispirillum	-0.0526	0.1878	0.477052
Cyberlindnera	Paraprevotella	-0.0524	0.1878	0.477052
Agaricomycetes_Un_1	Streptococcus	0.0359	0.1888	0.478503
Clavispora	Coprobacillus	-0.0473	0.1888	0.478503
Wickerhamomyces	Mucispirillum	-0.0588	0.1888	0.478503
Talaromyces	Acetatifactor	-0.0572	0.1898	0.479585
Cyberlindnera	Butyrivibrio	-0.0452	0.1898	0.479585
Sclerotiniaceae_Un	Anaerostipes	0.0355	0.1898	0.479585
Sordariomycetes_Un_1	Butyricicoccus	-0.0581	0.1898	0.479585
Gibberella	Coprococcus	0.0439	0.1908	0.481385
Gibberella	Helicobacter	0.0451	0.1908	0.481385
Saccharomycetales_Un_1	Clostridium_XlVa	-0.0569	0.1918	0.482454
Paecilomyces	Mobilitalea	0.0367	0.1918	0.482454
Fungi_Un_1_1	Pseudoflavonifractor	-0.0546	0.1918	0.482454
Trichocomaceae_Un	Clostridium_sensu_stricto	-0.0589	0.1918	0.482454
Malassezia	Blautia	-0.0496	0.1928	0.483516
Fungi_Un_1_1	Acetanaerobacterium	-0.0434	0.1928	0.483516
Dothideomycetes_Un_1	Gemella	0.0363	0.1928	0.483516
Clavispora	Bilophila	-0.0611	0.1928	0.483516
Vuilleminia	Marvinbryantia	-0.0489	0.1938	0.484211
Mrakia	Clostridium_XVIII	0.0458	0.1938	0.484211
Scheffersomyces	Bilophila	-0.0524	0.1938	0.484211
Trichosporon	Helicobacter	0.044	0.1938	0.484211
Sclerotiniaceae_Un	Bacteroides	-0.0532	0.1938	0.484211
Valsaceae_Un	Butyricicoccus	-0.0542	0.1948	0.485622
Sclerotiniaceae_Un	Coprobacillus	-0.0439	0.1948	0.485622
Malassezia	Corynebacterium	0.0424	0.1948	0.485622
Itersonilia	Parabacteroides	-0.0473	0.1958	0.487389
Trichoderma	Alloprevotella	-0.0486	0.1958	0.487389
Wickerhamomyces	Marvinbryantia	-0.0542	0.1968	0.488788
Monographella	Acetanaerobacterium	-0.0441	0.1968	0.488788
Ascomycota_Un_1_1	Staphylococcus	-0.0388	0.1968	0.488788
Hypocreales_Un_1	Acetatifactor	-0.0516	0.1978	0.490544
Trichocomaceae_Un	Parasutterella	-0.0607	0.1978	0.490544
Penicillium	Lactonifactor	-0.0414	0.1988	0.492295
Helotiales_Un_1	Clostridium_XVIII	0.0443	0.1988	0.492295
Scheffersomyces	Ruminococcus2	-0.0443	0.2008	0.495415
Puccinia	Ruminococcus	0.0459	0.2008	0.495415
Scheffersomyces	Romboutsia	-0.0468	0.2008	0.495415
Basidiomycota_Un_1_1	Escherichia.Shigella	-0.0422	0.2008	0.495415
Aspergillus	Enterorhabdus	-0.0507	0.2008	0.495415
Chaetothyriales_Un_1	Enterorhabdus	-0.0452	0.2018	0.49715
Pleosporales_Un_1	Anaeroplasma	0.0544	0.2018	0.49715
Dothideomycetes_Un_1	Flavonifractor	-0.0464	0.2028	0.498879
Trametes	Hydrogenoanaerobacterium	0.038	0.2028	0.498879
Cystofilobasidium	Turicibacter	-0.0517	0.2038	0.49987
Ascomycota_Un_1_1	Mucispirillum	-0.0592	0.2038	0.49987
Leptographium	Paraprevotella	-0.0527	0.2038	0.49987
Clavispora	Enterorhabdus	-0.0497	0.2038	0.49987
Nakazawaea	Eisenbergiella	-0.0626	0.2048	0.500855
Agaricomycetes_Un_1	Bilophila	-0.0513	0.2048	0.500855
Debaryomyces	Escherichia.Shigella	-0.0411	0.2048	0.500855
Debaryomyces	Parvibacter	-0.036	0.2048	0.500855
Fungi_Un_1_1	Lactonifactor	-0.0387	0.2058	0.501469
Trichocomaceae_Un	Pseudoflavonifractor	0.0587	0.2058	0.501469
Phaeosphaeriaceae_Un	Hydrogenoanaerobacterium	0.0373	0.2058	0.501469
Helotiales_Un_1	Hydrogenoanaerobacterium	0.0364	0.2058	0.501469
Valsaceae_Un	Alloprevotella	-0.0504	0.2058	0.501469
Malassezia	Acetatifactor	-0.0543	0.2068	0.502443
Gibberella	Anaerotruncus	-0.0531	0.2068	0.502443
Nakazawaea	Desulfovibrio	-0.061	0.2068	0.502443
Sclerotiniaceae_Un	Alloprevotella	0.0435	0.2068	0.502443
Gibberella	Eisenbergiella	-0.0492	0.2078	0.502684
Leptographium	Murimonas	-0.0463	0.2078	0.502684
Gibberella	Oscillibacter	-0.0482	0.2078	0.502684
Valsaceae_Un	Oscillibacter	-0.0539	0.2078	0.502684
Oidiodendron	Coprobacillus	-0.042	0.2078	0.502684
Puccinia	Turicibacter	-0.0455	0.2078	0.502684
Malassezia	Desulfovibrio	-0.05	0.2088	0.504738
Alternaria	Murimonas	0.0494	0.2098	0.505331
Trichosporon	Oscillibacter	-0.0514	0.2098	0.505331
Monographella	Ruminococcus	0.0555	0.2098	0.505331
Sclerotiniaceae_Un	Intestinimonas	-0.0511	0.2098	0.505331
Dothideomycetes_Un_1	Akkermansia	0.0361	0.2098	0.505331
Rhodotorula	Murimonas	-0.0404	0.2108	0.506646
Gibberella	Lachnobacterium	0.0358	0.2108	0.506646
Scheffersomyces	Coprobacillus	-0.0437	0.2108	0.506646
Cyberlindnera	Hungatella	-0.0464	0.2118	0.507229
Leptographium	Butyrivibrio	-0.044	0.2118	0.507229
Pichia	Lachnobacterium	-0.0356	0.2118	0.507229
Agaricomycetes_Un_1	Catabacter	-0.0461	0.2118	0.507229
Aspergillus	Turicibacter	0.0521	0.2118	0.507229
Dioszegia	Hungatella	0.0427	0.2128	0.507808
Oidiodendron	Ruminococcus	-0.0489	0.2128	0.507808
Vuilleminia	Butyricicoccus	-0.0507	0.2128	0.507808
Valsaceae_Un	Pseudoflavonifractor	-0.055	0.2128	0.507808
Valsaceae_Un	Ureaplasma	-0.0429	0.2128	0.507808
Sclerotiniaceae_Un	Clostridium_XlVa	-0.0497	0.2138	0.508744
Pleosporales_Un_1	Enterococcus	-0.0416	0.2138	0.508744
Pleosporales_Un_1	Gemella	-0.0354	0.2138	0.508744
Paecilomyces	Parabacteroides	-0.0483	0.2138	0.508744
Ascochyta	Acetatifactor	-0.0491	0.2158	0.51241
Cystofilobasidium	Fusicatenibacter	-0.0562	0.2158	0.51241
Trichocomaceae_Un	Clostridium_XVIII	0.0511	0.2158	0.51241
Dothideomycetes_Un_1	Dorea	0.0367	0.2168	0.513328
Valsaceae_Un	Lachnospiracea_incertae_sedis	-0.0419	0.2168	0.513328
Ascomycota_Un_1_1	Anaerotruncus	-0.0546	0.2168	0.513328
Paecilomyces	Helicobacter	0.0436	0.2168	0.513328
Trametes	Mobilitalea	0.0368	0.2178	0.514604
Ascochyta	Clostridium_IV	0.0462	0.2178	0.514604
Malassezia	Enterococcus	-0.0406	0.2178	0.514604
Tremellomycetes_Un_1	Lachnospiracea_incertae_sedis	0.0383	0.2188	0.515512
Eupenicillium	Murimonas	-0.0439	0.2188	0.515512
Penicillium	Lachnobacterium	-0.0363	0.2188	0.515512
Pichia	Escherichia.Shigella	-0.0429	0.2188	0.515512
Dioszegia	Roseburia	-0.0435	0.2198	0.516414
Debaryomyces	Intestinimonas	-0.056	0.2198	0.516414
Talaromyces	Anaerotruncus	-0.0513	0.2198	0.516414
Nakazawaea	Hydrogenoanaerobacterium	-0.0379	0.2198	0.516414
Gibberella	Fusicatenibacter	-0.0481	0.2208	0.517843
Phaeosphaeriaceae_Un	Anaerostipes	0.0328	0.2218	0.517843
Paecilomyces	Lachnobacterium	0.0332	0.2218	0.517843
Wallemia	Acetanaerobacterium	-0.0439	0.2218	0.517843
Rhodotorula	Catabacter	-0.0435	0.2208	0.517843
Vuilleminia	Gemella	0.0349	0.2218	0.517843
Fungi_Un_1_1	Escherichia.Shigella	-0.0383	0.2218	0.517843
Sordariomycetes_Un_1	Alistipes	-0.055	0.2218	0.517843
Itersonilia	Ureaplasma	0.0376	0.2218	0.517843
Hypocreales_Un_1	Lachnospiracea_incertae_sedis	-0.0406	0.2228	0.51837
Sordariomycetes_Un_1	Coprococcus	-0.0437	0.2228	0.51837
Valsaceae_Un	Desulfovibrio	-0.0507	0.2228	0.51837
Debaryomyces	Barnesiella	-0.0447	0.2228	0.51837
Scheffersomyces	Bifidobacterium	-0.0421	0.2228	0.51837
Clavispora	Eisenbergiella	-0.0581	0.2238	0.518535
Valsaceae_Un	Fusicatenibacter	-0.0531	0.2238	0.518535
Eupenicillium	Turicibacter	-0.045	0.2238	0.518535
Basidiomycota_Un_1_1	Parasutterella	0.0515	0.2238	0.518535
Cryptococcus_1	Barnesiella	-0.0466	0.2238	0.518535
Ascomycota_Un_1_1	Bacteroides	-0.0593	0.2238	0.518535
Trametes	Hungatella	0.0454	0.2248	0.518698
Agaricomycetes_Un_1	Lachnobacterium	0.0347	0.2248	0.518698
Cystofilobasidium	Pseudoflavonifractor	0.0529	0.2248	0.518698
Cyberlindnera	Anaerotruncus	-0.0507	0.2248	0.518698
Phoma	Desulfovibrio	-0.0521	0.2248	0.518698
Puccinia	Alistipes	-0.0485	0.2248	0.518698
Pichia	Marvinbryantia	-0.0535	0.2258	0.51993
Phoma	Staphylococcus	-0.037	0.2258	0.51993
Paecilomyces	Parvibacter	0.0336	0.2258	0.51993
Pleosporales_Un_1	Marvinbryantia	-0.051	0.2278	0.520597
Rhodotorula	Anaerostipes	0.0338	0.2268	0.520597
Leptographium	Mobilitalea	-0.0361	0.2278	0.520597
Vuilleminia	Lachnobacterium	0.0335	0.2268	0.520597
Aspergillus	Flavonifractor	-0.055	0.2278	0.520597
Rhodotorula	Desulfovibrio	0.0455	0.2278	0.520597
Nakazawaea	Bilophila	-0.0556	0.2268	0.520597
Fungi_Un_1_1	Rikenella	-0.0509	0.2278	0.520597
Phaeosphaeriaceae_Un	Enterorhabdus	-0.0409	0.2278	0.520597
Leptographium	Parvibacter	-0.0353	0.2268	0.520597
Cryptococcus_1	Ureaplasma	-0.0429	0.2278	0.520597
Dothideomycetes_Un_1	Clostridium_XlVb	-0.046	0.2288	0.521458
Incertae_sedis_11_Un	Roseburia	-0.0406	0.2288	0.521458
Valsaceae_Un	Clostridium_IV	-0.0497	0.2288	0.521458
Phaeosphaeriaceae_Un	Coprobacillus	-0.0378	0.2288	0.521458
Chaetothyriales_Un_1	Lachnospiracea_incertae_sedis	-0.0385	0.2298	0.523381
Ascochyta	Murimonas	0.0406	0.2308	0.524945
Puccinia	Hydrogenoanaerobacterium	0.0352	0.2308	0.524945
Pleosporaceae_Un	Clostridium_XlVa	-0.0465	0.2328	0.527701
Vuilleminia	Butyrivibrio	-0.041	0.2328	0.527701
Vuilleminia	Acetanaerobacterium	-0.0384	0.2328	0.527701
Cryptococcus_1	Clostridium_sensu_stricto	-0.0522	0.2328	0.527701
Fungi_Un_1_1	Corynebacterium	-0.0386	0.2328	0.527701
Sclerotiniaceae_Un	Anaerotruncus	-0.0474	0.2338	0.529251
Nakazawaea	Turicibacter	-0.0518	0.2338	0.529251
Cryptococcus_1	Parabacteroides	-0.0535	0.2348	0.531156
Ascomycota_Un_1_1	Dorea	-0.0388	0.2358	0.53198
Dothideomycetes_Un_1	Lactobacillus	-0.0459	0.2358	0.53198
Mrakia	Anaeroplasma	0.0462	0.2358	0.53198
Paecilomyces	Ureaplasma	0.0384	0.2358	0.53198
Dioszegia	Lactonifactor	0.033	0.2368	0.532442
Malassezia	Pseudoflavonifractor	-0.0473	0.2368	0.532442
Claviceps	Alistipes	-0.0557	0.2368	0.532442
Tremellomycetes_Un_1	Akkermansia	0.0325	0.2368	0.532442
Basidiomycota_Un_1_1	Akkermansia	-0.0356	0.2368	0.532442
Leptographium	Roseburia	0.0486	0.2378	0.533616
Phoma	Clostridium_sensu_stricto	-0.0498	0.2378	0.533616
Monographella	Akkermansia	-0.0346	0.2378	0.533616
Aureobasidium	Acetatifactor	-0.0491	0.2388	0.534784
Trichoderma	Flavonifractor	-0.0465	0.2388	0.534784
Rhodotorula	Lactobacillus	-0.0431	0.2388	0.534784
Cystofilobasidium	Desulfovibrio	-0.0515	0.2398	0.536306
Cyberlindnera	Bilophila	0.05	0.2398	0.536306
Cyberlindnera	Mobilitalea	-0.0332	0.2408	0.537824
Phoma	Parvibacter	-0.0337	0.2408	0.537824
Penicillium	Eisenbergiella	-0.0557	0.2418	0.538262
Dothideomycetes_Un_1	Romboutsia	-0.0401	0.2418	0.538262
Helotiales_Un_1	Gemella	0.0333	0.2418	0.538262
Vuilleminia	Turicibacter	0.0415	0.2418	0.538262
Chaetothyriales_Un_1	Bifidobacterium	-0.0398	0.2418	0.538262
Nakazawaea	Staphylococcus	-0.0355	0.2428	0.539771
Leptographium	Odoribacter	-0.0526	0.2428	0.539771
Pleosporales_Un_1	Eisenbergiella	-0.052	0.2438	0.541275
Clavispora	Akkermansia	-0.035	0.2438	0.541275
Oidiodendron	Lachnospiracea_incertae_sedis	0.0385	0.2448	0.542416
Dothideomycetes_Un_1	Oscillibacter	-0.0426	0.2448	0.542416
Vuilleminia	Staphylococcus	0.0321	0.2448	0.542416
Debaryomyces	Hungatella	-0.048	0.2468	0.545764
Paecilomyces	Bifidobacterium	-0.0395	0.2468	0.545764
Phoma	Ureaplasma	-0.0391	0.2468	0.545764
Oidiodendron	Romboutsia	-0.0413	0.2478	0.547252
Oidiodendron	Helicobacter	-0.0392	0.2478	0.547252
Paecilomyces	Clostridium_XlVb	0.0495	0.2488	0.547337
Sclerotiniaceae_Un	Lachnospiracea_incertae_sedis	0.0375	0.2498	0.547337
Eupenicillium	Butyrivibrio	-0.0398	0.2498	0.547337
Tremellomycetes_Un_1	Enterococcus	0.0363	0.2488	0.547337
Pleosporales_Un_1	Clostridium_XVIII	-0.0436	0.2488	0.547337
Tremellomycetes_Un_1	Mucispirillum	-0.0445	0.2498	0.547337
Phoma	Parasutterella	0.0512	0.2498	0.547337
Trichosporon	Odoribacter	-0.0456	0.2498	0.547337
Saccharomycetales_Un_1	Bacteroides	-0.0549	0.2498	0.547337
Trichoderma	Ureaplasma	-0.0398	0.2488	0.547337
Cystofilobasidium	Ureaplasma	0.0387	0.2498	0.547337
Malassezia	Akkermansia	-0.0323	0.2498	0.547337
Debaryomyces	Lachnospiracea_incertae_sedis	-0.0449	0.2507	0.548232
Phaeosphaeriaceae_Un	Murimonas	0.0395	0.2507	0.548232
Dothideomycetes_Un_1	Lachnobacterium	0.0311	0.2507	0.548232
Debaryomyces	Acetatifactor	-0.0508	0.2517	0.549701
Puccinia	Anaerostipes	0.0342	0.2517	0.549701
Talaromyces	Clostridium_sensu_stricto	0.0479	0.2527	0.550807
Ascochyta	Escherichia.Shigella	-0.0376	0.2527	0.550807
Basidiomycota_Un_1_1	Alloprevotella	0.042	0.2527	0.550807
Ascomycota_Un_1_1	Acetanaerobacterium	-0.0392	0.2537	0.55155
Talaromyces	Turicibacter	-0.0439	0.2537	0.55155
Dioszegia	Turicibacter	0.0416	0.2537	0.55155
Eupenicillium	Enterorhabdus	0.0427	0.2537	0.55155
Scheffersomyces	Lachnospiracea_incertae_sedis	-0.0364	0.2547	0.552648
Eupenicillium	Lactonifactor	-0.0359	0.2547	0.552648
Chaetothyriales_Un_1	Clostridium_sensu_stricto	-0.0436	0.2547	0.552648
Dioszegia	Anaerotruncus	-0.0438	0.2557	0.553383
Basidiomycota_Un_1_1	Enterococcus	-0.0375	0.2557	0.553383
Trichosporon	Parabacteroides	-0.0424	0.2557	0.553383
Gibberella	Enterorhabdus	0.0399	0.2557	0.553383
Helotiales_Un_1	Clostridium_XlVb	-0.0439	0.2567	0.554115
Trichosporon	Intestinimonas	-0.0439	0.2567	0.554115
Puccinia	Helicobacter	0.0391	0.2567	0.554115
Cyberlindnera	Enterorhabdus	0.0439	0.2567	0.554115
Gibberella	Acetatifactor	-0.0434	0.2577	0.555557
Dioszegia	Ruminococcus2	0.0406	0.2577	0.555557
Pleosporaceae_Un	Roseburia	-0.0441	0.2587	0.55628
Nakazawaea	Romboutsia	0.0462	0.2587	0.55628
Sordariomycetes_Un_1	Bacteroides	-0.0505	0.2587	0.55628
Trichocomaceae_Un	Paraprevotella	-0.0516	0.2587	0.55628
Helotiales_Un_1	Romboutsia	0.041	0.2597	0.557356
Pichia	Bilophila	-0.0551	0.2597	0.557356
Helotiales_Un_1	Alistipes	-0.0456	0.2597	0.557356
Candida	Gemella	-0.0335	0.2607	0.559144
Trichosporon	Fusicatenibacter	-0.0441	0.2617	0.559497
Talaromyces	Hungatella	-0.0412	0.2617	0.559497
Claviceps	Anaerostipes	-0.0326	0.2617	0.559497
Ascomycota_Un_1_1	Lactonifactor	-0.0341	0.2617	0.559497
Malassezia	Paraprevotella	0.0441	0.2617	0.559497
Itersonilia	Paraprevotella	-0.0392	0.2627	0.561276
Debaryomyces	Clostridium_XlVb	-0.0515	0.2637	0.562694
Candida	Akkermansia	-0.0327	0.2637	0.562694
Aspergillus	Streptococcus	0.0319	0.2647	0.564469
Fungi_Un_1_1	Odoribacter	-0.0447	0.2657	0.56624
Alternaria	Butyrivibrio	0.0386	0.2667	0.567288
Valsaceae_Un	Anaerovorax	-0.0497	0.2667	0.567288
Chaetothyriales_Un_1	Gemella	0.0317	0.2667	0.567288
Cryptococcus_1	Anaerostipes	-0.031	0.2687	0.569372
Tremellomycetes_Un_1	Anaerostipes	0.0309	0.2687	0.569372
Cyberlindnera	Lactonifactor	-0.0328	0.2687	0.569372
Wickerhamomyces	Catabacter	-0.0439	0.2687	0.569372
Clavispora	Desulfovibrio	-0.0505	0.2687	0.569372
Rhodotorula	Parvibacter	0.0302	0.2687	0.569372
Sordariomycetes_Un_1	Oscillibacter	-0.0486	0.2697	0.569688
Cystofilobasidium	Hydrogenoanaerobacterium	0.0346	0.2697	0.569688
Itersonilia	Catabacter	-0.0355	0.2697	0.569688
Leptographium	Romboutsia	0.0434	0.2697	0.569688
Pleosporales_Un_1	Parasutterella	-0.0516	0.2697	0.569688
Dioszegia	Coprococcus	0.0382	0.2707	0.570361
Debaryomyces	Blautia	-0.0436	0.2707	0.570361
Nakazawaea	Oscillibacter	-0.0516	0.2707	0.570361
Pichia	Odoribacter	-0.0519	0.2707	0.570361
Aureobasidium	Lachnospiracea_incertae_sedis	-0.0368	0.2717	0.571031
Claviceps	Acetanaerobacterium	0.0345	0.2717	0.571031
Oidiodendron	Streptococcus	0.0303	0.2717	0.571031
Tremellomycetes_Un_1	Helicobacter	0.0366	0.2717	0.571031
Cryptococcus_1	Staphylococcus	-0.0331	0.2727	0.572414
Oidiodendron	Odoribacter	-0.0422	0.2727	0.572414
Tremellomycetes_Un_1	Lactonifactor	0.0317	0.2737	0.573793
Gibberella	Parasutterella	0.0426	0.2737	0.573793
Trichoderma	Butyricicoccus	-0.0463	0.2747	0.575169
Fungi_Un_1_1	Catabacter	-0.0418	0.2747	0.575169
Itersonilia	Clostridium_XlVb	-0.0423	0.2757	0.575464
Trametes	Fusicatenibacter	-0.0468	0.2757	0.575464
Tremellomycetes_Un_1	Lachnobacterium	0.0279	0.2757	0.575464
Mrakia	Flavonifractor	0.0443	0.2757	0.575464
Eupenicillium	Paraprevotella	-0.0437	0.2757	0.575464
Candida	Anaerovorax	-0.0498	0.2767	0.576473
Oidiodendron	Clostridium_XVIII	-0.0382	0.2767	0.576473
Tremellomycetes_Un_1	Parvibacter	0.0311	0.2767	0.576473
Wickerhamomyces	Lactonifactor	-0.0314	0.2777	0.57712
Trichosporon	Flavonifractor	-0.0441	0.2777	0.57712
Chaetothyriales_Un_1	Romboutsia	-0.0386	0.2777	0.57712
Oidiodendron	Alistipes	-0.0423	0.2777	0.57712
Mrakia	Lachnobacterium	0.0303	0.2787	0.577763
Paecilomyces	Lactobacillus	-0.0436	0.2787	0.577763
Penicillium	Parabacteroides	-0.0512	0.2787	0.577763
Dioszegia	Bifidobacterium	-0.0387	0.2787	0.577763
Vuilleminia	Dorea	0.031	0.2807	0.58083
Eupenicillium	Mucispirillum	-0.0485	0.2807	0.58083
Ascomycota_Un_1_1	Rikenella	-0.0483	0.2807	0.58083
Vuilleminia	Mobilitalea	0.0306	0.2817	0.581462
Phoma	Lachnobacterium	-0.028	0.2817	0.581462
Trichosporon	Clostridium_sensu_stricto	-0.0389	0.2817	0.581462
Pleosporaceae_Un	Parabacteroides	-0.0442	0.2817	0.581462
Phaeosphaeriaceae_Un	Blautia	-0.0362	0.2827	0.582449
Rhodotorula	Mobilitalea	0.0301	0.2827	0.582449
Pleosporaceae_Un	Bifidobacterium	-0.0367	0.2827	0.582449
Leptographium	Fusicatenibacter	0.0479	0.2837	0.583432
Trichoderma	Blautia	-0.0379	0.2837	0.583432
Ascochyta	Lactobacillus	0.0422	0.2837	0.583432
Wickerhamomyces	Anaerotruncus	-0.0486	0.2847	0.585129
Clavispora	Lachnospiracea_incertae_sedis	-0.0393	0.2857	0.585388
Cystofilobasidium	Lachnobacterium	0.0297	0.2857	0.585388
Incertae_sedis_11_Un	Streptococcus	0.0279	0.2857	0.585388
Cyberlindnera	Helicobacter	0.0361	0.2857	0.585388
Trichocomaceae_Un	Alistipes	-0.0519	0.2857	0.585388
Pleosporales_Un_1	Acetatifactor	-0.0482	0.2867	0.586002
Davidiella	Ruminococcus	0.0507	0.2867	0.586002
Eupenicillium	Enterococcus	-0.0348	0.2867	0.586002
Nakazawaea	Mucispirillum	-0.0496	0.2867	0.586002
Trichocomaceae_Un	Clostridium_XlVa	-0.0512	0.2877	0.586614
Pichia	Anaerostipes	-0.0315	0.2877	0.586614
Valsaceae_Un	Blautia	-0.0395	0.2877	0.586614
Chaetothyriales_Un_1	Odoribacter	-0.0444	0.2877	0.586614
Vuilleminia	Acetatifactor	0.0445	0.2887	0.588294
Wickerhamomyces	Dorea	-0.0332	0.2897	0.589256
Rhodotorula	Coprococcus	0.0329	0.2897	0.589256
Aureobasidium	Akkermansia	-0.0302	0.2897	0.589256
Monographella	Hungatella	-0.0423	0.2907	0.589499
Tremellomycetes_Un_1	Anaerotruncus	-0.0377	0.2907	0.589499
Oidiodendron	Gemella	0.0311	0.2907	0.589499
Pichia	Enterorhabdus	0.0403	0.2907	0.589499
Agaricomycetes_Un_1	Parvibacter	0.0278	0.2907	0.589499
Sclerotiniaceae_Un	Roseburia	-0.0398	0.2917	0.591169
Saccharomycetales_Un_1	Eisenbergiella	-0.0468	0.2927	0.591763
Tremellomycetes_Un_1	Butyrivibrio	0.0343	0.2927	0.591763
Chaetothyriales_Un_1	Enterococcus	-0.0343	0.2927	0.591763
Puccinia	Odoribacter	-0.0406	0.2927	0.591763
Monographella	Catabacter	0.0433	0.2937	0.593069
Wallemia	Parvibacter	-0.0305	0.2937	0.593069
Dioszegia	Dorea	0.0298	0.2947	0.593656
Trichosporon	Lachnobacterium	0.0286	0.2947	0.593656
Vuilleminia	Anaerovorax	-0.0412	0.2947	0.593656
Pleosporaceae_Un	Catabacter	-0.039	0.2947	0.593656
Valsaceae_Un	Hungatella	-0.0393	0.2957	0.594954
Sclerotiniaceae_Un	Escherichia.Shigella	-0.0313	0.2957	0.594954
Sordariomycetes_Un_1	Butyrivibrio	-0.0361	0.2967	0.595892
Cystofilobasidium	Flavonifractor	0.0449	0.2967	0.595892
Vuilleminia	Corynebacterium	0.0321	0.2967	0.595892
Pleosporales_Un_1	Blautia	-0.0422	0.2977	0.597542
Ascochyta	Clostridium_XlVb	-0.0421	0.2987	0.598831
Cystofilobasidium	Parvibacter	0.0303	0.2987	0.598831
Saccharomycetales_Un_1	Lachnospiracea_incertae_sedis	-0.0342	0.2997	0.599758
Dioszegia	Ruminococcus	-0.0402	0.2997	0.599758
Pichia	Helicobacter	-0.0389	0.2997	0.599758
Itersonilia	Eisenbergiella	-0.0393	0.3007	0.599966
Mrakia	Fusicatenibacter	-0.0416	0.3007	0.599966
Phoma	Marvinbryantia	0.044	0.3007	0.599966
Ascochyta	Odoribacter	-0.0438	0.3007	0.599966
Wallemia	Bifidobacterium	-0.0401	0.3007	0.599966
Trichocomaceae_Un	Lactonifactor	-0.0309	0.3017	0.600887
Alternaria	Blautia	0.0421	0.3017	0.600887
Pleosporaceae_Un	Anaerotruncus	-0.0392	0.3017	0.600887
Sordariomycetes_Un_1	Bilophila	-0.0481	0.3037	0.604511
Rhodotorula	Dorea	0.0298	0.3047	0.604704
Trichosporon	Hungatella	-0.0351	0.3047	0.604704
Pleosporaceae_Un	Butyrivibrio	0.0334	0.3047	0.604704
Davidiella	Desulfovibrio	-0.0497	0.3047	0.604704
Eupenicillium	Helicobacter	-0.0371	0.3047	0.604704
Debaryomyces	Dorea	-0.0331	0.3057	0.606329
Hypocreales_Un_1	Ruminococcus2	-0.0372	0.3067	0.606874
Puccinia	Butyricicoccus	0.0397	0.3067	0.606874
Puccinia	Streptococcus	0.0281	0.3067	0.606874
Ascomycota_Un_1_1	Alloprevotella	-0.0426	0.3067	0.606874
Dioszegia	Anaerovorax	-0.0402	0.3077	0.608494
Cyberlindnera	Parabacteroides	-0.0425	0.3087	0.610111
Agaricomycetes_Un_1	Eisenbergiella	-0.0384	0.3097	0.611005
Aureobasidium	Acetanaerobacterium	-0.0318	0.3097	0.611005
Paecilomyces	Gemella	0.0292	0.3097	0.611005
Incertae_sedis_11_Un	Mobilitalea	0.0278	0.3107	0.611896
Monographella	Mobilitalea	-0.0293	0.3107	0.611896
Pichia	Gemella	-0.0302	0.3107	0.611896
Cryptococcus_1	Mobilitalea	-0.0302	0.3127	0.614712
Pleosporaceae_Un	Lachnobacterium	0.0289	0.3147	0.614712
Leptographium	Anaerotruncus	0.047	0.3127	0.614712
Aspergillus	Catabacter	-0.0421	0.3147	0.614712
Eupenicillium	Clostridium_sensu_stricto	-0.0428	0.3137	0.614712
Itersonilia	Clostridium_sensu_stricto	-0.0346	0.3137	0.614712
Gibberella	Streptococcus	0.0289	0.3137	0.614712
Phoma	Streptococcus	-0.0291	0.3147	0.614712
Vuilleminia	Streptococcus	0.0275	0.3137	0.614712
Hypocreales_Un_1	Turicibacter	-0.0348	0.3147	0.614712
Leptographium	Turicibacter	-0.0379	0.3137	0.614712
Pleosporales_Un_1	Odoribacter	-0.044	0.3147	0.614712
Sclerotiniaceae_Un	Parvibacter	0.0288	0.3147	0.614712
Vuilleminia	Anaeroplasma	-0.0383	0.3137	0.614712
Ascomycota_Un_1_1	Eisenbergiella	-0.0508	0.3177	0.614832
Dothideomycetes_Un_1	Fusicatenibacter	-0.0395	0.3167	0.614832
Davidiella	Butyrivibrio	-0.0385	0.3167	0.614832
Leptographium	Lactonifactor	-0.0318	0.3167	0.614832
Dothideomycetes_Un_1	Butyricicoccus	-0.0376	0.3177	0.614832
Aspergillus	Hydrogenoanaerobacterium	0.0317	0.3167	0.614832
Ascochyta	Catabacter	-0.0374	0.3177	0.614832
Cryptococcus_1	Gemella	-0.0283	0.3177	0.614832
Penicillium	Coprobacillus	-0.0377	0.3167	0.614832
Pleosporales_Un_1	Bilophila	-0.0465	0.3177	0.614832
Itersonilia	Odoribacter	-0.0359	0.3177	0.614832
Puccinia	Barnesiella	0.0341	0.3157	0.614832
Agaricomycetes_Un_1	Alistipes	-0.0398	0.3167	0.614832
Scheffersomyces	Alloprevotella	-0.0348	0.3157	0.614832
Hypocreales_Un_1	Akkermansia	0.0275	0.3177	0.614832
Trametes	Akkermansia	0.0321	0.3157	0.614832
Malassezia	Bacteroides	-0.0451	0.3187	0.616055
Trichosporon	Parvibacter	0.0267	0.3187	0.616055
Sordariomycetes_Un_1	Clostridium_XlVa	-0.0454	0.3197	0.61692
Sordariomycetes_Un_1	Hungatella	-0.0394	0.3197	0.61692
Gibberella	Corynebacterium	-0.0297	0.3197	0.61692
Basidiomycota_Un_1_1	Acetatifactor	-0.0425	0.3207	0.617781
Dothideomycetes_Un_1	Parvibacter	0.027	0.3207	0.617781
Dioszegia	Parvibacter	0.0273	0.3207	0.617781
Dothideomycetes_Un_1	Clostridium_XlVa	-0.0384	0.3217	0.61864
Trichocomaceae_Un	Roseburia	0.0467	0.3217	0.61864
Malassezia	Intestinimonas	-0.041	0.3217	0.61864
Rhodotorula	Clostridium_XlVa	-0.0367	0.3227	0.619851
Vuilleminia	Lactobacillus	-0.04	0.3227	0.619851
Trichoderma	Butyrivibrio	-0.0328	0.3237	0.620348
Paecilomyces	Flavonifractor	0.0415	0.3237	0.620348
Sordariomycetes_Un_1	Paraprevotella	-0.0407	0.3237	0.620348
Monographella	Enterorhabdus	-0.0387	0.3237	0.620348
Ascochyta	Romboutsia	-0.0343	0.3247	0.620488
Alternaria	Paraprevotella	0.0417	0.3247	0.620488
Itersonilia	Bifidobacterium	-0.0303	0.3247	0.620488
Trichocomaceae_Un	Anaeroplasma	-0.0462	0.3247	0.620488
Malassezia	Anaeroplasma	-0.0406	0.3247	0.620488
Clavispora	Mucispirillum	-0.0463	0.3257	0.62169
Nakazawaea	Alloprevotella	-0.0402	0.3257	0.62169
Paecilomyces	Odoribacter	-0.0393	0.3267	0.622888
Phoma	Barnesiella	-0.0353	0.3267	0.622888
Agaricomycetes_Un_1	Clostridium_XlVb	-0.0397	0.3277	0.623729
Wickerhamomyces	Anaerostipes	-0.0288	0.3277	0.623729
Cryptococcus_1	Enterococcus	-0.0328	0.3277	0.623729
Chaetothyriales_Un_1	Hydrogenoanaerobacterium	0.0287	0.3287	0.624567
Wickerhamomyces	Streptococcus	-0.0282	0.3287	0.624567
Hypocreales_Un_1	Bilophila	0.0403	0.3287	0.624567
Dothideomycetes_Un_1	Lactonifactor	0.0291	0.3297	0.625757
Cystofilobasidium	Barnesiella	-0.0331	0.3297	0.625757
Trichosporon	Streptococcus	0.0272	0.3307	0.626589
Trichocomaceae_Un	Enterococcus	-0.033	0.3307	0.626589
Paecilomyces	Alloprevotella	-0.035	0.3307	0.626589
Ascomycota_Un_1_1	Clostridium_XlVa	-0.0456	0.3317	0.627419
Wickerhamomyces	Butyrivibrio	-0.0334	0.3317	0.627419
Tremellomycetes_Un_1	Corynebacterium	0.0296	0.3317	0.627419
Scheffersomyces	Fusicatenibacter	-0.0405	0.3327	0.628246
Trametes	Coprococcus	0.0322	0.3327	0.628246
Talaromyces	Anaerovorax	0.039	0.3327	0.628246
Dothideomycetes_Un_1	Blautia	-0.0324	0.3337	0.629424
Cyberlindnera	Gemella	-0.0287	0.3337	0.629424
Rhodotorula	Butyricicoccus	-0.0357	0.3347	0.630955
Dothideomycetes_Un_1	Catabacter	-0.034	0.3357	0.632484
Pleosporaceae_Un	Oscillibacter	-0.039	0.3367	0.632943
Trametes	Oscillibacter	-0.0424	0.3367	0.632943
Scheffersomyces	Streptococcus	0.0274	0.3367	0.632943
Agaricomycetes_Un_1	Helicobacter	0.0324	0.3367	0.632943
Mrakia	Staphylococcus	0.0299	0.3377	0.633755
Rhodotorula	Rikenella	-0.0346	0.3377	0.633755
Candida	Bacteroides	0.0454	0.3377	0.633755
Scheffersomyces	Acetanaerobacterium	-0.0286	0.3387	0.635276
Vuilleminia	Coprobacillus	-0.0336	0.3397	0.636439
Pichia	Bifidobacterium	-0.0368	0.3397	0.636439
Sordariomycetes_Un_1	Blautia	-0.0351	0.3407	0.636531
Pichia	Streptococcus	-0.0266	0.3407	0.636531
Saccharomycetales_Un_1	Streptococcus	-0.0259	0.3407	0.636531
Ascomycota_Un_1_1	Enterorhabdus	0.0379	0.3407	0.636531
Sordariomycetes_Un_1	Anaeroplasma	-0.0393	0.3407	0.636531
Chaetothyriales_Un_1	Intestinimonas	-0.041	0.3417	0.637688
Trichoderma	Corynebacterium	-0.0318	0.3417	0.637688
Cyberlindnera	Eisenbergiella	-0.0411	0.3427	0.638842
Trichosporon	Akkermansia	0.027	0.3427	0.638842
Helotiales_Un_1	Marvinbryantia	-0.0366	0.3437	0.639993
Puccinia	Lactobacillus	0.0366	0.3437	0.639993
Oidiodendron	Alloprevotella	-0.0344	0.3447	0.641498
Davidiella	Marvinbryantia	0.0423	0.3457	0.642288
Leptographium	Anaerostipes	-0.0275	0.3457	0.642288
Alternaria	Catabacter	-0.038	0.3457	0.642288
Helotiales_Un_1	Ruminococcus2	-0.0348	0.3467	0.643076
Malassezia	Clostridium_IV	-0.0382	0.3467	0.643076
Saccharomycetales_Un_1	Parabacteroides	0.043	0.3467	0.643076
Gibberella	Butyricicoccus	-0.0353	0.3477	0.64386
Cyberlindnera	Acetanaerobacterium	-0.0323	0.3477	0.64386
Pichia	Parvibacter	-0.0276	0.3477	0.64386
Mrakia	Turicibacter	-0.0338	0.3487	0.644643
Wallemia	Corynebacterium	-0.0317	0.3487	0.644643
Eupenicillium	Ureaplasma	-0.0335	0.3487	0.644643
Oidiodendron	Clostridium_XlVa	-0.0361	0.3506	0.64495
Trichocomaceae_Un	Dorea	-0.0278	0.3497	0.64495
Leptographium	Dorea	-0.0282	0.3506	0.64495
Rhodotorula	Lachnospiracea_incertae_sedis	0.0288	0.3497	0.64495
Cryptococcus_1	Lactonifactor	-0.0291	0.3506	0.64495
Cystofilobasidium	Butyricicoccus	-0.0401	0.3506	0.64495
Basidiomycota_Un_1_1	Barnesiella	-0.0318	0.3506	0.64495
Sclerotiniaceae_Un	Alistipes	-0.0373	0.3506	0.64495
Rhodotorula	Bacteroides	-0.0357	0.3497	0.64495
Chaetothyriales_Un_1	Fusicatenibacter	-0.0375	0.3516	0.645371
Trichosporon	Marvinbryantia	0.0332	0.3516	0.645371
Trichocomaceae_Un	Oscillibacter	0.0479	0.3516	0.645371
Pleosporaceae_Un	Parvibacter	0.0266	0.3516	0.645371
Trichosporon	Anaerostipes	0.0254	0.3526	0.646498
Ascochyta	Barnesiella	-0.0311	0.3526	0.646498
Ascomycota_Un_1_1	Oscillibacter	-0.044	0.3536	0.647622
Phaeosphaeriaceae_Un	Helicobacter	0.0297	0.3536	0.647622
Debaryomyces	Roseburia	0.0407	0.3546	0.649098
Leptographium	Escherichia.Shigella	-0.0291	0.3556	0.650573
Debaryomyces	Coprococcus	-0.0349	0.3566	0.652046
Sordariomycetes_Un_1	Mobilitalea	-0.026	0.3576	0.652805
Paecilomyces	Desulfovibrio	0.0359	0.3576	0.652805
Mrakia	Bilophila	-0.0363	0.3576	0.652805
Penicillium	Coprococcus	-0.0349	0.3586	0.653562
Sclerotiniaceae_Un	Lachnobacterium	0.0245	0.3586	0.653562
Helotiales_Un_1	Acetanaerobacterium	-0.0289	0.3586	0.653562
Paecilomyces	Acetatifactor	0.0365	0.3596	0.65396
Trichocomaceae_Un	Butyrivibrio	-0.0353	0.3596	0.65396
Paecilomyces	Acetanaerobacterium	0.0289	0.3596	0.65396
Incertae_sedis_11_Un	Hydrogenoanaerobacterium	0.0276	0.3596	0.65396
Valsaceae_Un	Clostridium_XlVb	-0.0382	0.3616	0.656172
Rhodotorula	Lachnobacterium	0.0253	0.3616	0.656172
Itersonilia	Clostridium_XVIII	-0.0306	0.3616	0.656172
Rhodotorula	Bilophila	0.0336	0.3616	0.656172
Aureobasidium	Ruminococcus	0.0382	0.3626	0.656208
Rhodotorula	Pseudoflavonifractor	-0.0321	0.3626	0.656208
Sordariomycetes_Un_1	Acetanaerobacterium	-0.0292	0.3626	0.656208
Malassezia	Clostridium_sensu_stricto	-0.0379	0.3626	0.656208
Puccinia	Bifidobacterium	0.0303	0.3626	0.656208
Leptographium	Blautia	-0.035	0.3636	0.656244
Talaromyces	Pseudoflavonifractor	-0.0379	0.3636	0.656244
Valsaceae_Un	Hydrogenoanaerobacterium	-0.0262	0.3636	0.656244
Davidiella	Clostridium_sensu_stricto	-0.0388	0.3636	0.656244
Basidiomycota_Un_1_1	Parvibacter	-0.0248	0.3636	0.656244
Debaryomyces	Hydrogenoanaerobacterium	-0.027	0.3646	0.65734
Agaricomycetes_Un_1	Ureaplasma	0.029	0.3646	0.65734
Puccinia	Dorea	0.026	0.3656	0.657726
Cryptococcus_1	Coprococcus	-0.0311	0.3656	0.657726
Agaricomycetes_Un_1	Clostridium_sensu_stricto	-0.0346	0.3656	0.657726
Monographella	Enterococcus	-0.0292	0.3656	0.657726
Cystofilobasidium	Oscillibacter	-0.0404	0.3666	0.658817
Sclerotiniaceae_Un	Paraprevotella	0.0342	0.3666	0.658817
Pleosporaceae_Un	Marvinbryantia	0.0358	0.3676	0.658846
Ascochyta	Lactonifactor	0.027	0.3676	0.658846
Wallemia	Intestinimonas	0.0448	0.3676	0.658846
Basidiomycota_Un_1_1	Coprobacillus	-0.0327	0.3676	0.658846
Dioszegia	Parabacteroides	-0.0369	0.3676	0.658846
Valsaceae_Un	Staphylococcus	-0.0294	0.3686	0.660285
Trametes	Eisenbergiella	-0.0418	0.3696	0.660662
Alternaria	Acetatifactor	0.0418	0.3696	0.660662
Trametes	Bilophila	-0.0404	0.3696	0.660662
Trichocomaceae_Un	Bacteroides	0.0445	0.3696	0.660662
Dothideomycetes_Un_1	Mobilitalea	0.0241	0.3706	0.661391
Wickerhamomyces	Anaerovorax	-0.0398	0.3706	0.661391
Saccharomycetales_Un_1	Odoribacter	-0.0418	0.3706	0.661391
Cystofilobasidium	Coprococcus	-0.0304	0.3716	0.662116
Puccinia	Mobilitalea	0.0256	0.3716	0.662116
Saccharomycetales_Un_1	Lachnobacterium	-0.0252	0.3716	0.662116
Itersonilia	Pseudoflavonifractor	-0.0336	0.3726	0.663545
Monographella	Fusicatenibacter	-0.04	0.3736	0.663561
Valsaceae_Un	Streptococcus	0.0248	0.3736	0.663561
Paecilomyces	Barnesiella	-0.0281	0.3736	0.663561
Dioszegia	Paraprevotella	-0.0325	0.3736	0.663561
Valsaceae_Un	Anaeroplasma	-0.0383	0.3736	0.663561
Pleosporales_Un_1	Anaerostipes	-0.0252	0.3776	0.667831
Agaricomycetes_Un_1	Mobilitalea	0.0255	0.3776	0.667831
Trichosporon	Anaerotruncus	-0.0359	0.3776	0.667831
Vuilleminia	Clostridium_sensu_stricto	0.0325	0.3776	0.667831
Fungi_Un_1_1	Streptococcus	-0.0267	0.3776	0.667831
Wickerhamomyces	Barnesiella	-0.0321	0.3776	0.667831
Clavispora	Alloprevotella	0.0372	0.3766	0.667831
Valsaceae_Un	Corynebacterium	0.0279	0.3776	0.667831
Aspergillus	Mucispirillum	0.0429	0.3796	0.669953
Candida	Mucispirillum	-0.0427	0.3796	0.669953
Clavispora	Parabacteroides	0.0395	0.3796	0.669953
Oidiodendron	Rikenella	0.0363	0.3796	0.669953
Sordariomycetes_Un_1	Acetatifactor	-0.0372	0.3816	0.670303
Wallemia	Coprococcus	0.0315	0.3816	0.670303
Vuilleminia	Lactonifactor	0.0265	0.3816	0.670303
Debaryomyces	Oscillibacter	-0.0416	0.3816	0.670303
Rhodotorula	Clostridium_IV	-0.031	0.3816	0.670303
Debaryomyces	Desulfovibrio	0.041	0.3806	0.670303
Aureobasidium	Parasutterella	-0.037	0.3806	0.670303
Fungi_Un_1_1	Alloprevotella	-0.032	0.3816	0.670303
Ascomycota_Un_1_1	Ureaplasma	0.0317	0.3806	0.670303
Trichosporon	Butyrivibrio	-0.0295	0.3826	0.671355
Debaryomyces	Mobilitalea	-0.0251	0.3826	0.671355
Basidiomycota_Un_1_1	Mobilitalea	-0.0263	0.3836	0.672757
Cyberlindnera	Hydrogenoanaerobacterium	0.0254	0.3846	0.673805
Sclerotiniaceae_Un	Anaerovorax	-0.0328	0.3846	0.673805
Monographella	Lachnospiracea_incertae_sedis	-0.0306	0.3856	0.674498
Wickerhamomyces	Enterococcus	-0.0278	0.3856	0.674498
Davidiella	Alloprevotella	-0.0354	0.3856	0.674498
Vuilleminia	Lachnospiracea_incertae_sedis	0.0297	0.3866	0.675541
Hypocreales_Un_1	Ureaplasma	-0.0299	0.3866	0.675541
Aureobasidium	Eisenbergiella	-0.0374	0.3886	0.678682
Malassezia	Roseburia	0.0338	0.3896	0.679365
Eupenicillium	Dorea	0.0262	0.3896	0.679365
Gibberella	Bilophila	-0.0375	0.3896	0.679365
Trichoderma	Dorea	-0.0261	0.3906	0.679693
Aureobasidium	Mobilitalea	-0.0243	0.3906	0.679693
Dioszegia	Enterococcus	0.0261	0.3906	0.679693
Monographella	Coprobacillus	-0.0303	0.3906	0.679693
Chaetothyriales_Un_1	Hungatella	-0.0307	0.3926	0.680696
Aspergillus	Mobilitalea	-0.0277	0.3916	0.680696
Scheffersomyces	Intestinimonas	-0.0348	0.3926	0.680696
Clavispora	Romboutsia	0.0337	0.3916	0.680696
Trichoderma	Enterococcus	-0.0273	0.3926	0.680696
Talaromyces	Gemella	-0.0257	0.3926	0.680696
Trichoderma	Turicibacter	0.0325	0.3926	0.680696
Phaeosphaeriaceae_Un	Marvinbryantia	-0.0327	0.3966	0.680932
Cryptococcus_1	Lachnospiracea_incertae_sedis	-0.0311	0.3956	0.680932
Fungi_Un_1_1	Murimonas	-0.0288	0.3956	0.680932
Sordariomycetes_Un_1	Anaerostipes	-0.0241	0.3946	0.680932
Valsaceae_Un	Lactonifactor	-0.0278	0.3946	0.680932
Pleosporales_Un_1	Lactonifactor	-0.0256	0.3956	0.680932
Trichoderma	Mobilitalea	0.0254	0.3936	0.680932
Pleosporales_Un_1	Ruminococcus	0.0375	0.3936	0.680932
Mrakia	Ruminococcus	0.033	0.3966	0.680932
Gibberella	Intestinimonas	-0.0336	0.3966	0.680932
Scheffersomyces	Clostridium_sensu_stricto	-0.0326	0.3966	0.680932
Pichia	Staphylococcus	-0.0272	0.3966	0.680932
Rhodotorula	Helicobacter	0.0279	0.3946	0.680932
Agaricomycetes_Un_1	Parasutterella	-0.0336	0.3966	0.680932
Malassezia	Escherichia.Shigella	-0.0266	0.3956	0.680932
Malassezia	Odoribacter	-0.0373	0.3946	0.680932
Ascomycota_Un_1_1	Parabacteroides	-0.0383	0.3936	0.680932
Cyberlindnera	Barnesiella	-0.028	0.3936	0.680932
Pleosporaceae_Un	Rikenella	-0.0332	0.3946	0.680932
Hypocreales_Un_1	Pseudoflavonifractor	-0.0329	0.3976	0.681949
Sclerotiniaceae_Un	Enterorhabdus	-0.03	0.3976	0.681949
Pleosporaceae_Un	Lachnospiracea_incertae_sedis	-0.0288	0.3996	0.684328
Malassezia	Lactonifactor	-0.0245	0.3996	0.684328
Davidiella	Corynebacterium	-0.028	0.3996	0.684328
Scheffersomyces	Mucispirillum	-0.034	0.4016	0.686699
Trichosporon	Desulfovibrio	-0.033	0.4016	0.686699
Scheffersomyces	Parasutterella	-0.0349	0.4016	0.686699
Dothideomycetes_Un_1	Murimonas	0.0279	0.4026	0.687006
Agaricomycetes_Un_1	Ruminococcus2	0.0288	0.4026	0.687006
Saccharomycetales_Un_1	Anaerovorax	-0.0358	0.4026	0.687006
Scheffersomyces	Rikenella	-0.0357	0.4026	0.687006
Gibberella	Mucispirillum	-0.0336	0.4036	0.687311
Pleosporaceae_Un	Escherichia.Shigella	0.0256	0.4036	0.687311
Phoma	Rikenella	0.0374	0.4036	0.687311
Wickerhamomyces	Bacteroides	-0.0395	0.4036	0.687311
Helotiales_Un_1	Lachnobacterium	0.0245	0.4046	0.687964
Tremellomycetes_Un_1	Hydrogenoanaerobacterium	0.024	0.4046	0.687964
Basidiomycota_Un_1_1	Clostridium_sensu_stricto	-0.0355	0.4046	0.687964
Helotiales_Un_1	Pseudoflavonifractor	-0.0339	0.4076	0.692362
Dothideomycetes_Un_1	Staphylococcus	0.0237	0.4076	0.692362
Chaetothyriales_Un_1	Dorea	0.0234	0.4086	0.693357
Alternaria	Corynebacterium	-0.0287	0.4086	0.693357
Cyberlindnera	Staphylococcus	-0.0239	0.4096	0.69435
Aspergillus	Escherichia.Shigella	-0.0281	0.4096	0.69435
Pleosporaceae_Un	Mobilitalea	0.0236	0.4106	0.694638
Incertae_sedis_11_Un	Acetanaerobacterium	0.0254	0.4106	0.694638
Chaetothyriales_Un_1	Staphylococcus	0.024	0.4106	0.694638
Rhodotorula	Escherichia.Shigella	0.0249	0.4106	0.694638
Trichocomaceae_Un	Intestinimonas	0.0384	0.4136	0.695846
Cyberlindnera	Anaerovorax	-0.0338	0.4136	0.695846
Ascochyta	Anaerovorax	-0.0331	0.4116	0.695846
Tremellomycetes_Un_1	Coprobacillus	0.0267	0.4126	0.695846
Trametes	Alistipes	-0.0348	0.4136	0.695846
Pleosporaceae_Un	Bacteroides	-0.0344	0.4126	0.695846
Aureobasidium	Alloprevotella	-0.0303	0.4126	0.695846
Trichosporon	Alloprevotella	0.0275	0.4136	0.695846
Agaricomycetes_Un_1	Alloprevotella	-0.0299	0.4136	0.695846
Cystofilobasidium	Enterorhabdus	0.0315	0.4136	0.695846
Dothideomycetes_Un_1	Bifidobacterium	-0.0249	0.4126	0.695846
Pleosporales_Un_1	Alloprevotella	0.0328	0.4146	0.697178
Scheffersomyces	Lachnobacterium	0.0218	0.4156	0.697458
Paecilomyces	Bilophila	0.0317	0.4156	0.697458
Dioszegia	Odoribacter	-0.0335	0.4156	0.697458
Eupenicillium	Bacteroides	-0.0359	0.4156	0.697458
Pleosporaceae_Un	Acetatifactor	-0.0318	0.4166	0.698086
Paecilomyces	Butyrivibrio	0.0291	0.4166	0.698086
Trichocomaceae_Un	Staphylococcus	0.0258	0.4166	0.698086
[truncated: 1,350 more rows]
