# Supplementary material for: Impact of diet and host genetics on the murine intestinal mycobiome
Source: Nat Commun. 2023 Feb 14;14:834. doi: 10.1038/s41467-023-36479-z (PMC9929102; doi:10.1038/s41467-023-36479-z)
Supplement: Supplementary file 16 — Supplementary Dataset 13 [file 41467_2023_36479_MOESM16_ESM.xls]

## Sheet: Sheet1
Supplementary Data 13. Bacterial QTL and the identified candidate genes. The table shows all mapped QTL derived from bacterial DNA and RNA sequences across different models Add (host genetics-mycobiome interactions only), IntDiet (host genetics-diet interactions only), and IntSex (host genetics-sex interactions only) with taxonomical assignment of bacteria from phylum to species level on chromoso…
Class	taxID	taxName	taxRank	chromosome	SNP ID	LOD	start	end	%h2 (LOD)	%h2 (Sex)	%h2 (Gen)	%h2 (Diet)	%h2 (Cage)	ρ (Sex)	ρ (Gen)	ρ (Diet)	model	Gene
DNA	OTU_1268	[Clostridium] populeti	Species	chr1	UNC2167386	7	168946077	171019643	5.62	0.54	0.21	3.29	51.67	-0.105	-0.0384	0.1511	Add	Ccdc190|Hsd17b7|Uap1|Sh2d1b2|Dusp12|Gm26620|Fcrla|Fcgr2b
RNA	OTU_743	[Clostridium] populeti	Species	chr1	UNC2200287	6.7	171339378	171922719	5.44	5.83	1.16	22.27	21.55	-0.1014	-0.0289	0.1549	Add	Arhgap30|Tstd1|Ly9|Gm10521
DNA	OTU_367	Desulfovibrio salexigens	Species	chr10	UNC18816365	7.36	118111643	118541172	5.91	0.03	0.13	0.7	34.99	0.017	-0.0144	0.066	Add	Mdm1|Iltifb
RNA	OTU_1049	Blautia producta	Species	chr10	UNC18864830	7.02	120897751	121505594	5.69	0.96	2.48	18.45	12.18	0.0386	0.0929	-0.1053	Add	Lemd3|Tbc1d30|Gns
DNA	OTU_175	Oscillibacter valericigenes	Species	chr11	UNC19572286	7.28	47831859	48026218	5.84	0.14	0.12	2.34	35.9	-0.033	-0.0367	0.1113	Add	Sgcd|Gm23039
DNA	OTU_43	Lactobacillus murinus	Species	chr11	JAX00318961	9.19	93205517	95887930	7.31	0.07	0.06	3.39	59.6	0.024	0.0357	-0.1688	IntDiet	Utp18|Nme2|Gm20390|Nme1|Spag9|Tob1|Gm21885|Abcc3|Cacna1g|Epn3|Mycbpap|Eme1|Gm11541|Hils1|Samd14|Ngfr
RNA	2375	Clostridia	class	chr11	UNC20308290	10.1	105556879	105635802	8.05	0.32	7.31	0.19	13.9	0.0417	-0.0422	0.0611	IntSex	Tanc2
RNA	1407	Desulfovibrionaceae	family	chr11	UNC20465557	7.01	115602615	116129146	5.66	2.31	0.54	24.83	39.97	0.039	0.0401	0.1972	Add	Recql5|Itgb4
RNA	1395	Desulfovibrionales	order	chr11	UNC20464916	6.88	115691154	115914315	5.56	1.7	0.26	24.13	38.49	0.0423	0.0247	0.2053	Add	Recql5
RNA	2463	Coprococcus	genus	chr11	UNC20540252	6.66	121213251	121877290	5.39	0.03	0.57	0.79	1.61	0.0109	-0.0134	-0.0237	Add	Hexdc|Fn3k
DNA	2308	Planococcaceae	family	chr12	UNC20917226	7.53	36797352	37556607	5.91	0.31	0.31	0.43	48.47	0.3402	-0.1861	0.0365	Add	Meox2|Agmo
DNA	OTU_580	[Clostridium] bolteae	Species	chr13	UNC22208995	6.92	18721180	19031855	5.56	0.05	0.49	2.97	43.12	0.0275	0.0549	-0.0449	Add	Gm47658
DNA	OTU_344	Coprobacillus cateniformis	Species	chr13	UNC22292291	9.41	24857836	26095383	7.49	0	0.11	1.24	26.32	-0.0312	-0.0008	-0.0339	IntDiet	D130043K22Rik|Aldh5a1|Gpld1|Mrs2|Dcdc2a
DNA	2333	Lactobacillales	order	chr13	UNC22777815	10.6	67568348	68633374	8.22	0.01	0.08	3.98	71.13	-0.0007	0.031	-0.2354	IntDiet	Zfp729b|Zfp729a|Zfp738|Zfp85|Zfp493|Zfp273|Gm10037|Mtrr|Fastkd3|1700001L19Rik
DNA	OTU_35	[Clostridium] celerecrescens	Species	chr13	UNC23086135	9.8	91471415	91798537	7.78	0.09	0.21	0.88	26.87	0.0328	-0.0273	-0.0387	IntSex	Acot12|Zcchc9
RNA	2449	Roseburia	genus	chr13	UNC23379358	7.26	110853179	111712387	5.86	0.07	2.65	2.44	22.46	-0.0036	-0.0935	0.0985	Add	Gm10198
DNA	OTU_120	Oscillibacter valericigenes	Species	chr14	UNC23689659	9.23	22506346	22636887	7.34	0.26	0.73	2.73	33.89	-0.0736	-0.0847	0.1778	Add	Lrmda
RNA	OTU_20	Oscillibacter valericigenes	Species	chr14	UNC23689659	7.35	22554689	22636887	5.95	1.27	4.5	9.84	18.61	-0.0589	-0.1082	0.1714	Add	Lrmda
RNA	OTU_253	Clostridium tertium	Species	chr14	JAX00205122	9.4	65872681	66272710	7.54	0.55	1.4	9.11	67.67	-0.155	-0.0683	-0.0426	IntSex	Ephx2
DNA	2678	Lachnospiracea_incertae_sedis	genus	chr14	JAX00385994	10.09	86262486	86510531	7.84	0.03	0.92	1.12	50.22	0.1047	0.0307	0.057	IntDiet	4930529K09Rik
DNA	OTU_125	Roseburia hominis	Species	chr15	JAX00058612	6.7	6319322	6858163	5.39	0	0.26	4.96	51.99	-0.0312	0.0565	-0.317	Add	Dab2|C9|Osmr
RNA	OTU_137	Roseburia hominis	Species	chr15	UNC24978455	6.9	6319322	6879481	5.59	0.03	0.98	39.08	18.35	-0.0249	0.0382	-0.3054	Add	Dab2|C9|Osmr
RNA	OTU_241	Anaerotruncus colihominis	Species	chr15	UNC24982671	6.54	6412561	6972604	5.31	2.23	0.62	16.36	38.2	-0.1115	-0.0172	-0.1509	Add	Dab2|C9|Osmr
DNA	424	Bacteroidales	order	chr15	UNC25405104	6.78	38709787	39122846	5.34	0.06	0.74	3.22	34.48	0.0374	-0.0447	0.1636	Add	Fzd6|Cthrc1
RNA	OTU_304	Pseudoflavonifractor capillosus	Species	chr15	JAX00061536	6.85	45781086	46600222	5.56	0.17	39.95	3.43	51.65	-0.1671	-0.2727	-0.0087	Add	4930523O13Rik
DNA	OTU_296	Ruminococcus lactaris	Species	chr15	JAX00406321	7.64	76677490	77315668	6.12	0	0.87	3.53	51.33	-0.009	0.107	-0.2025	Add	Gpt|Recql4|Arhgap39|Zfp7|Gm49527|Apol6
DNA	OTU_78	Clostridium sp. SY8519	Species	chr15	UNC25963524	6.82	79518120	81034037	5.48	0.05	0.94	4.66	39.18	-0.026	-0.0796	0.0823	Add	Fam227a|Gtpbp1|Sun2|Nptxr|Syngr1|Cacna1i|Enthd1
RNA	OTU_394	Sporobacter termitidis	Species	chr16	UNC27144831	6.63	75680825	75846281	5.38	1.37	1.43	48.16	18.32	0.0411	0.0542	-0.2401	Add	Hspa13
DNA	OTU_35	[Clostridium] celerecrescens	Species	chr16	UNC27160850	10.61	75931899	76988304	8.4	0.09	0.21	0.88	26.87	0.0328	-0.0273	-0.0387	IntSex	Nrip1
DNA	OTU_409	[Clostridium] saccharolyticum	Species	chr17	UNC27680408	11.38	20779567	24477541	8.98	0.24	0.74	2.32	46.35	0.0488	0.0591	-0.067	IntDiet	Vmn1r231|Vmn1r232|Vmn1r233|Vmn1r235|Vmn1r236|Zfp54|Zfp760|Zfp995|Zfp758|Zfp946|Vmn2r111|Vmn2r112|Zfp945|Vmn2r114|Vmn2r116|Casp16-ps|Zscan10|Bicdl2|Hcfc1r1|Tnfrsf12a|1520401A03Rik|Kremen2|Flywch1|Srrm2|Prss33|Prss41|Prss32|Dcpp1|Dcpp2|Dcpp3|Sbp|Sbpl|Prss30|Ccnf|Abca17|Abca3|E4f1
DNA	2434	Anaerovorax	genus	chr17	UNC27769528	9.42	31357820	31475057	7.34	0.05	0.82	2.88	35.64	-0.0106	-0.0053	-0.0457	IntSex	Pde9a
RNA	OTU_209	Pseudoflavonifractor capillosus	Species	chr17	JAX00449500	9.33	87492548	88932983	7.49	0.58	6.04	5.1	26.55	-0.0508	-0.0783	0.0799	IntSex	Msh2|Msh6|Foxn2
RNA	OTU_359	Robinsoniella peoriensis	Species	chr18	JAX00079832	6.67	3464389	4242202	5.41	0	5.33	13.28	21.24	0.029	-0.0341	0.0488	Add	Bambi|Lyzl1
DNA	1633	Escherichia/Shigella	genus	chr18	UNC29300892	10.77	55106881	55152335	8.35	0.03	0.15	0.59	18.62	0.178	-0.069	-0.0396	IntSex	Gm34073
DNA	OTU_118	[Clostridium] sphenoides	Species	chr18	UNC29300935	6.64	55133933	55152335	5.34	0.02	0.09	0.76	21.94	-0.0264	-0.0004	-0.0396	Add	Gm34073
DNA	OTU_51	Paraprevotella clara	Species	chr19	UNC29834997	6.99	4262698	4837633	5.62	0	0.13	3.41	46.89	-0.0144	0.013	-0.157	Add	Ssh3|Rhod|Rce1|Gm960|Gm21992|Rbm4|Rbm14
DNA	OTU_417	Pseudoflavonifractor capillosus	Species	chr19	UNC30195754	9.35	30876435	31267327	7.44	0.01	0.89	1.41	21.73	0.0061	0.0361	0.0386	IntSex	Cstf2t
DNA	OTU_211	Marvinbryantia formatexigens	Species	chr19	JAX00090226	8.67	55882032	55991990	6.92	0	0.38	5.63	54.13	-0.0249	-0.026	-0.1475	Add	Tcf7l2
DNA	2637	Marvinbryantia	genus	chr19	UNC30542389	7.78	55882032	55991990	6.1	0.02	0.42	4.9	54.48	-0.0047	-0.0106	-0.1138	Add	Tcf7l2
RNA	OTU_279	Marvinbryantia formatexigens	Species	chr19	JAX00090226	7.02	55882032	55970346	5.69	0.02	3.06	36.97	17.4	-0.0395	-0.012	-0.1196	Add	Tcf7l2
RNA	OTU_1434	Acetivibrio ethanolgignens	Species	chr19	UNC30595713	6.83	59901749	60196548	5.54	0.04	15	21.81	45.03	-0.0782	-0.1512	0.0987	Add	E330013P04Rik
DNA	OTU_470	Oscillibacter valericigenes	Species	chr2	UNC2484092	6.59	3164247	5615492	5.3	0.02	0.46	7.86	24.77	0.0283	0.0127	-0.1299	Add	Olah|Dclre1c|Gm45902|Fam107b|Frmd4a|Mcm10|Gm26776
RNA	OTU_381	[Clostridium] indolis	Species	chr2	UNC3184514	9.18	62672928	62828708	7.37	2.54	0.84	5.94	27.39	-0.0842	-0.0406	0.0079	Add	Gca|Kcnh7
DNA	OTU_288	Blautia producta	Species	chr2	UNC4426510	7.58	165880893	166101574	6.08	0.31	0.46	4.91	46.02	0.0681	0.0604	-0.059	Add	Ncoa3
RNA	OTU_485	Marvinbryantia formatexigens	Species	chr2	UNC4438450	7.38	166595972	166915789	5.97	0.62	0.05	55.49	23.97	0.0432	-0.0001	-0.3362	Add	Trp53rkb
DNA	OTU_1300	Blautia producta	Species	chr2	UNC4438450	6.69	166616342	166915789	5.38	0.03	0.56	3.74	29.14	0.0466	0.0256	-0.0697	Add	Trp53rkb
DNA	OTU_659	[Ruminococcus] gnavus	Species	chr3	JAX00520538	7.25	39776494	39801920	5.82	0	0.3	2.29	35.07	-0.0152	-0.056	-0.0622	Add	Gm23831
DNA	448	Prevotellaceae	family	chr3	UNC6510142	7.44	148765467	148866530	5.84	0.01	0.08	3.14	51.66	-0.023	-0.0207	-0.1014	Add	Adgrl2
RNA	448	Prevotellaceae	family	chr3	UNC6511575	7.42	148785761	149025679	5.99	1.07	0.18	28.09	31.7	-0.0226	0.0117	-0.161	Add	Adgrl2
RNA	OTU_263	Alistipes putredinis	Species	chr3	UNC6535189	6.61	150877784	151008156	5.36	0.97	2.17	9.58	49.05	-0.1481	-0.0536	-0.18	Add
RNA	OTU_589	[Clostridium] bolteae	Species	chr3	UNC6536694	6.72	151045525	151047417	5.45	0.72	0.61	16.22	25.11	0.0299	0.0278	-0.0381	Add
RNA	OTU_352	[Clostridium] aldenense	Species	chr4	UNC7800904	6.77	97414520	97572578	5.49	0.7	0.6	12.45	28.38	0.03	0.043	-0.1626	Add	Gm12696|Gm12697
DNA	OTU_153	Alistipes putredinis	Species	chr4	UNC8142345	6.85	124766981	125292946	5.51	0.27	0.13	1.18	52.08	-0.1238	-0.0342	-0.1441	Add	Cdca8|Snip1|Meaf6
DNA	2479	Peptostreptococcaceae	family	chr4	UNC8244950	6.63	132379056	132896526	5.23	0.27	0.64	1.95	47.09	0.1351	-0.0103	0.077	Add	Eya3|Smpdl3b
DNA	3280	Romboutsia	genus	chr4	UNC8244950	7.31	132379056	132896526	5.74	0.23	0.65	1.84	46.6	0.1331	-0.0173	0.0764	Add	Eya3|Smpdl3b
RNA	OTU_572	Roseburia hominis	Species	chr4	UNC8274131	6.49	134771516	135149609	5.27	4.91	4.25	13.66	18.87	-0.1217	-0.065	0.1454	Add	Rhd|Rsrp1|Syf2
DNA	OTU_337	[Clostridium] populeti	Species	chr4	UNC8283255	6.64	135040066	135507634	5.34	0.18	0.13	0.8	45.54	-0.0782	-0.0358	-0.0537	Add	Srrm1|Ncmap|Nipal3
DNA	OTU_177	[Clostridium] indolis	Species	chr5	UNC8685416	6.64	14810613	15926160	5.34	0.26	0.05	5.63	43.95	-0.058	-0.023	-0.2663	Add	Pclo|Gm9758|Gm17019|4930519H02Rik
RNA	OTU_120	Alistipes onderdonkii	Species	chr5	JAX00578094	7.61	32502446	32662821	6.15	0.21	1.51	31.42	43.7	-0.0469	0.0054	-0.2471	Add	Gm15614|Gm43812
DNA	OTU_713	Oscillibacter valericigenes	Species	chr5	JAX00582527	10.36	52117918	53266934	8.21	0.01	0.07	1.32	43.07	0.0145	-0.0191	-0.0841	IntDiet	9230114K14Rik
DNA	OTU_47	[Clostridium] bolteae	Species	chr5	JAX00583562	7.44	58179042	59207088	5.97	0.21	0.2	0.04	19.9	-0.0186	-0.0161	0.052	Add	Gm22536|4930459L07Rik|1700029E06Rik
DNA	OTU_56	Barnesiella viscericola	Species	chr5	UNC10341280	10.89	142918671	143161518	8.61	0	0.54	2.15	49.97	0.0005	0.089	-0.1446	IntDiet	Fscn1|Rnf216
RNA	2362	Enterococcus	genus	chr5	UNC10384598	7.18	146674119	146807461	5.79	0.74	0.54	0.1	29.65	0.1508	-0.0723	-0.0464	Add	Usp12
RNA	2357	Enterococcaceae	family	chr5	UNC10384598	7.1	146674119	146807461	5.73	0.63	0.38	0.11	28.79	0.1525	-0.0734	-0.0452	Add	Usp12
DNA	OTU_109	Marvinbryantia formatexigens	Species	chr5	UNC10386378	9.94	146753812	147053208	7.89	0.06	0.89	4.91	50.53	0.0194	0.0887	-0.1435	IntDiet	Gtf3a|Lnx2
RNA	2903	Alloprevotella	genus	chr6	UNC11963862	9.89	119692680	119823920	7.89	1.81	2.2	5.42	47.59	0.0636	0.0417	-0.0199	IntSex	Erc1
RNA	OTU_455	Roseburia intestinalis	Species	chr6	UNC12293057	8.23	144106964	144179751	6.64	0.89	0.28	30.67	34.45	-0.1198	-0.076	-0.205	Add	Sox5
RNA	OTU_394	Sporobacter termitidis	Species	chr6	UNC12312573	6.73	145397631	145556317	5.46	1.37	1.43	48.16	18.32	0.0411	0.0542	-0.2401	Add	Lmntd1
RNA	OTU_138	Parabacteroides distasonis	Species	chr7	UNC12842728	9.09	52620167	53584679	7.31	0.23	0.1	17.18	47.45	0.0178	0.0084	-0.1487	IntDiet	Gm22444
DNA	OTU_207	Parabacteroides distasonis	Species	chr7	JAX00155397	7.39	107490779	107642799	5.93	0.21	0.5	1.64	48.95	-0.0247	-0.034	0.164	Add	Olfml1
DNA	OTU_156	Blautia coccoides	Species	chr7	JAX00652396	8.32	116898797	117088184	6.65	0.46	0.12	1.97	30.33	-0.0755	-0.0782	0.2367	Add	Gm26054
RNA	OTU_452	Pseudoflavonifractor capillosus	Species	chr7	UNC13779337	10.34	124233930	124621373	8.26	0.01	0.49	7.36	16.03	0.0089	-0.0251	-0.0378	IntSex	Hs3st4
RNA	OTU_91	[Eubacterium] eligens	Species	chr7	UNC13961207	6.69	137656669	138040563	5.43	0.2	0.72	39.18	24.73	-0.04	0.0184	-0.2918	Add	Gm45682
DNA	OTU_125	Roseburia hominis	Species	chr7	UNC13959980	6.6	137867812	137888668	5.31	0	0.26	4.96	51.99	-0.0312	0.0565	-0.317	Add
RNA	2	Actinobacteria	phylum	chr8	UNC14215472	6.76	15096636	15158736	5.47	1.68	2.85	33.63	23.33	-0.0382	-0.0262	-0.1699	Add	Myom2
DNA	OTU_209	[Clostridium] bolteae	Species	chr8	JAX00164456	7.18	86404914	87696861	5.77	0.84	0.65	0.87	28.72	-0.0984	-0.0457	0.1113	Add	Lonp2|Gm27246|Gm10637
RNA	841	Proteobacteria	phylum	chr9	UNC16216153	11.46	40467707	40487605	9.09	3.84	1.23	27.59	31.66	0.0691	0.0112	0.2022	IntDiet	Gramd1b
DNA	2375	Clostridia	class	chr9	JAX00696387	10.51	63659293	63736297	8.16	0	1.07	0.22	30.78	-0.0062	-0.0829	-0.0048	IntDiet	Smad3
RNA	OTU_162	[Ruminococcus] gnavus	Species	chr9	JAX00173881	7.51	87312165	87634869	6.07	0.15	1.41	11.22	29.03	-0.0754	-0.0452	-0.0417	Add	Gm9540|Gm37375
DNA	OTU_350	[Clostridium] indolis	Species	chr9	JAX00701072	7.52	87441837	87504112	6.03	0	0.09	4.67	55.99	-0.0145	0.0134	-0.2872	Add	Gm37375
RNA	OTU_117	Faecalicoccus pleomorphus	Species	chr9	UNC16965359	6.97	98976424	99291349	5.65	0.4	0.8	26.88	27.53	-0.0026	-0.0209	0.2424	Add	Cep70
RNA	OTU_457	[Ruminococcus] gnavus	Species	chr9	UNC17207170	8.03	116482373	116746962	6.48	1.69	3.26	22.44	34.24	0.0372	-0.0791	-0.2132	Add	Rbms3
DNA	OTU_580	[Clostridium] bolteae	Species	chr9	JAX00176421	9.36	121381382	122176815	7.45	0.05	0.49	2.97	43.12	0.0275	0.0549	-0.0449	IntDiet	Trak1|Cck|Ss18l2|Nktr|Zfp651|Ccdc13|Fam198a|Gm39464|Snrk
Abbreviations: POV; phenotypic variation;
ρ values represents the spearman correlation coefficient.
The direction of the regression coefficent were obtained by converting catogorical variable to quantitative variable.
Sex as males = 1 and females = 0; Diet as calorie-reduced = 0, control =1 and western = 2; Generation = 18, 19 and 20.
