# Supplementary material for: Impact of diet and host genetics on the murine intestinal mycobiome
Source: Nat Commun. 2023 Feb 14;14:834. doi: 10.1038/s41467-023-36479-z (PMC9929102; doi:10.1038/s41467-023-36479-z)
Supplement: Supplementary file 17 — Supplementary Dataset 14 [file 41467_2023_36479_MOESM17_ESM.xlsx]

## Sheet: Sheet1
Supplementary Data 14. List of previously published bacterial QTL and overlap with QTL identified in our study.
Kingdom	Material	taxID	taxName	taxRank	Chr	SNP ID	LOD	start	end	PubmedID	Taxa Reference	Confidence Interval Reference (Mb)
Bacteria	DNA	OTU_1268	[Clostridium] populeti	Species	1	UNC2167386	7	168946077	171019643	27892936;20937875	Lachnospiraceae;g_[Ruminococcus];Prevotella	169.5-177.4;3-190.3;167-182.1
Bacteria	DNA	OTU_43	Lactobacillus murinus	Species	11	JAX00318961	9.19	93205517	95887930	27892936;20937875;27892936	16S_ESV;Coprococcus;g_Coprococcus;Alistipes;joint_QTL	87.3-94.9;90-94.5;3-120.2;93.4-114;93.2-93.3;95.6-96.7
Bacteria	DNA	OTU_35	[Clostridium] celerecrescens	Species	13	UNC23086135	9.8	91471415	91798537	27892936	Adlercreutzia	12.5-112.5
Bacteria	DNA	OTU_580	[Clostridium] bolteae	Species	13	UNC22208995	6.92	18721180	19031855	27892936;20937875	Adlercreutzia;Gammaproteobacteria/Pseudomonadales	12.5-112.5;117.1-124.2
Bacteria	DNA	2333	Lactobacillales	order	13	UNC22777815	10.6	67568348	68633374	27892936	Adlercreutzia	12.5-112.5
Bacteria	DNA	OTU_344	Coprobacillus cateniformis	Species	13	UNC22292291	9.41	24857836	26095383	27892936	Adlercreutzia	12.5-112.5
Bacteria	DNA	OTU_120	Oscillibacter valericigenes	Species	14	UNC23689659	9.23	22506346	22636887	27892936	Clostridiales;[Ruminococcus]gnavus;Oscillospira;g_[Ruminococcus];g_Oscillospira	18.5-25.4;22.5-23.8;32.1-38.2;32.3-41.1;22.3-23.3;7-110.3
Bacteria	DNA	OTU_296	Ruminococcus lactaris	Species	15	JAX00406321	7.64	76677490	77315668	27892936	Oscillospira;Bacteroidales_S24	24.1-93.9;25.8-99.1;41.7-96.2
Bacteria	DNA	424	Bacteroidales	order	15	UNC25405104	6.78	38709787	39122846	27892936	Oscillospira	24.1-93.9;25.8-99.1
Bacteria	DNA	OTU_78	Clostridium sp. SY8519	Species	15	UNC25963524	6.82	79518120	81034037	27892936	Oscillospira;Bacteroidales_S24	24.1-93.9;25.8-99.1;41.7-96.2
Bacteria	DNA	OTU_153	Alistipes putredinis	Species	4	UNC8142345	6.85	124766981	125292946	27892936	Clostridiales	123.1-127.5
Bacteria	DNA	OTU_47	[Clostridium] bolteae	Species	5	JAX00583562	7.44	58179042	59207088	27892936	Lactococcus;g_Oscillospira	54-59.6;7-110.3
Bacteria	DNA	OTU_350	[Clostridium] indolis	Species	9	JAX00701072	7.52	87441837	87504112	27892936;20937875	Oscillospira;Barnesiella	86-88.3;72.2-104.1
Bacteria	DNA	OTU_175	Oscillibacter valericigenes	Species	11	UNC19572286	7.28	47831859	48026218	27892936	g_Coprococcus	3-120.2
Bacteria	DNA	OTU_288	Blautia producta	Species	2	UNC4426510	7.58	165880893	166101574	27892936;27892936	f_Christensenellaceae;joint_QTL	29.9-171.6;164.8-166.1
Bacteria	DNA	OTU_1300	Blautia producta	Species	2	UNC4438450	6.69	166616342	166915789	27892936	f_Christensenellaceae	29.9-171.6
Bacteria	DNA	OTU_177	[Clostridium] indolis	Species	5	UNC8685416	6.64	14810613	15926160	27892936	g_Oscillospira	7-110.3
Bacteria	DNA	OTU_713	Oscillibacter valericigenes	Species	5	JAX00582527	10.36	52117918	53266934	27892936	g_Oscillospira	7-110.3
Bacteria	DNA	OTU_207	Parabacteroides distasonis	Species	7	JAX00155397	7.39	107490779	107642799	27892936	f_Ruminococcaceae	6.8-123.8
Bacteria	DNA	OTU_156	Blautia coccoides	Species	7	JAX00652396	8.32	116898797	117088184	27892936	f_Ruminococcaceae	6.8-123.8
Bacteria	DNA	OTU_367	Desulfovibrio salexigens	Species	10	UNC18816365	7.36	118111643	118541172	20937875;27892936	Actinobacteria/Coriobacteriales;Coriobacteridae;Coriobacterineae;joint_QTL	104.6-123.6;105.6-122.6;106.6-122.6;117.9-119
Bacteria	DNA	OTU_409	[Clostridium] saccharolyticum	Species	17	UNC27680408	11.38	20779567	24477541	22723961	Bacillales;Staphylococcaceae;Staphylococcus	21.6-26.5;21.6-26.6
Bacteria	DNA	OTU_211	Marvinbryantia formatexigens	Species	19	JAX00090226	8.67	55882032	55991990	20937875	Deltaproteobacteria	53.9-61.3
Bacteria	DNA	2637	Marvinbryantia	genus	19	UNC30542389	7.78	55882032	55991990	20937875	Deltaproteobacteria	53.9-61.3
Bacteria	DNA	2678	Lachnospiracea_incertae_sedis	genus	14	JAX00385994	10.09	86262486	86510531	20937875	L.johnsonii/L.gasseri;Clostridium;Hydrogenoanaerobacterium	85.6-102.6;67.6-87.5;79.7-87.5
Bacteria	DNA	OTU_56	Barnesiella viscericola	Species	5	UNC10341280	10.89	142918671	143161518	27892936	joint_QTL	142.8-144.9
Bacteria	RNA	OTU_743	[Clostridium] populeti	Species	1	UNC2200287	6.7	171339378	171922719	27892936;20937875	Lachnospiraceae;g_[Ruminococcus];Prevotella	169.5-177.4;3-190.3;167-182.1
Bacteria	RNA	2463	Coprococcus	genus	11	UNC20540252	6.66	121213251	121877290	27892936	Mogibacteriaceae	118.8-122.1
Bacteria	RNA	2449	Roseburia	genus	13	UNC23379358	7.26	110853179	111712387	27892936	Adlercreutzia;f_[Mogibacteriaceae]	12.5-112.5;104.4-116.8
Bacteria	RNA	OTU_20	Oscillibacter valericigenes	Species	14	UNC23689659	7.35	22554689	22636887	27892936	Clostridiales;[Ruminococcus]gnavus;g_[Ruminococcus]	18.5-25.4;22.5-23.8;22.3-23.3
Bacteria	RNA	OTU_253	Clostridium tertium	Species	14	JAX00205122	9.4	65872681	66272710	27892936	Bacteroidales_S24	26.7-73.5
Bacteria	RNA	OTU_304	Pseudoflavonifractor capillosus	Species	15	JAX00061536	6.85	45781086	46600222	27892936	Oscillospira;Bacteroidales_S24	24.1-93.9;25.8-99.1;41.7-96.2
Bacteria	RNA	2375	Clostridia	class	11	UNC20308290	10.1	105556879	105635802	27892936;20937875	Lachnospiraceae;g_Coprococcus;Alistipes	63.6-66.4;3-120.2;93.4-114
Bacteria	RNA	OTU_162	[Ruminococcus] gnavus	Species	9	JAX00173881	7.51	87312165	87634869	27892936;20937875	Oscillospira;Barnesiella	86-88.3;72.2-104.1
Bacteria	RNA	1407	Desulfovibrionaceae	family	11	UNC20465557	7.01	115602615	116129146	27892936	g_Coprococcus	3-120.2
Bacteria	RNA	1395	Desulfovibrionales	order	11	UNC20464916	6.88	115691154	115914315	27892936	g_Coprococcus	3-120.2
Bacteria	RNA	OTU_381	[Clostridium] indolis	Species	2	UNC3184514	9.18	62672928	62828708	27892936	f_Christensenellaceae	29.9-171.6
Bacteria	RNA	OTU_485	Marvinbryantia formatexigens	Species	2	UNC4438450	7.38	166595972	166915789	27892936	f_Christensenellaceae	29.9-171.6
Bacteria	RNA	OTU_138	Parabacteroides distasonis	Species	7	UNC12842728	9.09	52620167	53584679	27892936;20937875	f_Ruminococcaceae;Firmicutes	6.8-123.8;39.7-63.9
Bacteria	RNA	OTU_1049	Blautia producta	Species	10	UNC18864830	7.02	120897751	121505594	20937875	Actinobacteria/Coriobacteriales;Coriobacteridae;Coriobacterineae	104.6-123.6;105.6-122.6;106.6-122.6
Bacteria	RNA	OTU_117	Faecalicoccus pleomorphus	Species	9	UNC16965359	6.97	98976424	99291349	20937875	Barnesiella	72.2-104.1
Bacteria	RNA	OTU_279	Marvinbryantia formatexigens	Species	19	JAX00090226	7.02	55882032	55970346	20937875	Deltaproteobacteria	53.9-61.3
Bacteria	RNA	OTU_1434	Acetivibrio ethanolgignens	Species	19	UNC30595713	6.83	59901749	60196548	20937875	Deltaproteobacteria	53.9-61.3
Bacteria	RNA	841	Proteobacteria	phylum	9	UNC16216153	11.46	40467707	40487605	20937875	Prevotella;Odoribacter;Bacteriodes;Clostridium;Alistipes	33.5-40.9;33.5-42.3;34.6-40.9
Bacteria	RNA	2903	Alloprevotella	genus	6	UNC11963862	9.89	119692680	119823920	20937875	Desulfocurvus	112.2-120
Fungi	DNA	OTU2352	Penicillium citreonigrum	Species	1	CEAJAX00009745	11.7	133222151	133859717	27892936;20937875	Bacteroidales_S24;g_[Ruminococcus];f_Enterobacteriaceae;o_Enterobacteriales;Bacteriodetes;Butyricicoccus	38.8-151.6;3-190.3;122.5-135.1;63-137.1;123.3-140.7
Fungi	DNA	1587	Saccharomycetales_unidentified_1	genus	11	JAX00315981	7.1	76679070	79530680	27892936	Bacteroidales_S24;g_Coprococcus;f_Clostridiaceae	74.7-76.7;3-120.2;71.8-93
Fungi	DNA	OTU1041	Yamadazyma mexicana	Species	11	JAX00029390	6.98	76679070	80617602	27892936	Bacteroidales_S24;g_Coprococcus;f_Clostridiaceae	74.7-76.7;3-120.2;71.8-93
Fungi	DNA	2157	Hypocreales_unidentified_1	genus	13	UNC22815472	8.86	70693059	70712481	27892936;27892936	Adlercreutzia;joint_QTL	12.5-112.5;69.7-71.5
Fungi	DNA	2156	Hypocreales_unidentified	family	13	UNC22815472	9.97	70348004	71076189	27892936;27892936	Adlercreutzia;joint_QTL	12.5-112.5;69.7-71.5
Fungi	DNA	OTU1512	Talaromyces rugulosus	Species	13	backupUNC130306089	6.58	63210381	64505358	27892936;27892936	Adlercreutzia;joint_QTL	12.5-112.5;62.7-63.7
Fungi	DNA	OTU1298	Claviceps purpurea	Species	15	JAX00409307	8.16	89997323	90401640	27892936	Oscillospira;Bacteroidales_S24;16S_ESV	24.1-93.9;25.8-99.1;41.7-96.2;89.2-90.9
Fungi	DNA	2763	Claviceps	genus	15	JAX00409307	7.59	90026716	90401640	27892936	Oscillospira;Bacteroidales_S24;16S_ESV	24.1-93.9;25.8-99.1;41.7-96.2;89.2-90.9
Fungi	DNA	OTU2110	Penicillium canescens	Species	4	UNC8028591	6.75	114570777	114926583	27892936	Lactococcus;Oscillospira;f_Streptococcaceae;g_Lactococcus	114.6-119.4;114.6-118.3;110.8-117.4;111.6-117.4
Fungi	DNA	2453	Pucciniomycetes	class	9	JAX00173799	8.42	86373943	86400299	27892936;20937875	Oscillospira;Barnesiella	86-88.3;72.2-104.1
Fungi	DNA	1822	Pleosporales;Incertae_sedis_13;Incertae_sedis_13	family	1	UNC2069242	6.58	161321524	162280389	27892936	g_[Ruminococcus]	3-190.3
Fungi	DNA	2636	Rhodotorula	genus	11	UNC19796517	10.61	64412443	64724846	27892936	g_Coprococcus	3-120.2
Fungi	DNA	OTU259	Aspergillus nidulans	Species	11	UNC19053972	6.45	9173438	9716170	27892936	g_Coprococcus	3-120.2
Fungi	DNA	2	Basidiomycota	phylum	7	UNC12630138	10.35	36217417	36377617	27892936	g_Coprococcus;f_Ruminococcaceae	3-120.2;6.8-123.8
Fungi	DNA	OTU1832	Penicillium sp.	Species	2	UNC2961404	7.63	44226155	44322324	27892936	f_Christensenellaceae	29.9-171.6
Fungi	DNA	OTU2044	Penicillium decumbens	Species	2	UNC2819709	6.36	30326924	31196516	27892936;27892936	f_Christensenellaceae;joint_QTL	29.9-171.6;30.8-31
Fungi	DNA	OTU2060	Penicillium decumbens	Species	2	UNC2857265	8.45	34420744	34658977	27892936	f_Christensenellaceae	29.9-171.6
Fungi	DNA	3029	Puccinia	genus	5	UNC8846261	7.7	26884871	27134429	27892936	g_Oscillospira	7-110.3
Fungi	DNA	40	Russulales	order	9	JAX00174115	7.66	90677892	90681049	20937875	Barnesiella	72.2-104.1
Fungi	DNA	1752	Candida	genus	9	UNC16896353	8.65	93952827	94131153	20937875	Barnesiella	72.2-104.1
Fungi	DNA	OTU3106	Hyphopichia burtonii	Species	9	UNC16899401	6.56	93099549	94273181	20937875	Barnesiella	72.2-104.1
Fungi	DNA	248	Basidiomycota;Incertae_sedis_4	class	9	UNC16770385	8.95	83855900	84473161	20937875	Barnesiella	72.2-104.1
Fungi	DNA	OTU298	Aspergillus nidulans	Species	19	UNC30601828	8.87	60383903	61103683	20937875	Deltaproteobacteria	53.9-61.3
Fungi	DNA	112	Polyporales	order	6	UNC12042546	10.37	126848048	127850668	20937875	Lactobacillusjohnsonii	122.4-131.6
Fungi	DNA	244	Hypocreales	order	8	UNC15057374	7.36	78235223	78903753	20937875	Butyricimonas;Alistipes	64.4-79.1;66.5-79.1
Fungi	DNA	OTU1693	Aspergillus domesticus	Species	9	UNC16111846	8.52	32457417	32463381	20937875	Hydrogenoanaerobacterium	22-33.4
Fungi	DNA	OTU925	Nakazawaea holstii	Species	10	UNC101431286	6.52	94794407	94943563	27892936	joint_QTL	94.3-95.6
Fungi	DNA	1758	Geosmithia	genus	X	UNC31499614	10.76	153533292	158259643	27892936	joint_QTL	155.4-156.5;156.7-156.8
