# Supplementary material for: Impact of diet and host genetics on the murine intestinal mycobiome
Source: Nat Commun. 2023 Feb 14;14:834. doi: 10.1038/s41467-023-36479-z (PMC9929102; doi:10.1038/s41467-023-36479-z)
Supplement: Supplementary file 20 — Source Data [file 41467_2023_36479_MOESM20_ESM.xlsx]

## Sheet: Fig.1b
Taxa ID	31861	31862	31863	31864	31866	31867	31884	31886	31887	31888	31889	31894	31895	31896	31897	31901	31902	31904	31905	31911	31912	31920	31926	31927	31928	31932	31933	31934	31940	31944	31953	31955	31958	31962	31969	31970	31971	31973	31974	31975	31976	31978	31988	31989	31990	31996	31997	31999	32000
Ascomycota	0.985821	0.994739	0.994334	0.989324	0.994238	0.97714	0.993726	0.999193	0.996023	0.996628	0.984718	0.962567	0.975379	0.992342	0.994502	0.996048	0.99884	0.997604	0.990034	0.972711	0.992571	0.995612	0.994153	0.996578	0.994591	0.99221	0.98554	0.982434	0.980586	0.99516	0.969662	0.859094	0.927057	0.954523	0.990548	0.992871	0.987729	0.997751	0.988473	0.991078	0.974123	0.978829	0.997573	0.996611	0.997107	0.995727	1	0.999532	0.984471
Basidiomycota	0.0141445	0.0052365	0.00533304	0.0103289	0.00570274	0.0227952	0.0062738	0.000807103	0.00397694	0.00332234	0.0151437	0.0373027	0.0245907	0.00762846	0.00549832	0.00392473	0.00109709	0.00237887	0.00996565	0.0272889	0.00742905	0.00433025	0.0057126	0.00342193	0.00532679	0.00764513	0.0143696	0.0175657	0.0192099	0.00480257	0.0288339	0.140731	0.0726536	0.0446706	0.00945216	0.00712942	0.0122707	0.00221357	0.0113802	0.00860585	0.0254729	0.0202131	0.00241665	0.00338872	0.00242512	0.00425964	0	0.000424014	0.0155285
Fungi_Un	3.40832e-05	2.45845e-05	0.000333315	0.000346608	5.94036e-05	6.49435e-05	0	0	0	4.996e-05	0.000138298	0.000130429	2.99886e-05	2.92278e-05	0	2.77693e-05	0	1.69919e-05	0	0	0	5.77367e-05	0.000134099	0	8.24793e-05	0.000145345	9.03751e-05	0	0.000203638	3.73741e-05	0.000196149	0.000175639	0.000289352	0.000806552	0	0	0	3.57028e-05	0.000146914	0.000316537	0.000404332	0.000957969	1.02836e-05	0	0.000468005	1.30264e-05	0	4.38635e-05	0
Zygomycota	0	0	0	0	0	0	0	0	0	0	0	0	0	0	0	0	6.2691e-05	0	0	0	0	0	0	0	0	0	0	0	0	0	0.00130766	0	0	0	0	0	0	0	0	0	0	0	0	0	0	0	0	0	0
Penicillium	0.631612	0.758165	0.673511	0.612194	0.816434	0.628157	0.785117	0.0427395	0.69253	0.621381	0.702316	0.0722439	0.81487	0.795391	0.809894	0.720421	0.781784	0.775183	0.746227	0.124644	0.780858	0.782469	0.710936	0.861797	0.803351	0.675599	0.760335	0.787276	0.658163	0.68062	0.514681	0.174602	0.60489	0.0188853	0.681476	0.753221	0.844854	0.80163	0.390768	0.835628	0.031143	0.033772	0.777186	0.806229	0.787906	0.648628	0.79059	0.818649	0.694703
Trichocomaceae_Un	0.00350087	5.29759e-05	0.000351	0.00771143	0.0138237	0.0623688	0.0129176	0.0281471	0.0083019	0.00642835	0.000464684	0.124443	0.0150772	0.0164316	0.0131244	0.00855009	0.00670584	0.0122727	0.00852755	0.12877	0.00600359	0.00238521	0.00383584	0.000691536	0.00574816	0	9.41708e-05	0	0	0.00642723	9.8642e-05	0	3.42888e-05	0.00078963	0.0227165	0.0172404	2.02355e-05	0	0.00828662	2.02778e-05	0.0127964	0.0422627	0.0036252	0	0.000947653	2.66716e-05	0	0.0161644	0.013443
Aspergillus	0.0101906	0.0365269	0.00719551	0.0130446	0.0118948	0.013476	0.000995677	6.4855e-05	0.00688499	0.00444235	0.00114384	0	0.0025281	0.00244661	0.00460647	0.00445555	0.00703136	0.00429677	0.00482186	0	0.00873348	0.00471079	0.00494767	0.00487989	0.00741813	0.000462025	0.0165741	0.0173376	0.00344828	0.00773201	0.0304804	0.0457495	0.000720066	0.00203988	0.0161921	0.0044928	0.000890364	0.00218269	0.00645059	0.00906418	0	2.73015e-05	0.00653793	0.00173962	0.00473827	0.00698797	0.0150859	0.00475959	0.0024077
Eupenicillium	0.00103986	0	0.000760501	0	0.00276474	0.00297962	0.00026202	0	0	0.00159402	0.00232342	0	0	0.00184251	0	0.00521556	0.0019206	0.000573491	0.00174123	0	0.00182718	0	0.000708796	0	0.00063072	0.00228031	0	0	0	0.0021263	0	0	3.42888e-05	0	0.000548266	0	0.00898458	0	0.00395359	0.00231167	0	0	0.000440053	0	0.00275271	0	0.012696	0.00126213	0.00024077
Talaromyces	0	0	0	0.00475659	0.00141452	0	0	0	0	0	0	0	0	0	0	0	0	0	0.00120546	0	0	0	0	0	0	0	0	0	0	0	0	0	0	6.58025e-05	0	0	0	0	0	0	0	0	0	0	0	0	0	0	0
Paecilomyces	0	0	0	0	0	0	0	0	0	0	0	0	0	0	0	0	0	0	0	0	0	0	0	0	0	0	0	0	0	0	0	0	0	0	0	0	0	0	0	0	0	2.73015e-05	0	0	0	0	0	0	0
Rhinocladiella	0	2.6488e-05	0	0	0	0	0	0	0	0	0	0	0	0	0	0	0	0	0	0	0	0	1.3898e-05	0	0	1.4904e-05	0	0	0	0	0	0	0	0	0	0	0	0	0	0	0	0	0	0	0	1.33358e-05	0	0	0
Capronia	0	0	0	0	0	0	0	0.00564239	0	0.00198599	0	0	0	0	0	0.000123501	0	0	0.000714349	0	0	0	0	0	0	0	0	0	0	0.000666886	0	0	0	0	0	0	0	0	0	0	0	0	0	0	0	0	0	0	4.01284e-05
Exophiala	0	0	0	0	0	0	0	0	0	0	0	0	0.00395967	0	0	0	0	0	0	0	0	0	0	0	0	0	0	0	0	0	0	0	0	0	0	1.35325e-05	0	0.0235003	0	0	0	0	0	0	0	0	0	0	0
Chaetothyriales_Un_1	0	0	0	0	0	0	0	0	0	0	0	0	0	0	0	0	0	0	0	0	0	0	0	0	0	0	0	0	0	0	0	0	0	0	0	0	0	0	0	0	0	0	0	0	0	0	0	0	0
Candida	0.108146	0.0680211	0.157131	0.17048	0.0199961	0.034401	0.0412682	0.494455	0.0737592	0.18279	0.0828925	0.366787	0.0279309	0.0397499	0.026862	0.0580551	0.0632497	0.0180341	0.0270113	0.1814	0.0318778	0.029994	0.0585382	0.016623	0.0424589	0.0916448	0.00856955	0.00595507	0.016784	0.0573038	0.0266005	0.0105429	0.118297	0.115878	0.0814174	0.0743477	0.016755	0.0192804	0.290276	0.023867	0.482594	0.57426	0.0502185	0.0323232	0.074278	0.200424	0.079761	0.0142788	0.136557
Debaryomyces	0.0132756	0.00601277	0.003627	0.00288278	0.000321481	0.00663642	0.0149089	0.0566185	0.0431859	0.0209575	0.0103303	0.0264477	0.00310682	0.00483281	0.0135196	0.0094716	0.00989599	0.00407619	0.00808108	0.0100926	0.00302355	0.00298151	0.117452	0.00310539	0.00292425	0.00327888	9.41708e-05	0	0.0173469	0.00280285	0.0143689	4.77054e-05	6.85777e-05	0.000197407	0	0	0	0.00974935	0.00931479	0.0052114	0.00228177	0.0304139	1.04775e-05	0.00291807	0.00185018	0.0300189	0.00253921	0.00139898	0.00192616
Cyberlindnera	0.0017331	0	0.0001755	0	0	0.00189612	0	0	0	0.000653287	0	0.0325724	0	0.00274866	0	0.000741008	0.00379238	0.000414678	0.000401822	0	0	0.000178891	0.000667102	0.000887254	0.000322527	0.00767557	0	0	3.51865e-05	0.00107282	0	0	0	0	0	0	0	0	0.00318245	0	0.00712281	0.00248444	0	0.0003367	0.000812274	0.00444083	0.00418223	1.52064e-05	0.00244783
Wickerhamomyces	0.000381282	2.6488e-05	0.000468	0	0	0	0.00296083	0.00214022	0.00329282	0.00922442	0.008829	0.0169822	0.00657915	0.00163107	0.00295741	0.00474055	0.0027507	0.00168518	0.00107152	0.0103004	0.00128338	0.00131187	0.000972857	0.000456675	0.000336862	1.4904e-05	0.00216593	0.00550279	0.0134412	0	0	0	0	6.58025e-05	0.00153514	0	2.02355e-05	0	0.0195721	2.02778e-05	3.08347e-05	0.0116577	0	0	0.000135379	0	0	0.000319333	0.00116372
Incertae_sedis_11_Un	0	0	0.0002925	0	0	0	0	0.00012971	0	0	0	0	0	0	0	0	0	0	0.00125011	0	0	0	0	0	0	0	0	0.00678426	0	0	0	0	0	0	0	0	0	0	0	0	0	2.73015e-05	0	0	0	0	0	0	0
Pichia	0.097227	5.29759e-05	0.0110565	0.0183417	0.001736	0.0101578	0.00662911	0.119593	0.0578738	0.0267064	0.0179082	0	0.00322866	0.00169149	0.0164089	0.046788	0.0155601	0.0355741	0.0333065	0.352084	0.024569	0.0525939	0.00878351	0.00486685	0.0167499	0.0348009	0.0229777	0.000226142	0.000211119	0.00555738	0.0499129	0.000381643	0.000720066	0.000329012	0.0412479	0.0107448	0.0088227	0.0125505	0.033122	0.00711751	0.0527273	0.111363	0.024643	0.0297419	0.0300993	0.00681461	0.000149365	0.0389283	0.0211477
Nakazawaea	0.014974	2.6488e-05	0.00930151	0.00670246	0.000578666	0.00196384	0.00157212	0.0485764	0.00391147	0.0213233	0.00550472	0.0441258	0.000761475	0.00975624	0.00109029	0.0167012	0.00584319	0.00147343	0.00799178	0.0138922	0.00105498	0.00554562	0.0047392	0.00207461	0.00683758	0.0507631	0.00800452	0.00173376	0.00358902	0.0115787	0.00976556	0	6.85777e-05	0.000197407	0.0110201	0.0142092	0.00926788	0.0140056	0.0229137	0.00221028	0.0551324	0.0627389	0.00535398	0.000448934	0.00518953	0.0201504	0.0270351	0.00123171	0.0238764
Saccharomycetales_Un_1	0.00294627	0	0.000936001	0	0.000771555	0.0018284	0.00576444	0.0143978	0.00993833	0.00883244	0.0027881	0.0178174	0.00124882	0.00963542	0.00173083	0.00846459	0.00291346	0.00905233	0.00861684	0.0522144	0.00113111	0.00232558	0.000236265	0	0.000258022	0	9.41708e-05	0.00618122	0	9.66501e-06	0.0381087	0	0	0	1.82755e-05	0	0	0.00720288	0.0034395	0	0.00551941	0	0	0.00572391	0.000676895	0	0	0.00272194	0.000642055
Clavispora	0.00138648	0.00434403	0.0176085	3.60347e-05	0.0181316	0.0297962	2.6202e-05	0.0324275	0	0.00791784	0.0111882	0.0242205	0	0.00869907	0.00684157	0.00721058	0.00179039	0.0244219	0.0273685	0.0163263	0.0086791	0.027907	0.0111323	0	0.0090451	0.0123852	9.41708e-05	0.0272124	0	0.00659154	0.0056226	4.77054e-05	0.000137155	0.000131605	0.0156073	0	0	7.27564e-05	0.0059365	0	0.00243594	0.00709839	0.000712467	0.00920314	0.00600181	1.33358e-05	0.0161314	0.0266415	0.0262039
Scheffersomyces	0	0	5.85001e-05	0	0	0	0	0	5.98695e-05	0.00162015	0	0	0	0	0	0.000228003	0	0	0	0.00139516	0	0	0.000333551	0	0	0	0	0	0	0	0	0	0	0	0	0	0	3.63782e-05	0.000330485	0	0	0.000491427	0	0	0	0	0	0	0
Kuraishia	0	0	0.000234	0	0	0	0	0	0	2.61315e-05	0	0	0	0	0	0	0	0	0	0.000504631	0	0	0	0	8.60073e-05	0	0	0	0	0	0	0	0	0	0	0	0	0	0.000746652	0	0	0	0	0	9.02527e-05	0	0	0	4.01284e-05
Saccharomyces	0	0	0	3.60347e-05	0	0	0	0	0	0	0	0	0	0	0	0	0	0	0	0	0	0	0	0	0	0.0011178	0	0	3.51865e-05	0	0	0.00195592	0	0	0	0	0	0	0	0	0.000431686	0	0	0	0	0	0	0	0
Ascomycota_Un_1_1	0.0812132	0.0770005	0.0714286	0.087096	0.0658394	0.0862734	0.114817	0.0405344	0.0801453	0.0732727	0.0961896	0.0569321	0.0853157	0.0911288	0.0914208	0.100036	0.0927749	0.100546	0.0952764	0.0407564	0.111675	0.0683363	0.0650981	0.101799	0.0637171	0.0683647	0.0423769	0.0567616	0.0766362	0.0573908	0.0155197	0.00114493	0.0181388	0.0519181	0.0741621	0.108369	0.0390344	0.0937102	0.037504	0.093501	0.0439703	0.0130501	0.120899	0.0716611	0.0708032	0.039034	0.0483943	0.0696755	0.0599518
Geosmithia	0.00464471	0	0	0	0	0	0	0	0	0	0	0	0	0	0	0.000180502	0	0.000158813	0	0	0	0	0	0	0.000143346	0	0	0	0	0	0	0	0	0	0	0	0	0	0	0	0	0	0.000607693	0	0	0.00414744	0	0.00016727	0
Trichoderma	0.000554593	0	0.000117	0	0	0	0	0	0.000419086	0.00104526	0	0	0	0	4.08859e-05	0	0.000423184	0	0	0	0	0	0	0	0.000293858	0	0	0	0	9.66501e-06	0	0	0	6.58025e-05	0	0	0	0	0	0	0	0	0	0	0	0	0	6.08254e-05	0
Claviceps	0.00183709	0.00794639	0.0046215	0.0153148	0.00758696	0.0125279	0.005188	0.0250989	0.00794268	0.000574893	0.00754218	0	0	0	0	0	0	0.000379386	0.00522368	0.00388863	0.00183806	0.000775194	0	2.60957e-05	0.00873691	0.0219983	0.0428477	0.00806573	0.0295567	0.00601164	0.0276526	0.175079	3.42888e-05	0.0507995	0	1.35325e-05	2.02355e-05	0.0101131	0.111239	0.000425834	0.118467	0.000928252	0.00196976	0.0203143	0.000676895	2.66716e-05	0	0	0.000521669
Hypocreales_Un_1	0.000519931	0	0.000234	0.000360347	0.000642963	0	0	0.0038913	0.000977868	0	0	0.0239421	0	0.00151025	0	0	0.00100913	0	0	0	0	0	0	0	0.000329695	0	0	0	0	0	0	0	0	0	0	0	0	0	0	0	0	0	0	0	0	0	0	4.56191e-05	0
Gibberella	0	0.014383	0.0012285	0	0	0	0	0	1.99565e-05	2.61315e-05	0	0	0	0	0	0	0	0	0	0	0	0	0.000250163	0	0	0	0.0212826	0	0	0	0	0	0	0	0	0	0	0	0	2.02778e-05	0	0	0	0	0	0	0	0	0
Fusarium	0	2.6488e-05	0	0	0	0	0	0	0	0	0	0	0	0	0	0	0	0	0.000267881	0	0	0	0	0	0	0	0	0	0	0	0	0	0	0	0	0	0	0	0	0	0	0	0	0.00578002	0	0	0	0	4.01284e-05
Lecanicillium	0	5.29759e-05	0	0	0	0	0	0	0	0.000391972	0	0	0	0	0	0	0	0	0	0	0	0	0	0	0.000451538	0	9.41708e-05	0	0	0	0	0	0	0	0	0	0	0	0	0	0	0	0	0	0	0	0	0	0
Monographella	0.000519931	0.00431754	0.000819001	0.00118915	0	0.0073136	0	0.00376159	0.00377178	0.000130657	0	0.00988307	0	0.000906153	0	9.5001e-06	0.0013021	0.000705835	0.00147335	0	1.08761e-05	5.96303e-05	0	0	0	1.4904e-05	0.014879	0.0124378	0.0149894	0.00167205	0.0373524	0.0289572	0	0.0196749	0	0	0	0.00294663	0.00275405	0	0	0.00914601	0	0.00106622	0.00049639	0	0	0	0.000521669
Sporendocladia	0	0	0.002925	0	0	0	0	0	0.00237482	0	0	0	0	0	0	9.5001e-06	0	0	0	0	0	0	0	0	0.000179182	0	0	0	0	0	0	0	0	0	0	0	0	0	0	0	0.00724615	0.00758982	0	0	0	0	0	0.000562635	0
Microascaceae_Un	0	0	0	0	0	0	0	0	0	0	0	0.00125278	0	0	0	0	0	0	0	0	0	0	0	0	0	0	0.00348432	0	0	0	0.00138099	0	0	0	0	0	0	0	0	0	0	0	0	0	0	0	0	0	0
Leptographium	0	0	0.000234	0.000936903	0	0.0010835	0	0	0	0.000130657	0.000321704	0	3.0459e-05	0	0.00175809	0.000370504	0	0.000573491	0.000401822	8.90525e-05	0	0.000596303	1.3898e-05	0.0003001	0.000265189	0	0	0	0	0	0	0	0	0	0.00148032	0	0.00169979	0.000691186	0.00290093	0	0.00225093	0.00139238	0	0	0.000270758	0.00302723	0	0	0.000200642
Sordariomycetes_Un_1	0	0	0	0	0	0.00318277	0	0	1.99565e-05	0.00018292	0.00650558	0	0	0	0.00130835	3.80004e-05	0	0	0	8.90525e-05	1.08761e-05	0	0.000736592	0	2.15018e-05	0	0	0	0	0	0	9.54107e-05	0	6.58025e-05	0.0086626	1.35325e-05	2.02355e-05	3.63782e-05	0.000440647	0	0	0	0	0.000841751	0	0	0	0.000364952	0.00136437
Valsaceae_Un	0	0	0	0	0	0	0	0	0	0	0.000750643	0	0	0	0.00100852	0	3.25526e-05	0	0	0	0	0	0.000486429	0	0	7.45201e-05	0	0	0.0136524	0	0	0	0	0	0	1.35325e-05	0.0256384	0	0.00296213	2.02778e-05	0.00104838	8.19046e-05	1.04775e-05	0	4.51264e-05	0	0	0	0
Lecythophora	0	0	0	0	0	0	0	0	0	0	0	0	0	0	0	0	0	0	0	0	0	0	0	0	0	0	0	0	0	0	0	0	0	0	0	0	0	0	0	0	0	0	0	0	0	0	0	0	0
Davidiella	0.00863085	0.000185416	0.025506	0.0326114	0.0285475	0.0616239	0.00191275	0.0639471	0.00191582	0.00399812	0.0183371	0.0565145	0.0103865	0.00471199	0.00245315	0.00168152	8.13815e-05	0.00636133	0.00674167	0.00350273	0.00385013	0.00638044	0.00314094	0.00048277	0.0189574	0.00579766	0.0235427	0.0156792	0.0394792	0.00379835	0.076875	0.244919	0.18276	0.65967	0.00405717	8.11952e-05	0	3.63782e-05	0.0166712	0.0201156	0.111498	0.064104	0.00118395	0.00662177	0.00640794	0.0236444	0.0034354	0.00228095	0.000922953
Alternaria	3.4662e-05	5.29759e-05	0.0027495	0.0101618	0.000964444	0	2.6202e-05	0	0	2.61315e-05	0.00182299	0.0247773	0	0	0	9.5001e-06	0	0.00190575	0.00214305	0.000831156	0.00133776	0.00190817	0.000180673	0	0.00100342	0.013667	0	0.0307553	0.0133005	0.143361	0.0764147	0.0684095	0.000102867	0.0307956	0	0.0137897	0	0	0.00984112	2.02778e-05	0.0141531	0.0129136	0.00465199	0.00213244	0.00157942	1.33358e-05	0	0	0.000200642
Pleosporaceae_Un	0	0	0.000351	0.00504486	0.00250755	0	0	0	0	0	0.00168001	0	0	3.02051e-05	0	0	0	0	0	0	0	0	0	0	0.000365531	0	0	0	0	0	0	0	0	0.00631704	0	0	0	0	0	0	0	0	0	0	0	0	0	0	0
Phoma	0.00169844	0.00182767	0	0	0	0.00277646	0	0	0	0	0.00332428	0	0	0	0	9.5001e-06	0	0	0.000714349	0.0418844	0.000565555	0.00304114	1.3898e-05	0	0.000379866	0.000193752	0.0177041	0	0.0528149	8.69851e-05	0	0.00653564	0	0.0262552	0.0260974	2.70651e-05	0.0439516	0	0	0	3.08347e-05	0	0	0	4.51264e-05	0	0	0	0
Ascochyta	0	0	0	0	0	0	0	0.0170569	0	0	0	0	0	0	0	0	0	0	0	0	0.00560117	0.00381634	0	0	7.16728e-06	0	0	0	0	0	0.0460658	0.0159813	0	0	0	1.35325e-05	0	0	0	0	0	0	0	0	0	0	0	0	0
Pleosporales_Un_1	0	0.01531	0	0	0	0	0	0	0	0	0.00550472	0.000139198	0	0	0	0	0	0	0.000669703	0	1.08761e-05	0	0	0	0.000358364	0.00612555	0	0	0.0279381	0	3.28807e-05	0	3.42888e-05	0	0	0	0	0	0.0104654	0	3.08347e-05	0	0	0	0.000225632	0	0	0	0
Phaeosphaeriaceae_Un	0	0	0.000526501	0	0	0.0106995	0	0	0	0	0	0	0	0	0	0	0	0	0	0	0.00221872	0	0	0	0	0	0	0	0	0.000695881	0	0	0	0	0.00473336	0	2.02355e-05	0	0	0	0	0.000764443	0	0	0	0	0	0	0
Aureobasidium	0	0	0.0001755	0	0	0	0	0	0	0.000888471	0	0.0641704	0	0.000151025	0	0	0	0	0.00084829	5.93683e-05	0	0.00107335	0.000708796	0	0.000129011	0	0	0	0	0.000560571	0	0	0	0	0	0	0	0	0	0	0.0315747	0.000737141	0	0	0.00099278	0	0	0	0.000361156
Oidiodendron	0	0	0	0	0	0	0	0	0	0	0	0	0	0	0	0	0	0	0	0	0	0	0	0	0.000365531	0	0	0	0	0.00258056	0	0.106812	0	0	0	0	0	0	0	0	0	0	1.04775e-05	0	0	0	0	0	0
Helotiales_Un_1	0.000242634	0	0	0	0	0	0	0	0	0	0	0	0	0	0	0.00258403	0	0	0.000892937	0	0	0	1.3898e-05	0	0	0	0	0	0	0	0	0	0	0	0	0	0	0	0	0	0	0	0	0	0	0.00821487	0	0	0
Sclerotiniaceae_Un	0	0	0.0004095	0	0	0.00257331	0	0	0	0	0	0	0	0	0	0	0	0	0	0.000385894	0.000402414	0	0.001362	0	0.0031751	0	0	0	0	0	0	0	0	0	0	0	0	0	0	0	0	0	0	0	0.000406137	0	0	0	0
Wallemia	0.00169844	0.00013244	0.000526501	0	0.00051437	0.00670414	0.0025416	0	0.00117743	0.00243023	0.00260938	0.0285356	0.00362462	0.000483281	0.00497445	0.00236553	0.000960302	0.000494084	0.00567015	0.00608525	0.00206645	0.00119261	0.00257112	0.00114821	0.00115393	0.00357696	0.00404935	0.00376903	3.51865e-05	0.000995496	0.0106862	0.00601088	6.85777e-05	0.000197407	0.0036551	0.0034102	0	0.00221907	0.000293765	2.02778e-05	0.010823	0	0.00177069	0.0003367	0.00108303	0.00418745	0	0.00033454	0.000601926
Trichosporon	0.0105026	0	0.0019305	0	0.00237896	0	0	0	0	0	0	0	0	0	0	0	0	8.82293e-06	0	0	0	0	0	0	0.000129011	0	0	0	0	0	0	0	0	0	0.00513542	0	0	0	0	0	0	0	0	0.00129068	0	0	0	0	0.00810594
Cystofilobasidium	3.4662e-05	0	0.0001755	0	0	0	0	0	0	0	0.000464684	0	0	0.00012082	0	0	0	0	0	0	0	0	0.000250163	0	0.000114676	0	0.00254261	0	0	0	0	0	0	0	0.000237582	0	0	0	0	0	0	0.00103746	0	0	0	0	0	0	0
Mrakia	0	0	0	0	0	0	0	0	0	0	0	0	0	0	0	9.5001e-06	0	0	0	0	0	0	0	0	0	0	0	0	0	0	0	0	0	0	0	0	0	0	0	0	0	0	0	0	0	0	0	0	0
Itersonilia	0	0	0	0	0	0	0	0	0	0	0	0	0	0	0	0	0	0	0	0	0	0	5.55918e-05	0	0	0	0	0.000979949	0	0	0	0	0	0	0	0	0	0	0	0	0	0	0	0	0	0	0	0	0
Cystofilobasidiales_Un_1	0	0	0	0	0	0	0	0	0	0	0	0	0	0	0	0	0	0	0	0	0	0	0	0	0	0	0	0	0	0	0	0	0	0	0	0	0	0	0	0	0	0	0	0	0	0	0	0	0
Cryptococcus_1	0	0.00545652	0.0019305	0.00846816	0.00282904	0	0	0	0	0	0	0	0	0	0	0.00124451	0	0	0.00133941	0.00857872	0	0	1.3898e-05	0	0.000666557	0	0	0.013267	0	9.66501e-06	3.28807e-05	9.54107e-05	0	0	0	0	0	0	0.00336606	0	0	0	0	0	0.000315884	0	0	0	4.01284e-05
Dioszegia	0	0	0.000526501	0	0	0.00358908	0	0	0	0	0.00157278	0	0	0.00335277	0	0	0	0	0	0	0.00133776	0	0	0	0.000387033	0	0	0	0	0	0	0	0	0	0	0	0	0	0	0	0	0	0	0	4.51264e-05	0	0	0	0
Tremellomycetes_Un_1	0	0	0.000468	0	0	0	0	0	0	0.00018292	0	0	0	0	0	0	0	0.00154401	0	0	0	0	0	0	0	0	0	0	0	0	0	0	0	0	0	0	0	0	0	0	0	0	0	0	0	0	0	0	0
Cryptococcus	0	0	0	0	0	0	0	0	0	0	0	0.00139198	0	0	0	0	0	0	0	0	0	0	0	0	0	0	0	0	0	0	0	0	0	0	0	0	0	0	0	0	0	2.73015e-05	0	0	0	0	0	0	0
Hyphodontia	0.00110919	0	0	0	0	0	2.6202e-05	0	0	0	0	0	0	0.00271846	0	0	0	0	0	0	0	0	0	0	0.000129011	0	0	0	0	0	0	0	0	0	0	0	0	0	0	0	0	0	0	0	0	0	0	0	0
Mycena	0.000311958	0	0	0	0	0	0	0	0.000219521	0.000574893	0.000750643	0	0.00191892	0	0	0	0	0	0	0.000148421	0	0	0	0.000221813	0.00023652	0	0	0	0	0	0	0	0	0	0	0	0	0	0	0	0	0.00469586	0	0	0	0	0	0	0
Baeospora	0	0	0	0	0	0	0	0	0	0	0	0	0	0	0	0.000247003	0	0	0	0	0	0	0	6.52392e-05	0	0	0	0	0	0	0	0	0	0	0	0	0	0	0	0	0	0	0	0	0	0	0	0	0
Agaricomycetes_Un_1	0	2.6488e-05	0	0	0	0	0	0	0	0	0	0	0	0	0	9.5001e-06	0	0.000238219	0	0	0	0	0	0	0.000308193	0	0	0	0.00661506	0	0	0.0453678	3.42888e-05	0	0	0	0	0	0.000330485	0	0.00625944	0	0	0	0	0	0	0	0
Vuilleminia	0	0	0	0.000108104	0	0	0.00293463	0	0	0	0	0	0.00615272	0	0	0	0	0	0	0	2.17521e-05	0	0	0	0.0015123	0	0	0	0	0	0	0	3.42888e-05	0	0	0	0	0	0	0	0	0	0	0	0	0	0	0	4.01284e-05
Peniophoraceae_Un	0	0	0	0	0	0	0	0	0	0	0.00375322	0.00542873	0.00590905	0	0	0	0	0	0	2.96842e-05	0	0	0.00126471	0	0	0	0	0	0	0	0	0	0	0	0	0	0	0	0.00173811	0	0	0	0	0	0	0	0	0	0.00144462
Heterobasidion	0	0	0	0	0	0	0	0	0	0	0	0	0	0	0	0	0	0	0	0	0	0	0.000347449	0	0	0	0	0	0	0	0	0.0407881	0.0722123	0	0	0	0	0	0	0	0	0	0	0	0	0	0	0	0.000481541
Polyporaceae_Un	0	0	0	0	0	0	0	0	0	0	0	0	0.00225397	0	0	0	0	0	0	0	0	0	0	0	0	0	0	0	0	0	0	0	0	0	0	0	0	0	0	0	0	0	0	0	0	0	0	0	0
Trametes	0	0	0	0	0	0	0	0	0	0	0	0	0.00508666	0	0	0	0	8.82293e-06	0	0	0	0	0	0.000495818	0.00015768	0	0	0	0	0	0	0.026238	3.42888e-05	0	0	0	0	0	0	0	0	0	0	0	0.000270758	0	0	9.12381e-05	0.000321027
Sporobolomyces	0	0	0	0	0	0.00189612	0	0	0	0	0.000178725	0	0	0	0	0	0	0	0	0	0	0	0	0	0	0	0	0	0	0	0	0	0	0	0	0	0	0	0	0	0	0.000764443	1.04775e-05	0.000617284	0.000180505	0	0	0	0
Rhodotorula	0	0	0	0	0	0	0	0	0.00121735	0	0	0.000278396	0	0	0	0	0.000179039	0	0	0	0	0.000119261	0	0	0	0	0	0	0	0.000299615	0	0	0	0	0	0	0	0	0	0	0	0	0	0	4.51264e-05	0	0	0	0
Basidiomycota_Un_1_1	0	0	5.85001e-05	0.00209001	0	0.00453714	0	0	5.98695e-05	0.000156789	0.00285959	0.000278396	0	0	0	0	0	0	0	0.00204821	1.08761e-05	0.000178891	0	0	0	0	0.00809869	0	0.0117171	0	0.0170651	0	0	0.0148056	0	0	0	0	0	0	0	0.00483237	0	0.000617284	0.000135379	0	0	0	0
Malassezia	0	0	0	7.20695e-05	0.000257185	0.00148981	0.00013101	0.000778261	0	5.2263e-05	0	0.000695991	0	0	0	0	0	0	0	0	0	5.96303e-05	5.55918e-05	7.82871e-05	7.16728e-05	0	0	7.53807e-05	0	0	0.00108506	4.77054e-05	0.00120011	0	0	0	0	0	0.00102818	0.000101389	0	0.000218412	0.000146684	0	0	0.000173366	0	0	4.01284e-05
Puccinia	0	0	0	0	0	0	0	0	0	0	0	0	0	0	0	0	0	0	0	0	0	0	0	0	0	0	0	0	0	0	0	0	0	0	0	0	0	0	1.22402e-05	0	0	0	0	5.61167e-05	0	0	0	0	0
Fungi_Un_1_1	3.4662e-05	2.6488e-05	0.000351	0.000360347	6.42963e-05	6.77186e-05	0	0	0	5.2263e-05	0.00014298	0.000139198	3.0459e-05	3.02051e-05	0	2.85003e-05	0	1.76459e-05	0	0	0	5.96303e-05	0.00013898	0	8.60073e-05	0.00014904	9.41708e-05	0	0.000211119	3.866e-05	0.000197284	0.000190821	0.000377177	0.000855432	0	0	0	3.63782e-05	0.000159123	0.000324445	0.000431686	0.00109206	1.04775e-05	0	0.00049639	1.33358e-05	0	4.56191e-05	0
[truncated: 368 more columns]

## Sheet: Fig.1c
SampleID	Observed	Chao1	se.chao1	ACE	se.ACE	Shannon	Simpson	InvSimpson	Fisher	Diet
31861	0.417582	0.420436	0.287006	0.360788	0.440878	0.709324	0.869691	0.291664	0.355695	Cal
31862	0.25641	0.422873	0.533609	0.341902	0.485701	0.522765	0.746516	0.153758	0.205898	Con
31863	0.655678	0.548687	0.209732	0.566473	0.604365	0.780867	0.881552	0.314679	0.600699	Con
31864	0.336996	0.313494	0.198701	0.318933	0.456385	0.698172	0.884423	0.320702	0.279065	Con
31866	0.454212	0.356499	0.138735	0.384685	0.462758	0.651245	0.832823	0.235093	0.391618	Con
31867	0.432234	0.384222	0.210641	0.37914	0.468405	0.810793	0.928789	0.445887	0.369984	Con
31884	0.249084	0.33826	0.370003	0.300807	0.514331	0.587763	0.805972	0.203997	0.199426	Cal
31886	0.164835	0.157104	0.16616	0.162803	0.254144	0.839939	0.972193	0.683244	0.127292	Cal
31887	0.21978	0.178328	0.111175	0.210263	0.372415	0.630746	0.786731	0.185396	0.173852	Cal
31888	0.619048	0.518085	0.197433	0.547118	0.616865	0.728404	0.8252	0.225559	0.56128	Cal
31889	0.410256	0.323233	0.140648	0.339969	0.423741	0.714192	0.854297	0.265645	0.348591	Cal
31894	0.161172	0.168345	0.192982	0.165235	0.253107	0.878665	0.986512	0.818588	0.124255	Wes
31895	0.278388	0.311959	0.308479	0.240007	0.310986	0.591595	0.78143	0.180713	0.225496	Wes
31896	0.531136	0.471647	0.220916	0.483988	0.593026	0.61737	0.712329	0.132524	0.469194	Wes
31897	0.29304	0.22829	0.111357	0.244537	0.324884	0.483434	0.630938	0.09541	0.238712	Wes
31901	0.505495	0.441216	0.197925	0.473774	0.593286	0.618662	0.743622	0.151786	0.443018	Wes
31902	0.593407	0.646405	0.392349	0.584924	0.661858	0.621528	0.702844	0.127342	0.534052	Wes
31904	0.487179	0.518207	0.332753	0.4807	0.600873	0.599841	0.732206	0.14434	0.424514	Cal
31905	0.615385	0.550822	0.247928	0.557828	0.648661	0.68939	0.76091	0.164122	0.557372	Cal
31911	0.131868	0.119267	0.129013	0.12155	0.197159	0.750312	0.927528	0.441217	0.100273	Cal
31912	0.377289	0.347148	0.208321	0.334037	0.415377	0.568185	0.764822	0.167111	0.31696	Cal
31920	0.446886	0.375349	0.173474	0.396795	0.487945	0.677457	0.828866	0.230068	0.38438	Con
31926	0.556777	0.436764	0.151732	0.455226	0.52461	0.638029	0.788078	0.186614	0.49568	Wes
31927	0.446886	0.333532	0.117008	0.340214	0.384222	0.571854	0.714961	0.134012	0.38438	Wes
31928	0.611722	0.544563	0.227318	0.575679	0.679719	0.64429	0.801736	0.199669	0.55347	Wes
31932	0.197802	0.212487	0.236302	0.185685	0.282995	0.725183	0.910387	0.385286	0.155005	Con
31933	0.25641	0.380533	0.43049	0.360786	0.449572	0.671455	0.860938	0.276389	0.205898	Con
31934	0.304029	0.285419	0.193801	0.3101	0.469556	0.589559	0.805486	0.203494	0.248701	Con
31940	0.168498	0.469666	0.998099	0.213185	0.312913	0.657735	0.847892	0.255901	0.130338	Con
31944	0.483516	0.486665	0.293029	0.47939	0.594328	0.679645	0.839782	0.244358	0.420833	Cal
31953	0.106227	0.0734546	0.0555967	0.0838175	0.103304	0.735935	0.908028	0.378541	0.0797607	Cal
31954	0.234432	0.259411	0.296913	0.194089	0.273523	0.754615	0.880622	0.312768	0.186576	Cal
31955	0.0732601	0.0861309	0.139073	0.0801377	0.150498	0.283112	0.405717	0.0404172	0.0540697	Cal
31958	0.0549451	0.0573031	0.0913356	0.0658781	0.220103	0.687808	0.944236	0.510922	0.0401456	Wes
31962	0.0952381	0.081979	0.0840823	0.0959939	0.106565	0.624348	0.872378	0.296631	0.0711099	Cal
31969	0.21978	0.197055	0.14982	0.202596	0.292721	0.674779	0.857164	0.2702	0.173852	Wes
31970	0.168498	0.172732	0.192983	0.147433	0.192628	0.654355	0.864824	0.283006	0.130338	Wes
31971	0.135531	0.102859	0.0757636	0.110275	0.185771	0.591933	0.830501	0.232124	0.10324	Wes
31973	0.120879	0.0799684	0.0492257	0.0889065	0.13902	0.575758	0.825219	0.225582	0.0914268	Con
31974	0.549451	0.531163	0.287531	0.527192	0.607616	0.863191	0.944833	0.513769	0.488081	Con
31975	0.168498	0.373155	0.706728	0.202473	0.311454	0.540317	0.755873	0.160386	0.130338	Con
31976	0.161172	0.148696	0.168747	0.120933	0.165915	0.73235	0.880667	0.312861	0.124255	Con
31978	0.227106	0.157426	0.0689321	0.166904	0.236549	0.7526	0.8909	0.335018	0.180198	Con
31988	0.234432	0.224688	0.17268	0.228455	0.328516	0.470939	0.678237	0.115081	0.186576	Cal
31989	0.465201	0.456007	0.277164	0.418594	0.54293	0.715635	0.868389	0.289307	0.402525	Cal
31990	0.611722	0.599557	0.305165	0.587618	0.665751	0.657823	0.761821	0.164811	0.55347	Cal
31996	0.135531	0.146137	0.179361	0.147442	0.230415	0.637259	0.834015	0.236641	0.10324	Wes
31997	0.443223	0.490613	0.347389	0.490091	0.646604	0.735368	0.861604	0.277507	0.380771	Wes
31999	0.505495	0.451411	0.215393	0.472266	0.566912	0.607424	0.770407	0.171514	0.443018	Con
32000	0.622711	0.658527	0.372182	0.618539	0.700325	0.68534	0.785533	0.184321	0.565195	Con
32007	0.391941	0.530168	0.52132	0.389809	0.476622	0.746493	0.884531	0.320933	0.33095	Wes
32009	0.538462	0.500511	0.245751	0.54326	0.671693	0.656771	0.770207	0.171354	0.47673	Wes
32017	0.300366	0.291085	0.23474	0.234597	0.282384	0.615867	0.806431	0.204475	0.245364	Cal
32019	0.32967	0.310354	0.203807	0.306296	0.420225	0.493143	0.69828	0.124944	0.272267	Cal
32021	0.142857	0.110145	0.0858507	0.117673	0.194351	0.602309	0.826738	0.227433	0.1092	Cal
32022	0.333333	0.24813	0.0997586	0.271936	0.35102	0.528054	0.734335	0.14569	0.275662	Cal
32040	0.534799	0.618021	0.423605	0.538317	0.615631	0.604613	0.763605	0.166173	0.472959	Wes
32042	0.168498	0.127492	0.0810904	0.150946	0.259367	0.615703	0.818029	0.217126	0.130338	Cal
32043	0.186813	0.24813	0.30377	0.214227	0.329547	0.64276	0.842658	0.248355	0.145692	Cal
32045	0.384615	0.388071	0.260449	0.38635	0.51234	0.663137	0.833142	0.235505	0.323941	Cal
32046	0.0989011	0.39838	1	0.125091	0.199972	0.635702	0.88513	0.322216	0.0739839	Cal
32047	0.120879	0.092996	0.0778859	0.103829	0.174116	0.636874	0.844337	0.250737	0.0914268	Cal
32058	0.201465	0.1582	0.107824	0.158056	0.221468	0.744642	0.858863	0.272959	0.158126	Wes
32060	0.021978	0	0	0	0	0.618109	0.878621	0.30872	0.0157518	Wes
32061	0.380952	0.29649	0.135602	0.284397	0.33195	0.645429	0.821902	0.221619	0.320447	Wes
32062	0.142857	0.114332	0.094079	0.115549	0.183756	0.552251	0.793022	0.191188	0.1092	Wes
32063	0.487179	0.524501	0.330822	0.531269	0.678917	0.604771	0.781401	0.180687	0.424514	Wes
32064	0.509158	0.466062	0.237107	0.472006	0.59428	0.667851	0.796441	0.194451	0.446739	Cal
32066	0.457875	0.373594	0.159728	0.383913	0.441774	0.63226	0.783452	0.182478	0.395247	Cal
32067	0.282051	0.266775	0.212686	0.218737	0.274757	0.569272	0.757904	0.161878	0.228788	Cal
32074	0.0952381	0.198779	0.359406	0.158091	0.27385	0.471627	0.742359	0.150936	0.0711099	Wes
32082	0.161172	0.0963459	0.0345425	0.0977853	0.138671	0.846297	0.971745	0.679672	0.124255	Wes
32097	0.267399	0.229212	0.149145	0.236279	0.35889	0.613174	0.747386	0.154358	0.215663	Wes
32099	0.413919	0.391434	0.237812	0.375248	0.500835	0.667549	0.872773	0.297372	0.352139	Con
32101	0.10989	0.102111	0.126036	0.132624	0.287579	0.815906	0.954386	0.563485	0.0826633	Con
32127	0.666667	0.726825	0.416935	0.665638	0.766228	0.828321	0.926922	0.439005	0.612643	Con
32135	0.344322	0.413107	0.366481	0.384008	0.548503	0.646183	0.782871	0.181968	0.285891	Wes
32136	0.388278	0.399476	0.277271	0.354047	0.433565	0.42367	0.544865	0.0687788	0.327442	Wes
32137	0.622711	0.574073	0.263125	0.598508	0.674442	0.61148	0.684617	0.118108	0.565195	Wes
32139	0.531136	0.551302	0.305164	0.647246	0.915786	0.924803	0.98639	0.817227	0.469194	Wes
32145	0.637363	0.548828	0.231465	0.55401	0.664405	1	0.991682	0.88032	0.580914	Wes
32150	0.300366	0.243744	0.135682	0.247279	0.345849	0.696683	0.838002	0.241934	0.245364	Cal
32152	0.516484	0.43145	0.195567	0.41748	0.464366	0.596817	0.714321	0.133648	0.454198	Cal
32153	0.142857	0.186715	0.26137	0.165935	0.266276	0.662422	0.870576	0.293284	0.1092	Cal
32154	0.179487	0.132428	0.0840888	0.133024	0.210362	0.771563	0.908972	0.381214	0.139525	Cal
32165	0.201465	0.146607	0.0817956	0.145214	0.202143	0.534935	0.746048	0.153436	0.158126	Wes
32170	0.190476	0.15619	0.1162	0.169958	0.264515	0.727724	0.886959	0.326183	0.148788	Cal
32171	0.0549451	0.0814307	0.182306	0.0637845	0.129535	0.603473	0.870855	0.293799	0.0401456	Cal
32172	0.29304	0.28842	0.203806	0.293718	0.472691	0.380134	0.525888	0.0640499	0.238712	Cal
32173	0.428571	0.338567	0.14463	0.345249	0.413592	0.751342	0.903722	0.366732	0.366402	Cal
32180	0.300366	0.272624	0.178505	0.278124	0.393582	0.664091	0.838926	0.243187	0.245364	Wes
32185	0.285714	0.288709	0.232804	0.257944	0.338939	0.648339	0.860533	0.275715	0.232089	Cal
32202	0.267399	0.241879	0.156965	0.289934	0.485156	0.566116	0.736721	0.147223	0.215663	Wes
32203	0.285714	0.295289	0.242941	0.270978	0.384334	0.603175	0.740485	0.149688	0.232089	Wes
32205	0.194139	0.1917	0.179984	0.200335	0.290658	0.837234	0.972938	0.689257	0.151893	Wes
32212	0.344322	0.566725	0.714964	0.465265	0.639275	0.931791	0.976919	0.723094	0.285891	Con
32217	0.553114	0.547532	0.315953	0.508691	0.58484	0.771334	0.856571	0.269248	0.491878	Wes
32232	0.52381	0.382712	0.110434	0.423194	0.495882	0.626906	0.761238	0.16437	0.461683	Wes
32233	0.0879121	0.104827	0.168727	0.112471	0.203837	0.596877	0.840644	0.245544	0.0653906	Cal
32235	0.487179	0.508051	0.315952	0.503021	0.624825	0.584627	0.700059	0.125872	0.424514	Cal
32236	0.40293	0.39838	0.268921	0.35361	0.422829	0.609899	0.754866	0.159653	0.341514	Cal
32238	0.578755	0.584162	0.316463	0.585164	0.696578	0.597798	0.707366	0.129778	0.518628	Cal
32252	0.527473	0.420572	0.159783	0.444396	0.490345	0.647594	0.776243	0.176297	0.465435	Cal
32253	0.435897	0.437861	0.285396	0.425929	0.539807	0.709052	0.837188	0.240837	0.373573	Cal
32255	0.194139	0.14504	0.0940829	0.13833	0.198661	0.701935	0.881575	0.314726	0.151893	Cal
32256	0.457875	0.421664	0.226465	0.434817	0.537329	0.624311	0.766416	0.168351	0.395247	Cal
32258	0.161172	0.207552	0.295777	0.159432	0.257398	0.689641	0.907124	0.376007	0.124255	Wes
32259	0.18315	0.171674	0.181226	0.135241	0.196965	0.713229	0.901387	0.360588	0.142605	Wes
32262	0.578755	0.485727	0.20452	0.478076	0.522726	0.726918	0.854097	0.26533	0.518628	Wes
32272	0.0879121	0.112139	0.185026	0.0824074	0.130968	0.52828	0.762464	0.1653	0.0653906	Cal
32273	0.369963	0.316218	0.165198	0.348326	0.46019	0.63376	0.781447	0.180727	0.310007	Cal
32277	0.300366	0.317223	0.251455	0.293365	0.381011	0.576493	0.806152	0.204184	0.245364	Wes
32279	0.479853	0.432302	0.21568	0.463306	0.608027	0.663534	0.774743	0.17505	0.417158	Wes
32280	0.465201	0.386397	0.175583	0.380445	0.438748	0.582436	0.690607	0.121044	0.402525	Wes
32281	0.410256	0.360593	0.196898	0.373964	0.487538	0.779123	0.864312	0.28212	0.348591	Wes
32285	0.252747	0.245163	0.183436	0.236572	0.305276	0.486788	0.648969	0.102382	0.202658	Cal
32286	0.326007	0.280739	0.178288	0.280943	0.381621	0.973497	1	1	0.268879	Cal
32290	0.424908	0.55779	0.470989	0.504043	0.665867	0.752263	0.888296	0.329136	0.362826	Wes
32291	0.139194	0.14175	0.166156	0.135803	0.233127	0.757691	0.908148	0.378878	0.106215	Wes
32292	0.0805861	0.0693669	0.0965248	0.0625528	0.112519	0.73193	0.930795	0.45349	0.0597103	Wes
32310	0.113553	0.110384	0.155393	0.0867883	0.138565	0.738565	0.928273	0.443964	0.0855752	Cal
32311	0.245421	0.170812	0.0745986	0.185906	0.272664	0.77589	0.877349	0.306192	0.196202	Cal
32314	0.304029	0.314664	0.269535	0.266739	0.381155	0.581617	0.711402	0.132006	0.248701	Cal
32315	0.505495	0.537662	0.353748	0.47516	0.541396	0.69822	0.804562	0.202541	0.443018	Cal
32335	0.267399	0.244429	0.172681	0.250512	0.362316	0.67179	0.8643	0.282099	0.215663	Cal
32336	0.340659	0.388217	0.325362	0.348778	0.450325	0.622934	0.818199	0.21732	0.282474	Cal
32338	0.139194	0.192747	0.332235	0.14629	0.226121	0.559693	0.700632	0.126172	0.106215	Cal
32339	0.190476	0.279387	0.369802	0.236698	0.414065	0.693925	0.903881	0.367158	0.148788	Cal
32341	0.0549451	0.0529162	0.0819871	0.0775458	0.199002	0.718658	0.951141	0.545669	0.0401456	Wes
32345	0.10989	0.077318	0.0659379	0.0811373	0.118278	0.847152	0.97742	0.727567	0.0826633	Wes
32357	0.388278	0.40167	0.303609	0.329037	0.395002	0.705715	0.889286	0.331352	0.327442	Con
32361	0.333333	0.290902	0.17044	0.286472	0.3846	0.571559	0.725779	0.140369	0.275662	Wes
32363	0.311355	0.273413	0.167101	0.303871	0.414574	0.66799	0.845547	0.252475	0.255398	Wes
32365	0.0842491	0.117622	0.201941	0.10462	0.18088	0.749366	0.967293	0.645971	0.0625455	Wes
32376	0.358974	0.283225	0.137579	0.273536	0.3314	0.533721	0.709727	0.131075	0.29963	Cal
32378	0.164835	0.132048	0.0974009	0.130866	0.199541	0.435493	0.695004	0.123259	0.127292	Cal
32379	0.531136	0.490869	0.263624	0.470722	0.562115	0.701296	0.777448	0.177309	0.469194	Con
32380	0.249084	0.263484	0.233451	0.242787	0.341256	0.557543	0.809657	0.207878	0.199426	Con
32386	0.260073	0.241258	0.178285	0.249268	0.410859	0.688369	0.885843	0.323754	0.209145	Con
32387	0.201465	0.160942	0.129023	0.138853	0.180313	0.864329	0.963684	0.620806	0.158126	Con
32394	0.157509	0.141201	0.124807	0.170833	0.308404	0.720299	0.909815	0.38363	0.121227	Cal
32395	0.157509	0.144309	0.143376	0.14415	0.217529	0.768973	0.92561	0.434279	0.121227	Cal
32396	0.296703	0.317772	0.281589	0.308176	0.474673	0.827362	0.934954	0.470001	0.242034	Cal
32397	0.161172	0.188031	0.214771	0.208676	0.388232	0.656076	0.854776	0.266397	0.124255	Cal
32399	0.318681	0.259397	0.133885	0.274696	0.360491	0.573032	0.773795	0.174268	0.262124	Cal
32400	0.399267	0.481044	0.398181	0.399453	0.4824	0.571714	0.763145	0.16582	0.337986	Cal
32401	0.542125	0.583805	0.351979	0.557186	0.697242	0.631962	0.812715	0.211186	0.480507	Cal
32403	0.421245	0.475092	0.350512	0.418347	0.487283	0.587549	0.78533	0.184141	0.359257	Cal
32406	0.417582	0.36681	0.184444	0.391262	0.512974	0.543579	0.717361	0.135388	0.355695	Wes
32408	0.300366	0.284792	0.213081	0.248253	0.30535	0.607368	0.796903	0.194897	0.245364	Cal
32409	0.432234	0.297095	0.0785883	0.31547	0.349293	0.653144	0.806578	0.204628	0.369984	Cal
32410	0.18315	0.151803	0.1162	0.157881	0.236	0.537849	0.738652	0.14848	0.142605	Cal
32411	0.172161	0.154179	0.115997	0.166461	0.25127	0.27484	0.466056	0.0510995	0.133392	Cal
32413	0.611722	0.606611	0.349311	0.53293	0.601024	0.80043	0.872076	0.296066	0.55347	Cal
33028	0.179487	0.185618	0.190681	0.16006	0.238597	0.493585	0.729848	0.142865	0.139525	Wes
33031	0.549451	0.450301	0.177057	0.466138	0.518022	0.630098	0.783683	0.182682	0.488081	Wes
33032	0.285714	0.309347	0.287013	0.249683	0.364236	0.584757	0.826757	0.227457	0.232089	Cal
33034	0.399267	0.392398	0.246653	0.413459	0.563662	0.648019	0.824885	0.225178	0.337986	Cal
33035	0.556777	0.491954	0.226496	0.499512	0.569025	0.688434	0.781858	0.181085	0.49568	Cal
33054	0.0952381	0.204262	0.42157	0.137676	0.255219	0.565756	0.814427	0.213072	0.0711099	Wes
33057	0.113553	0.132976	0.179357	0.147172	0.352393	0.576405	0.808251	0.206385	0.0855752	Wes
33064	0.391941	0.346396	0.198702	0.314981	0.353702	0.706851	0.847637	0.255526	0.33095	Wes
33096	0.318681	0.259098	0.139859	0.257242	0.338589	0.567864	0.75329	0.158517	0.262124	Cal
33100	0.124542	0.142846	0.178783	0.155021	0.301268	0.534462	0.771847	0.172677	0.0943664	Wes
33438	0.135531	0.192198	0.29577	0.166356	0.253391	0.737788	0.901098	0.359839	0.10324	Wes
33832	0.25641	0.200012	0.112961	0.197465	0.273238	0.603764	0.774838	0.175128	0.205898	Wes
33833	0.388278	0.351698	0.19961	0.361576	0.472973	0.540707	0.701497	0.126628	0.327442	Wes
33834	0.461538	0.384534	0.166843	0.40283	0.495097	0.606232	0.784495	0.183399	0.398883	Wes
33835	0.289377	0.251055	0.156518	0.254269	0.338218	0.571549	0.781104	0.18043	0.235396	Wes
33836	0.197802	0.176545	0.148992	0.186902	0.272673	0.863812	0.978998	0.741996	0.155005	Wes
33849	0.128205	0.138773	0.181216	0.124155	0.167635	0.631814	0.866952	0.286739	0.0973151	Cal
35428	0.315018	0.228104	0.0903314	0.235865	0.290673	0.541426	0.72087	0.137435	0.258757	Con
35429	0.340659	0.358679	0.28251	0.340365	0.459574	0.816592	0.938303	0.484078	0.282474	Con
48191	0.142857	0.123764	0.115782	0.108352	0.166623	0.678126	0.897027	0.349572	0.1092	Con
48192	0.117216	0.173993	0.297571	0.117666	0.214056	0.75903	0.964571	0.626825	0.0884963	Con
48194	0.208791	0.236249	0.234734	0.231008	0.296883	0.657091	0.884854	0.321623	0.164392	Con
48198	0.14652	0.131002	0.125581	0.13768	0.215357	0.739914	0.920758	0.417547	0.112194	Wes
48199	0.179487	0.128912	0.0689305	0.136759	0.190133	0.551635	0.839817	0.244405	0.139525	Cal
48200	0.172161	0.276645	0.450267	0.158801	0.214338	0.532492	0.730964	0.14356	0.133392	Cal
48201	0.355311	0.396991	0.325363	0.336497	0.416055	0.603335	0.799654	0.197593	0.296184	Cal
48205	0.567766	0.440764	0.155241	0.446788	0.47675	0.813948	0.920043	0.415176	0.507126	Wes
48206	0.021978	0.0457876	0.140912	0.0472939	0.122621	0.568715	0.864512	0.282467	0.0157518	Wes
48218	0.608059	0.576082	0.285432	0.567153	0.630456	0.819373	0.936112	0.474785	0.549574	Wes
48224	0.333333	0.410702	0.348346	0.378961	0.519876	0.495097	0.721755	0.137957	0.275662	Con
48225	0.142857	0.105778	0.0796161	0.101201	0.150992	0.782403	0.960613	0.600749	0.1092	Con
48230	0.47619	0.471606	0.27283	0.461408	0.58183	0.615977	0.83943	0.243875	0.41349	Cal
48231	0.216117	0.226196	0.195741	0.251018	0.40453	0.65011	0.895006	0.344656	0.170691	Cal
48234	0.472527	0.409469	0.198498	0.407074	0.512887	0.765365	0.922584	0.423711	0.409828	Cal
48240	0.794872	0.641712	0.204507	0.678984	0.713016	0.887075	0.926707	0.438223	0.755953	Con
48248	0.531136	0.456678	0.19129	0.512219	0.646752	0.7195	0.885872	0.323815	0.469194	Wes
48253	0	0.0594965	0.22787	0.0329155	0.0702218	0.533403	0.82687	0.227596	0	Con
48254	0.0842491	0.0800598	0.106314	0.101873	0.217261	0.601056	0.830398	0.231993	0.0625455	Con
48265	0.516484	0.497829	0.278892	0.509642	0.61239	0.728839	0.886248	0.324631	0.454198	Cal
48266	0.190476	0.15619	0.1162	0.164273	0.286127	0.755218	0.936188	0.475103	0.148788	Cal
48271	0.168498	0.176844	0.16697	0.193658	0.290026	0.558562	0.857101	0.270098	0.130338	Con
48273	0.67033	0.517065	0.162691	0.542648	0.566761	0.913601	0.971068	0.674347	0.616637	Con
48275	0.0805861	0.0729312	0.0955912	0.0636944	0.111807	0.432722	0.766536	0.168445	0.0597103	Con
48278	0.120879	0.144217	0.192975	0.126998	0.211406	0.64079	0.891741	0.336956	0.0914268	Cal
48279	0.285714	0.351404	0.345279	0.351506	0.542074	0.836124	0.964868	0.628864	0.232089	Cal
48280	0.593407	0.489407	0.192982	0.500815	0.562556	0.98175	0.9928	0.894813	0.534052	Cal
48282	0.043956	0.124202	0.304516	0.074881	0.0717565	0.481474	0.776598	0.176594	0.0319163	Cal
48289	0.245421	0.202215	0.129905	0.20504	0.275025	0.714335	0.919667	0.413939	0.196202	Con
48290	0.249084	0.219773	0.158306	0.222095	0.328622	0.76487	0.928205	0.443712	0.199426	Con
48291	0.424908	0.447051	0.270134	0.496038	0.615527	0.530742	0.676639	0.114338	0.362826	Con
48292	0.194139	0.149646	0.106291	0.130153	0.16944	0.747044	0.940262	0.49266	0.151893	Con
48306	0.172161	0.163026	0.137547	0.212001	0.414723	0.710964	0.933797	0.465301	0.133392	Cal
48307	0.271062	0.261134	0.203492	0.271443	0.398348	0.906385	0.993382	0.902537	0.218933	Cal
48310	0.827839	0.666428	0.205452	0.686784	0.694452	0.971739	0.993413	0.902953	0.793965	Con
48311	0.0659341	0.0880109	0.182314	0.0565949	0.0909506	0.578106	0.867385	0.28751	0.0484693	Con
48318	0.89011	0.844883	0.343139	0.865381	0.924579	0.964368	0.982696	0.777965	0.867039	Con
48319	0.505495	0.451972	0.218307	0.467448	0.612687	0.861833	0.978287	0.735429	0.443018	Con
48332	0.300366	0.266931	0.184868	0.283168	0.416058	0.955215	0.994021	0.911168	0.245364	Cal
48335	0.457875	0.45878	0.267299	0.474475	0.605799	0.709022	0.879721	0.310934	0.395247	Cal
48339	0.703297	0.586263	0.219207	0.572146	0.574324	0.91241	0.979215	0.744019	0.652847	Wes
48340	0.813187	0.811839	0.388432	0.740467	0.747119	0.930061	0.968642	0.655855	0.777013	Wes
48342	0.318681	0.286017	0.170549	0.321061	0.504864	0.664295	0.899847	0.356632	0.262124	Con
48343	0.278388	0.316464	0.28902	0.317791	0.441938	0.643155	0.765126	0.167347	0.225496	Con
48344	0.355311	0.299237	0.163649	0.299932	0.385477	0.612727	0.754211	0.15918	0.296184	Con
48345	0.399267	0.489544	0.409783	0.451914	0.600874	0.687361	0.874672	0.300981	0.337986	Con
48356	0.673993	0.560564	0.218199	0.538579	0.532839	0.887251	0.961989	0.609591	0.620636	Con
48359	0.454212	0.388744	0.184444	0.414721	0.513472	0.848028	0.955574	0.57027	0.391618	Con
48360	0.351648	0.322268	0.198701	0.335117	0.424722	0.759006	0.902927	0.364621	0.292746	Wes
48362	0.285714	0.235568	0.128109	0.268277	0.402427	0.564038	0.788603	0.187091	0.232089	Wes
48363	0.175824	0.274452	0.394344	0.220132	0.319279	0.567407	0.814595	0.213258	0.136454	Wes
48364	0.150183	0.0965852	0.048707	0.102037	0.159192	0.80754	0.964901	0.629089	0.115196	Wes
48365	0.230769	0.172238	0.0941953	0.171928	0.223981	0.617495	0.803062	0.201008	0.183383	Wes
48366	0.322344	0.295231	0.188771	0.341443	0.504338	0.806468	0.954321	0.563118	0.265498	Cal
48376	0.296703	0.246042	0.135601	0.308577	0.457848	0.804741	0.945069	0.514906	0.242034	Con
48377	0.227106	0.166837	0.0867685	0.188158	0.28572	0.736928	0.903232	0.365427	0.180198	Con
48378	0.252747	0.24283	0.202001	0.222653	0.304545	0.746843	0.904546	0.368942	0.202658	Con
48379	0.10989	0.250324	0.550474	0.138625	0.242838	0.56901	0.824558	0.224784	0.0826633	Con
48438	0.047619	0.0688185	0.161077	0.04132	0.0592474	0.654198	0.889059	0.330841	0.0346487	Con
48444	0.604396	0.500711	0.189933	0.537325	0.615627	0.897177	0.972568	0.686259	0.545684	Cal
48446	0.238095	0.203756	0.146277	0.229761	0.333438	0.790296	0.920663	0.417231	0.189777	Cal
48448	0.212454	0.257702	0.274079	0.250561	0.418087	0.693457	0.906575	0.374483	0.167537	Cal
48453	0.351648	0.452275	0.41686	0.441207	0.684644	0.818571	0.952763	0.554445	0.292746	Wes
48457	0.124542	0.126396	0.133645	0.155351	0.334988	0.506337	0.770067	0.171241	0.0943664	Cal
48475	0.564103	0.485684	0.210242	0.492454	0.54847	0.809012	0.93507	0.470478	0.503305	Cal
48482	0.553114	0.496592	0.239254	0.484807	0.54884	0.793629	0.909498	0.38272	0.491878	Wes
48484	0.509158	0.569192	0.372332	0.546163	0.718424	0.739059	0.91426	0.396816	0.446739	Wes
48490	0.032967	0.0145314	0.0219977	0.0182174	0.0458625	0.558024	0.836707	0.240195	0.0237841	Con
48491	0.157509	0.169766	0.17998	0.172496	0.252726	0.775116	0.959388	0.593075	0.121227	Con
48493	0.102564	0.13325	0.192971	0.144387	0.267733	0.733587	0.952821	0.554762	0.0768676	Cal
48494	0.260073	0.237163	0.175829	0.257543	0.404532	0.914195	0.985703	0.809655	0.209145	Cal
48499	0.516484	0.647333	0.487224	0.596648	0.697259	0.876602	0.96547	0.633032	0.454198	Wes
48505	0.388278	0.388052	0.242439	0.395052	0.493662	0.619747	0.844601	0.251114	0.327442	Cal
48506	0.567766	0.536638	0.271639	0.51964	0.629918	0.78345	0.914004	0.396037	0.507126	Cal
48510	0.168498	0.113392	0.0564254	0.135807	0.304949	0.896052	0.988541	0.841827	0.130338	Con
48514	0.684982	0.692268	0.339545	0.732408	0.894456	0.7429	0.876496	0.304516	0.632671	Cal
48521	0.494505	0.403944	0.175583	0.408564	0.4782	0.892789	0.962012	0.609741	0.431896	Cal
48522	0.578755	0.428043	0.124448	0.446789	0.483595	0.579846	0.68234	0.117016	0.518628	Cal
48528	0.520147	0.515896	0.293807	0.533672	0.654801	0.865964	0.959109	0.591352	0.457938	Wes
48534	0.0512821	0.128589	0.358856	0.037063	0.0730023	0.500008	0.825299	0.225679	0.0373919	Cal
48536	0.326007	0.39509	0.347775	0.338476	0.454127	0.703253	0.900373	0.357973	0.268879	Cal
48539	0.135531	0.119815	0.137997	0.0951039	0.134734	0.779642	0.959179	0.591782	0.10324	Wes
48540	0.0952381	0.124202	0.201945	0.116493	0.146888	0.777261	0.959257	0.592261	0.0711099	Wes
48541	0.113553	0.0923978	0.0913448	0.0968471	0.166609	0.74496	0.933796	0.465298	0.0855752	Wes
48542	0.227106	0.25152	0.249	0.264605	0.413128	0.781252	0.94023	0.492519	0.180198	Wes
48550	0.538462	0.516746	0.2752	0.495228	0.566474	0.724367	0.840339	0.245124	0.47673	Con
48565	0.117216	0.103365	0.099673	0.137441	0.246312	0.542161	0.79507	0.193132	0.0884963	Cal
48566	0.278388	0.485294	0.642326	0.31379	0.427031	0.66475	0.894749	0.344039	0.225496	Cal
48567	0.245421	0.219731	0.14649	0.235848	0.325442	0.572864	0.840671	0.245582	0.196202	Cal
48568	0.454212	0.587818	0.509472	0.504399	0.654912	0.912614	0.980238	0.753713	0.391618	Wes
48573	0.0695971	0.128589	0.277951	0.0892549	0.155092	0.69163	0.918548	0.410291	0.0512644	Cal
48574	0.406593	0.333918	0.153794	0.34385	0.401533	0.66765	0.87162	0.295216	0.345049	Cal
48585	0.047619	0.0485294	0.0852799	0.0582168	0.124241	0.253479	0.355727	0.0329423	0.0346487	Wes
48586	0.021978	0.0244018	0.0683265	0.0278797	0.06792	0.549223	0.851176	0.260825	0.0157518	Wes
48600	0.421245	0.3513	0.16277	0.364209	0.435801	0.576627	0.788551	0.187044	0.359257	Cal
48602	0.641026	0.689514	0.408609	0.626706	0.731839	0.854139	0.936535	0.476555	0.584859	Cal
48604	0.208791	0.185461	0.141519	0.196327	0.296313	0.661162	0.846659	0.254092	0.164392	Wes
48605	0.040293	0.117841	0.274846	0.0652628	0.118538	0.071527	0.178875	0.0132616	0.0291946	Wes
48606	0.025641	0.0342722	0.10387	0.0288923	0.030502	0.68786	0.91065	0.386051	0.0184179	Wes
48608	0.0622711	0.0795506	0.13907	0.0926536	0.203759	0.63925	0.892733	0.339264	0.0456844	Cal
48613	0.494505	0.42163	0.190777	0.435928	0.504131	0.783563	0.922816	0.424504	0.431896	Cal
48618	0.347985	0.298878	0.1642	0.31477	0.428587	0.605009	0.714396	0.133691	0.289315	Con
48619	0.282051	0.238626	0.153346	0.242579	0.332143	0.736406	0.858901	0.27302	0.228788	Con
48620	0.380952	0.425966	0.362402	0.351103	0.455043	0.822407	0.950004	0.539663	0.320447	Con
48623	0.0879121	0.104827	0.168727	0.0835507	0.146301	0.437641	0.635045	0.0969466	0.0653906	Wes
48674	0.318681	0.415927	0.414658	0.355969	0.518166	0.796574	0.947654	0.527613	0.262124	Wes
48675	0.494505	0.42601	0.193875	0.44258	0.516042	0.609205	0.798672	0.196624	0.431896	Wes
48676	0.542125	0.492491	0.23452	0.52287	0.674945	0.703494	0.852091	0.262222	0.480507	Wes
48694	0.139194	0.125897	0.120349	0.116197	0.1603	0.341069	0.576503	0.0774784	0.106215	Con
48695	0.498168	0.521464	0.315446	0.51552	0.646095	0.692252	0.875267	0.302128	0.435597	Con
48696	0.318681	0.259397	0.133885	0.268998	0.36382	0.556493	0.771876	0.1727	0.262124	Con
48698	0.0695971	0.0573031	0.0788663	0.0536606	0.0722862	0.404314	0.56856	0.0751904	0.0512644	Con
48699	0.157509	0.159955	0.167781	0.149216	0.235216	0.602849	0.796314	0.194328	0.121227	Con
48710	0.549451	0.730056	0.553492	0.611805	0.729783	0.695101	0.875115	0.301833	0.488081	Con
48711	0.567766	0.516437	0.23927	0.526771	0.655154	0.695873	0.8855	0.323011	0.507126	Cal
48712	0.395604	0.320367	0.140237	0.359398	0.466819	0.732178	0.91046	0.385499	0.334464	Cal
48713	0.241758	0.220214	0.179988	0.20368	0.295892	0.578775	0.725315	0.140088	0.192986	Cal
48714	0.512821	0.46994	0.228986	0.469331	0.613353	0.656846	0.878677	0.308832	0.450465	Con
48715	0.120879	0.0880109	0.0788758	0.0824273	0.13347	0.862828	0.996581	0.947328	0.0914268	Con
48716	0.501832	0.430367	0.184969	0.477336	0.628694	0.752378	0.929785	0.449633	0.439304	Con
48724	0.296703	0.420229	0.42911	0.434302	0.65339	0.672765	0.897902	0.351737	0.242034	Con
48725	0.322344	0.37725	0.325362	0.319413	0.444452	0.627575	0.853505	0.264408	0.265498	Wes
48726	0.307692	0.341604	0.300744	0.408702	0.642371	0.818739	0.949756	0.538366	0.252046	Wes
48728	1	1	0.407776	1	1	0.946707	0.964458	0.626049	1	Wes
48729	0.564103	0.641191	0.411619	0.591643	0.708404	0.710189	0.864231	0.281981	0.503305	Wes
48730	0.490842	0.357127	0.105998	0.390064	0.44471	0.759039	0.924903	0.431768	0.428202	Cal
48731	0.25641	0.247356	0.183436	0.255532	0.361826	0.695944	0.902676	0.363959	0.205898	Cal
48732	0.0769231	0.0714036	0.101442	0.0681758	0.12937	0.474334	0.70003	0.125856	0.056885	Cal
48733	0.882784	0.878855	0.374627	0.878496	0.908073	0.846877	0.906009	0.372923	0.858356	Cal
48734	0.139194	0.103963	0.0778875	0.104005	0.158966	0.669171	0.905055	0.37032	0.106215	Cal
48735	0.175824	0.13983	0.0930834	0.164889	0.309123	0.541736	0.777578	0.177418	0.136454	Cal
48749	0.0549451	0.037806	0.0481481	0.0374004	0.0473451	0.695113	0.942602	0.503275	0.0401456	Wes
48770	0.142857	0.127806	0.139088	0.113799	0.185326	0.8271	0.97633	0.717893	0.1092	Wes
48772	0.351648	0.400792	0.384307	0.299516	0.384646	0.827987	0.954569	0.564521	0.292746	Cal
48776	0.197802	0.139008	0.0687444	0.1474	0.22543	0.528721	0.697717	0.124652	0.155005	Cal
48777	0.021978	0.0419491	0.121884	0.0467743	0.0966374	0.591111	0.875876	0.303307	0.0157518	Wes
48802	0.164835	0.22644	0.288497	0.1683	0.223348	0.265117	0.349858	0.0321331	0.127292	Wes
48803	0.175824	0.162222	0.142722	0.163532	0.256113	0.521767	0.787583	0.186165	0.136454	Wes
48806	0.227106	0.246453	0.207821	0.276158	0.439905	0.345063	0.496186	0.057281	0.180198	Con
48808	0.0879121	0.108483	0.15482	0.0858251	0.143029	0	0	0	0.0653906	Con
48809	0.003663	0.0342722	0.166257	0.0221464	0.043464	0.750304	0.9722	0.683302	0.00259544	Con
48810	0.252747	0.189731	0.0995575	0.182156	0.229814	0.348227	0.414973	0.0419272	0.202658	Con
48815	0.120879	0.114771	0.155395	0.0882209	0.127449	0.763405	0.937793	0.481889	0.0914268	Con
48818	0.245421	0.22434	0.173494	0.205884	0.289311	0.493296	0.658754	0.106424	0.196202	Wes
48819	0.0879121	0.136705	0.252976	0.109138	0.185895	0.515704	0.694433	0.122968	0.0653906	Wes
48820	0.120879	0.109945	0.105026	0.118703	0.229895	0.408319	0.676895	0.114457	0.0914268	Wes
48822	0.179487	0.133446	0.0817946	0.135433	0.192426	0.399235	0.561323	0.0731682	0.139525	Wes
48824	0.351648	0.469666	0.421532	0.407518	0.571791	0.560339	0.78913	0.187573	0.292746	Wes
48832	0.333333	0.663883	0.794601	0.536008	0.686563	0.628733	0.86091	0.276343	0.275662	Con
48837	0.197802	0.195826	0.173491	0.218401	0.392314	0.789783	0.956653	0.576559	0.155005	Cal
48839	0.0989011	0.0542871	0.0249669	0.0527944	0.0821195	0.785924	0.958029	0.584764	0.0739839	Cal
48840	0.0989011	0.0858175	0.109726	0.0708854	0.124731	0.760257	0.937028	0.478633	0.0739839	Cal
48853	0.208791	0.213767	0.217338	0.179903	0.218212	0.857575	0.982883	0.779861	0.164392	Wes
48854	0.113553	0.134073	0.21157	0.107561	0.172429	0.866679	0.989749	0.856259	0.0855752	Wes
48870	0.234432	0.213767	0.171328	0.214385	0.302665	0.704955	0.866359	0.285691	0.186576	Con
48872	0.124542	0.0844217	0.0555981	0.0994789	0.151802	0.79971	0.960091	0.59746	0.0943664	Wes
50180	0.260073	0.286216	0.274083	0.241516	0.345516	0.659287	0.889234	0.331236	0.209145	Wes
50181	0.282051	0.187231	0.063466	0.183319	0.21975	0.572558	0.664196	0.108758	0.228788	Con
50203	0.216117	0.471859	0.803678	0.226563	0.357652	0.419622	0.644953	0.100777	0.170691	Cal
50204	0.0659341	0.0880109	0.182314	0.0453753	0.0728347	0.306316	0.477634	0.0533999	0.0484693	Cal
50205	0.282051	0.283664	0.223177	0.259912	0.352781	0.495059	0.599921	0.0846789	0.228788	Cal
50276	0.318681	0.304969	0.193052	0.339962	0.505883	0.683609	0.919487	0.413348	0.262124	Cal
50277	0.106227	0.0890233	0.0827645	0.0912783	0.132608	0.306092	0.580429	0.0786371	0.0797607	Cal
50313	0.274725	0.232881	0.1356	0.244291	0.3754	0.486399	0.753485	0.158657	0.22221	Cal
50329	0.241758	0.262936	0.246106	0.235615	0.324519	0.582601	0.844111	0.250414	0.192986	Cal
50334	0.172161	0.0943718	0.00838085	0.098509	0.123608	0.61886	0.857196	0.27025	0.133392	Cal
50336	0.241758	0.208649	0.133343	0.280966	0.533586	0.610132	0.778396	0.178111	0.192986	Wes
50337	0.315018	0.305708	0.206038	0.2938	0.387863	0.550844	0.821625	0.221293	0.258757	Wes
50339	0.135531	0.340254	0.73401	0.190887	0.299822	0.712485	0.930053	0.450652	0.10324	Wes
50341	0.135531	0.146137	0.179361	0.128956	0.200247	0.626824	0.885043	0.322029	0.10324	Wes
50348	0.223443	0.19341	0.126946	0.219324	0.315216	0.583767	0.858056	0.271642	0.177021	Wes
68436	0.216117	0.168802	0.0974789	0.176633	0.248968	0.577622	0.861004	0.2765	0.170691	Con
68437	0.157509	0.281032	0.478462	0.20703	0.329546	0.699593	0.910058	0.384331	0.121227	Con
68442	0.230769	0.17657	0.0995567	0.173692	0.248464	0.673019	0.872352	0.296583	0.183383	Con
68443	0.120879	0.130783	0.166153	0.131306	0.22148	0.723373	0.92195	0.421554	0.0914268	Wes
68445	0.260073	0.215558	0.125201	0.24496	0.378213	0.686986	0.888929	0.33055	0.209145	Con
68446	0.32967	0.314481	0.206038	0.333666	0.477067	0.727121	0.910717	0.386244	0.272267	Con
68447	0.282051	0.272258	0.1938	0.275438	0.410502	0.583872	0.751884	0.157512	0.228788	Con
68459	0.315018	0.291999	0.193801	0.320992	0.476808	0.694884	0.880615	0.312755	0.258757	Con
68462	0.03663	0.0339066	0.0643508	0.029822	0.0582563	0.0572649	0.0910915	0.00614517	0.0264839	Cal
68463	0.164835	0.203165	0.223589	0.182045	0.292756	0.292315	0.427336	0.0440125	0.127292	Cal
68467	0.344322	0.316858	0.194182	0.333816	0.448817	0.548496	0.656016	0.105274	0.285891	Con
68468	0.285714	0.226196	0.126978	0.232303	0.286298	0.853941	0.950535	0.542452	0.232089	Con
68483	0.0879121	0.0685139	0.0729979	0.0737605	0.149885	0.50406	0.678076	0.115006	0.0653906	Cal
68500	0.186813	0.163093	0.129158	0.169797	0.272145	0.61861	0.882973	0.317637	0.145692	Con
68501	0.161172	0.132819	0.126046	0.108439	0.157006	0.743051	0.922893	0.424769	0.124255	Con
68502	0.194139	0.154252	0.100999	0.169566	0.262557	0.705286	0.914019	0.396082	0.151893	Con
68511	0.131868	0.0995762	0.0778869	0.0972325	0.158651	0.451704	0.616557	0.0902501	0.100273	Cal
68523	0.113553	0.142846	0.231883	0.0891191	0.146775	0.592374	0.874129	0.299942	0.0855752	Con
68524	0.00732601	0.0441426	0.173314	0.026176	0.000645877	0.472334	0.756601	0.160918	0.00520301	Con
68527	0.307692	0.310277	0.225918	0.342664	0.52888	0.587233	0.710723	0.131627	0.252046	Cal
68528	0.153846	0.193661	0.275784	0.136072	0.192994	0.581771	0.771387	0.172304	0.118207	Cal
68530	0.227106	0.200753	0.145363	0.183002	0.219418	0.538933	0.803107	0.201054	0.180198	Con
68532	0.208791	0.159078	0.0941944	0.159586	0.238986	0.545209	0.747451	0.154402	0.164392	Con
68544	0.358974	0.283225	0.137579	0.275759	0.34782	0.744377	0.932128	0.458671	0.29963	Con
68546	0.18315	0.176844	0.201969	0.125971	0.16898	0.675355	0.870892	0.293867	0.142605	Con
68558	0.014652	0.0276919	0.103861	0.0197688	0.0529563	0.33898	0.5422	0.0680942	0.010454	Con
68562	0.150183	0.14175	0.133647	0.153221	0.26202	0.756672	0.954584	0.564601	0.115196	Con
68566	0.032967	0.0485294	0.12189	0.0452688	0.0569918	0.798978	0.988983	0.847054	0.0237841	Wes
68567	0.120879	0.096984	0.0858487	0.0976329	0.154045	0.536375	0.829334	0.230653	0.0914268	Wes
68570	0.0989011	0.0982469	0.121505	0.092389	0.150968	0.562815	0.857556	0.270831	0.0739839	Wes
68573	0.168498	0.172711	0.164212	0.197854	0.404387	0.58981	0.857837	0.271287	0.130338	Wes
68574	0.223443	0.351022	0.414979	0.452754	0.781409	0.622433	0.768616	0.170084	0.177021	Cal
68576	0.131868	0.153813	0.191285	0.141098	0.185815	0.470348	0.618404	0.0908941	0.100273	Cal
68577	0.67033	0.683524	0.364204	0.641633	0.703405	0.875278	0.943933	0.509489	0.616637	Cal
68580	0.238095	0.260743	0.246106	0.245325	0.339752	0.672068	0.89924	0.355092	0.189777	Cal
68582	0.21978	0.17487	0.125588	0.153289	0.208012	0.729675	0.924904	0.431773	0.173852	Cal
68583	0.131868	0.112139	0.0996743	0.112884	0.200074	0.638119	0.83645	0.239851	0.100273	Cal
68584	0.117216	0.0908025	0.0778856	0.0942401	0.16685	0.510522	0.746007	0.153408	0.0884963	Cal
68585	0.318681	0.514731	0.581635	0.440726	0.601782	0.710689	0.905609	0.371828	0.262124	Con
68587	0.274725	0.233164	0.145566	0.223736	0.308748	0.652279	0.897922	0.351786	0.22221	Con
68588	0.139194	0.125897	0.120349	0.132361	0.218168	0.672836	0.902196	0.362697	0.106215	Con
68590	0.208791	0.15867	0.0956088	0.165036	0.243694	0.63614	0.847455	0.255257	0.164392	Con
68599	0.135531	0.120181	0.12151	0.116746	0.200667	0.597395	0.850973	0.260515	0.10324	Con
68601	0.124542	0.103365	0.0940773	0.0986	0.149644	0.503677	0.778213	0.177956	0.0943664	Cal
68602	0.311355	0.229248	0.0952725	0.231483	0.273249	0.675024	0.910483	0.385564	0.255398	Wes
68606	0.21978	0.246376	0.223174	0.275198	0.364641	0.738957	0.918804	0.41112	0.173852	Wes
68610	0.164835	0.113488	0.062388	0.117238	0.172823	0.851968	0.978343	0.735941	0.127292	Wes
68611	0.0732601	0.110493	0.227992	0.0701017	0.129792	0.638793	0.887047	0.326376	0.0540697	Wes
68612	0.179487	0.23591	0.315405	0.205186	0.328203	0.682968	0.891417	0.336205	0.139525	Wes
68629	0.157509	0.106812	0.0564249	0.115919	0.176451	0.427772	0.548396	0.069697	0.121227	Cal
68634	0.212454	0.144629	0.0630479	0.145095	0.19131	0.679602	0.884287	0.320413	0.167537	Cal
68635	0.395604	0.284738	0.0955557	0.300281	0.354641	0.678101	0.85059	0.259935	0.334464	Cal
68655	0.164835	0.124118	0.0827686	0.1207	0.154347	0.710143	0.917601	0.407248	0.127292	Cal
68659	0.153846	0.149061	0.14272	0.159533	0.274401	0.546166	0.828944	0.230165	0.118207	Wes
68662	0.131868	0.103564	0.0858497	0.109638	0.186682	0.615761	0.888867	0.330411	0.100273	Cal
68664	0.318681	0.32819	0.251456	0.299443	0.387217	0.668942	0.871724	0.295409	0.262124	Cal
68665	0.10989	0.0902043	0.0913443	0.0870097	0.126125	0.560998	0.794757	0.192834	0.0826633	Cal
68666	0.106227	0.0703069	0.0448761	0.0814271	0.138331	0.555416	0.852096	0.262231	0.0797607	Cal
68667	0.241758	0.226196	0.175828	0.208468	0.305468	0.460939	0.643961	0.100386	0.192986	Cal
68668	0.238095	0.241808	0.191426	0.227056	0.318934	0.310458	0.474572	0.0527827	0.189777	Cal
68674	0.600733	0.563185	0.270606	0.567974	0.644738	0.724922	0.858177	0.271839	0.5418	Cal
68680	0.172161	0.131879	0.0940813	0.124221	0.177193	0.678273	0.898615	0.353518	0.133392	Cal
68690	0.150183	0.12815	0.115783	0.1182	0.175329	0.533411	0.752084	0.157654	0.115196	Cal
68692	0.164835	0.141969	0.125583	0.13091	0.20382	0.631179	0.865556	0.284281	0.127292	Cal
68694	0.117216	0.108848	0.137992	0.0893574	0.138426	0.816187	0.983052	0.78159	0.0884963	Cal
68696	0.186813	0.1582	0.115114	0.174758	0.277245	0.584135	0.796348	0.19436	0.145692	Cal
68697	0.0769231	0.103804	0.192034	0.0677121	0.0934939	0.578213	0.83193	0.233943	0.056885	Cal
68703	0.0989011	0.10177	0.120345	0.122544	0.219815	0.325799	0.461954	0.0503057	0.0739839	Cal
68704	0.10989	0.0858175	0.0852913	0.0772382	0.118562	0.666846	0.863294	0.280371	0.0826633	Cal
68705	0.139194	0.15513	0.179078	0.179907	0.379502	0.650674	0.84428	0.250655	0.106215	Cal
68719	0.106227	0.129686	0.211567	0.0825318	0.144174	0.678559	0.925642	0.434392	0.0797607	Cal
68720	0.120879	0.114645	0.139084	0.0999258	0.164196	0.694224	0.913087	0.393262	0.0914268	Cal
68721	0.117216	0.0876454	0.0694328	0.0952956	0.157452	0.620944	0.857562	0.270841	0.0884963	Cal
68722	0.197802	0.194392	0.166972	0.214454	0.364432	0.688898	0.888759	0.33017	0.155005	Cal
68723	0.172161	0.149975	0.124808	0.160235	0.301013	0.624383	0.814302	0.212933	0.133392	Cal
68737	0.153846	0.112737	0.0778886	0.118322	0.187825	0.68534	0.860319	0.275359	0.118207	Cal
68751	0.604396	0.651819	0.414242	0.599797	0.671892	0.911355	0.942159	0.501235	0.545684	Cal
68753	0.161172	0.15491	0.16616	0.145516	0.232787	0.778248	0.952957	0.555513	0.124255	Cal
68762	0.0842491	0.0751246	0.0955919	0.0674287	0.113862	0.500223	0.77969	0.179213	0.0625455	Cal
68763	0.164835	0.148696	0.143377	0.126955	0.177982	0.61525	0.83584	0.23904	0.127292	Cal
68769	0.157509	0.114332	0.0820006	0.100642	0.137553	0.648548	0.836157	0.239461	0.121227	Cal
68771	0.0915751	0.107021	0.168728	0.0895512	0.165941	0.514583	0.729069	0.142383	0.0682454	Cal
68797	0.153846	0.0923978	0.0306034	0.0980164	0.146319	0.571959	0.73848	0.148368	0.118207	Cal

## Sheet: Fig.1d
SampleID	CAP1	CAP2	Diet
31861	0.00643984	-0.017033	Cal
31862	-0.474849	-0.0818919	Con
31863	-0.0149297	0.067563	Con
31864	-0.0823816	0.086294	Con
31866	-0.367685	-0.0486482	Con
31867	-0.220249	0.0723308	Con
31884	-0.148463	-0.0961365	Cal
31886	-0.281614	0.337749	Cal
31887	0.0472639	-0.0958011	Cal
31888	0.161373	-0.0607755	Cal
31889	-0.233872	-0.0631358	Cal
31894	0.133576	0.350588	Wes
31895	0.227941	-0.0992858	Wes
31896	0.169119	-0.151392	Wes
31897	0.171739	-0.173218	Wes
31901	0.174031	-0.122848	Wes
31902	0.169661	-0.184671	Wes
31904	0.0804816	-0.132596	Cal
31905	0.0420147	-0.137463	Cal
31911	-0.0703017	0.277152	Cal
31912	-0.29939	-0.17162	Cal
31920	0.206281	-0.0428182	Con
31926	0.202095	-0.0770867	Wes
31927	0.202297	-0.125047	Wes
31928	-0.19943	-0.0525672	Wes
31932	-0.0393377	0.127039	Con
31933	-0.308279	-0.0414871	Con
31934	-0.364834	-0.051017	Con
31940	-0.441323	-0.00402645	Con
31944	-0.117423	-0.0116914	Cal
31953	-0.472056	-0.0242662	Cal
31954	-0.665116	0.182558	Cal
31955	-0.696472	0.0172715	Cal
31958	-0.0405174	0.00406624	Wes
31962	-0.710344	0.0821153	Cal
31969	0.224576	-0.0105512	Wes
31970	0.238257	0.0353172	Wes
31971	0.247726	-0.0352642	Wes
31973	0.203964	-0.0465546	Con
31974	-0.173461	0.182305	Con
31975	0.207825	-0.123417	Con
31976	-0.191224	0.37926	Con
31978	-0.0145899	0.549798	Con
31988	0.165307	-0.10166	Cal
31989	-0.225362	-0.13828	Cal
31990	0.0901647	-0.082888	Cal
31996	0.19507	0.024129	Wes
31997	0.203902	-0.00069958	Wes
31999	0.227316	-0.0832329	Con
32000	0.175753	0.00704749	Con
32007	0.208386	0.113916	Wes
32009	0.201547	-0.147482	Wes
32017	0.148529	-0.0934818	Cal
32019	0.162705	-0.138211	Cal
32021	-0.0433851	-0.0461679	Cal
32022	0.231948	-0.126816	Cal
32040	0.22653	-0.089069	Wes
32042	-0.0467252	-0.0677158	Cal
32043	-0.143292	-0.154459	Cal
32045	0.121989	-0.043311	Cal
32046	-0.470889	0.275674	Cal
32047	-0.266955	-0.177768	Cal
32058	0.139353	0.562376	Wes
32060	0.207288	0.370618	Wes
32061	0.26955	-0.0835858	Wes
32062	0.253687	-0.101393	Wes
32063	0.243492	-0.0614408	Wes
32064	0.0561541	-0.0891588	Cal
32066	0.078578	-0.0797909	Cal
32067	0.0783501	-0.0551923	Cal
32074	0.243416	-0.129668	Wes
32082	0.161878	0.510014	Wes
32097	0.138259	-0.189874	Wes
32099	0.223282	0.040172	Con
32101	-0.00243055	0.453859	Con
32127	0.0288714	0.204266	Con
32135	0.188592	-0.0162694	Wes
32136	0.161001	-0.236831	Wes
32137	0.166467	-0.18236	Wes
32139	0.135022	0.22057	Wes
32145	0.121991	0.120609	Wes
32150	-0.101799	-0.0797623	Cal
32152	-0.559901	-0.121019	Cal
32153	-0.394224	-0.00466652	Cal
32154	-0.085299	-0.0854141	Cal
32165	0.20388	-0.127793	Wes
32170	-0.243702	0.0027869	Cal
32171	-0.633743	0.0209123	Cal
32172	-0.557394	-0.080172	Cal
32173	-0.210011	0.0263407	Cal
32180	0.212617	-0.0213191	Wes
32185	-0.119742	0.000908652	Cal
32202	0.184349	-0.104135	Wes
32203	0.185854	-0.107016	Wes
32205	0.145685	0.213444	Wes
32212	-0.461054	0.335454	Con
32217	0.172794	-0.107415	Wes
32232	0.208098	-0.0679885	Wes
32233	0.0655315	0.433352	Cal
32235	0.163015	-0.15287	Cal
32236	0.0718149	-0.0758296	Cal
32238	0.0888459	-0.154372	Cal
32252	0.10503	-0.100823	Cal
32253	0.0286906	-0.0460698	Cal
32255	0.0320165	-0.0207053	Cal
32256	0.0676045	-0.073485	Cal
32258	0.221432	0.250113	Wes
32259	0.188709	0.261097	Wes
32262	0.232445	-0.0308286	Wes
32272	0.115444	-0.0613738	Cal
32273	-0.0806336	-0.170021	Cal
32277	0.150374	-0.0988394	Wes
32279	0.196288	-0.0995133	Wes
32280	0.174911	-0.186458	Wes
32281	0.192178	-0.0925882	Wes
32285	0.0477446	0.0461495	Cal
32286	-0.0239659	0.319083	Cal
32290	0.175567	-0.0348482	Wes
32291	0.182376	0.0163061	Wes
32292	0.158775	0.448903	Wes
32310	-0.0735673	0.0121275	Cal
32311	0.0129059	-0.0939093	Cal
32314	0.0825871	-0.175003	Cal
32315	0.00378562	-0.0798693	Cal
32335	-0.408819	-0.0463694	Cal
32336	-0.409248	-0.0358748	Cal
32338	-0.702247	0.077007	Cal
32339	-0.0171582	-0.0539162	Cal
32341	0.16834	0.0289175	Wes
32345	0.150781	0.412308	Wes
32357	-0.32683	-0.0552478	Con
32361	0.187787	-0.138199	Wes
32363	0.196739	0.011088	Wes
32365	0.181824	0.281645	Wes
32376	-0.510388	-0.0534242	Cal
32378	-0.46764	-0.113924	Cal
32379	0.0575262	-0.0760268	Con
32380	-0.178201	-0.0271625	Con
32386	-0.0965076	0.0438829	Con
32387	0.0586198	0.143451	Con
32394	-0.263844	-0.0214687	Cal
32395	-0.250848	-0.0433467	Cal
32396	-0.255864	-0.0344138	Cal
32397	-0.150015	-0.135084	Cal
32399	0.0974623	-0.0545843	Cal
32400	0.162543	-0.0932573	Cal
32401	0.152334	-0.0588626	Cal
32403	0.172547	-0.115997	Cal
32406	0.189149	-0.140317	Wes
32408	0.022788	-0.118558	Cal
32409	-0.159905	-0.101631	Cal
32410	-0.615493	0.23571	Cal
32411	-0.56166	-0.106182	Cal
32413	-0.0599708	-0.0671579	Cal
33028	0.244158	-0.10059	Wes
33031	0.239512	-0.0618377	Wes
33032	-0.197415	0.010258	Cal
33034	-0.0493652	-0.0630455	Cal
33035	0.0404484	-0.108847	Cal
33054	0.264058	-0.0242973	Wes
33057	0.204269	-0.102837	Wes
33064	0.162765	-0.126343	Wes
33096	0.222157	-0.0846014	Cal
33100	0.154137	0.420355	Wes
33438	0.178305	0.0313225	Wes
33832	0.149465	-0.136645	Wes
33833	0.214559	-0.0510848	Wes
33834	0.236361	-0.0610958	Wes
33835	0.247751	-0.0909128	Wes
33836	0.138285	0.468245	Wes
33849	-0.0313097	0.0818524	Cal
35428	0.052719	-0.112771	Con
35429	0.0951648	0.181455	Con
48191	-0.010215	0.371002	Con
48192	-0.27488	0.122185	Con
48194	0.341036	0.0621878	Con
48198	-0.411728	0.185131	Wes
48199	-0.297271	0.333715	Cal
48200	-0.316723	-0.0600153	Cal
48201	0.263003	-0.0666277	Cal
48205	-0.104915	-0.100035	Wes
48206	0.188388	0.349468	Wes
48218	0.127847	0.0946519	Wes
48224	0.28272	-0.0564709	Con
48225	-0.247568	0.273289	Con
48230	-0.087224	-0.189847	Cal
48231	-0.0525798	-0.0445709	Cal
48234	0.245561	-0.0342368	Cal
48240	0.323336	-0.165125	Con
48248	0.3534	-0.16655	Wes
48253	0.126498	0.309637	Con
48254	-0.156781	0.271961	Con
48265	0.17484	-0.238693	Cal
48266	-0.236016	0.276025	Cal
48271	-0.170414	0.253667	Con
48273	0.202456	-0.0519298	Con
48275	0.0723999	0.204666	Con
48278	-0.259566	0.0211666	Cal
48279	0.195202	0.0387152	Cal
48280	0.259238	-0.0107892	Cal
48282	-0.0914931	0.219877	Cal
48289	-0.21753	0.243601	Con
48290	0.0209325	0.278348	Con
48291	-0.555487	-0.224932	Con
48292	-0.189559	0.213284	Con
48306	0.226276	-0.0110195	Cal
48307	0.196612	0.0256102	Cal
48310	0.00294162	0.130747	Con
48311	0.152657	0.0607599	Con
48318	0.106465	0.151737	Con
48319	-0.0265499	0.0660558	Con
48332	0.0721668	0.0810004	Cal
48335	-0.295468	-0.120156	Cal
48339	0.222068	0.04588	Wes
48340	0.163693	0.0978565	Wes
48342	-0.164391	0.190072	Con
48343	-0.387288	-0.0894141	Con
48344	-0.301749	-0.0876792	Con
48345	-0.062884	0.0447463	Con
48356	-0.0573329	0.136913	Con
48359	0.25567	0.218963	Con
48360	0.366877	0.156934	Wes
48362	0.251392	0.00934356	Wes
48363	0.391422	-0.0360381	Wes
48364	0.289811	0.00783857	Wes
48365	0.324673	0.163314	Wes
48366	0.314134	0.111766	Cal
48376	-0.076972	-0.026271	Con
48377	-0.196805	0.0558754	Con
48378	-0.197925	0.0174399	Con
48379	-0.394727	-0.0177606	Con
48438	-0.410806	0.125193	Con
48444	0.110484	0.0494136	Cal
48446	0.155531	0.225661	Cal
48448	-0.254963	0.0807046	Cal
48453	-0.0452887	0.236195	Wes
48457	0.089435	0.194413	Cal
48475	0.123413	0.0212026	Cal
48482	0.332603	0.0790525	Wes
48484	0.379251	-0.0786276	Wes
48490	-0.592614	0.0328975	Con
48491	-0.159521	0.107983	Con
48493	0.29753	-0.0699099	Cal
48494	-0.163876	0.232046	Cal
48499	0.265163	-0.00764648	Wes
48505	0.0748085	0.154649	Cal
48506	-0.366544	0.198434	Cal
48510	0.22358	0.0664878	Con
48514	0.307507	-0.135758	Cal
48521	0.0535473	0.262311	Cal
48522	-0.397092	-0.150702	Cal
48528	0.388091	-0.0412397	Wes
48534	0.0710075	0.198473	Cal
48536	-0.235001	0.0686861	Cal
48539	0.152884	-0.00236309	Wes
48540	0.44719	0.000622136	Wes
48541	-0.136256	0.1436	Wes
48542	0.426769	-0.00155341	Wes
48550	-0.422938	-0.105715	Con
48565	0.339344	-0.0902834	Cal
48566	0.141297	0.019157	Cal
48567	-0.130259	-0.0831259	Cal
48568	0.188969	0.0726464	Wes
48573	0.0250291	-0.0100757	Cal
48574	0.0952777	-0.0188524	Cal
48585	0.205767	-0.107565	Wes
48586	0.397439	-0.114253	Wes
48600	0.199446	-0.265295	Cal
48602	-0.211131	-0.118576	Cal
48604	0.15717	-0.118908	Wes
48605	0.331503	-0.266255	Wes
48606	0.159218	-0.24662	Wes
48608	0.233859	-0.0389351	Cal
48613	-0.0949376	-0.0152984	Cal
48618	-0.419395	-0.0826995	Con
48619	-0.344073	0.0154381	Con
48620	-0.0817589	0.146544	Con
48623	0.156267	-0.212341	Wes
48674	0.356635	0.016644	Wes
48675	0.400001	-0.100335	Wes
48676	0.418316	-0.121965	Wes
48694	-0.31256	-0.149123	Con
48695	-0.121843	-0.0600667	Con
48696	0.160741	-0.00032165	Con
48698	-0.114605	0.110498	Con
48699	-0.2435	0.129228	Con
48710	0.125103	-0.105843	Con
48711	-0.186547	-0.0685535	Cal
48712	-0.197176	0.0317724	Cal
48713	-0.330446	0.0408366	Cal
48714	-0.12295	-0.0174217	Con
48715	0.240648	0.229349	Con
48716	-0.0570311	-0.0966027	Con
48724	0.0737185	-0.104851	Con
48725	0.390631	-0.0860247	Wes
48726	0.16798	0.067524	Wes
48728	-0.0771953	-0.0119671	Wes
48729	0.400506	-0.0663753	Wes
48730	-0.247034	-0.0923279	Cal
48731	-0.227054	-0.0546407	Cal
48732	-0.374136	0.0730743	Cal
48733	-0.283526	-0.0429629	Cal
48734	-0.180684	-0.0453137	Cal
48735	-0.513899	-0.0721024	Cal
48749	0.321104	-0.236018	Wes
48770	0.0290548	0.087802	Wes
48772	-0.35127	0.0697249	Cal
48776	-0.484712	-0.194902	Cal
48777	0.193746	0.0646157	Wes
48802	-0.500449	-0.140056	Wes
48803	0.37414	-0.163307	Wes
48806	-0.672333	-0.228593	Con
48808	-0.589126	-0.195282	Con
48809	-0.0371791	0.181686	Con
48810	-0.502234	-0.118964	Con
48815	-0.149016	0.00196314	Con
48818	0.3794	-0.274414	Wes
48819	0.350558	-0.229423	Wes
48820	0.380598	-0.226679	Wes
48822	0.370346	-0.220952	Wes
48824	0.408051	-0.0987628	Wes
48832	-0.126577	-0.0457548	Con
48837	-0.264608	-0.0840425	Cal
48839	-0.196411	0.162045	Cal
48840	-0.366321	-0.0233515	Cal
48853	0.0639197	0.0435631	Wes
48854	0.274968	-0.162779	Wes
48870	-0.246309	-0.128718	Con
48872	0.277874	0.0311994	Wes
50180	0.414596	-0.11449	Wes
50181	-0.613331	-0.000667006	Con
50203	-0.664411	-0.21563	Cal
50204	-0.541593	-0.222078	Cal
50205	-0.612102	-0.0997893	Cal
50276	-0.190926	-0.107911	Cal
50277	-0.288999	-0.163244	Cal
50313	-0.254986	-0.149931	Cal
50329	-0.122067	-0.056938	Cal
50334	0.188197	-0.042925	Cal
50336	0.224449	-0.0738637	Wes
50337	0.415093	-0.114524	Wes
50339	0.379529	-0.114287	Wes
50341	0.437243	-0.141663	Wes
50348	0.413399	-0.101271	Wes
68436	0.125888	0.181095	Con
68437	0.243178	0.251742	Con
68442	-0.0708461	0.00975685	Con
68443	0.565355	0.110582	Wes
68445	0.0364848	0.151569	Con
68446	0.0186939	0.104069	Con
68447	-0.231202	-0.0300127	Con
68459	-0.0306126	0.108417	Con
68462	-0.416458	-0.152164	Cal
68463	-0.397667	-0.149459	Cal
68467	-0.338047	-0.0941241	Con
68468	0.0155979	0.132179	Con
68483	-0.349102	-0.0549214	Cal
68500	0.146769	0.137548	Con
68501	-0.0333178	0.0819621	Con
68502	0.384648	0.149298	Con
68511	-0.223853	-0.0964484	Cal
68523	0.601409	0.101609	Con
68524	-0.364932	-0.0887828	Con
68527	-0.263008	-0.0400788	Cal
68528	-0.255924	-0.071825	Cal
68530	-0.0519729	0.0471639	Con
68532	-0.218355	-0.0676497	Con
68544	0.258792	0.0482153	Con
68546	-0.226137	-0.0310198	Con
68558	0.27663	0.10051	Con
68562	-0.141673	-0.0567619	Con
68566	0.249063	0.026173	Wes
68567	0.627131	0.138445	Wes
68570	0.547736	0.215587	Wes
68573	0.636494	0.0734606	Wes
68574	-0.241435	-0.0992254	Cal
68576	-0.475624	-0.159467	Cal
68577	-0.0403179	0.0143684	Cal
68580	0.582551	0.279244	Cal
68582	0.0883107	0.0855687	Cal
68583	-0.352327	-0.0375957	Cal
68584	-0.128664	-0.0844909	Cal
68585	0.0595185	0.102533	Con
68587	0.555133	0.219144	Con
68588	0.252147	0.218805	Con
68590	-0.11407	-0.0037467	Con
68599	-0.0417807	0.0732185	Con
68601	-0.0796545	-0.00942192	Cal
68602	0.605326	0.0742268	Wes
68606	0.254915	-0.101699	Wes
68610	0.525094	0.00840491	Wes
68611	0.542859	0.109551	Wes
68612	0.563917	0.0634797	Wes
68629	-0.349842	-0.117248	Cal
68634	-0.0489426	0.0412131	Cal
68635	-0.089167	-0.0433264	Cal
68655	-0.231834	-0.122813	Cal
68659	0.63798	0.128414	Wes
68662	0.241458	0.100088	Cal
68664	-0.015405	0.0560927	Cal
68665	-0.185782	-0.0767355	Cal
68666	0.0314982	0.0555779	Cal
68667	-0.197374	-0.0673429	Cal
68668	-0.200632	-0.0956344	Cal
68674	0.12353	-0.231232	Cal
68680	0.00417244	0.0442774	Cal
68690	-0.202284	-0.131975	Cal
68692	-0.0744223	-0.0500607	Cal
68694	0.187132	-0.0634631	Cal
68696	-0.447784	-0.152341	Cal
68697	-0.16759	-0.0384174	Cal
68703	-0.387629	-0.146982	Cal
68704	-0.320621	-0.0841607	Cal
68705	-0.20224	-0.131899	Cal
68719	-0.15877	-0.097531	Cal
68720	0.281607	0.181652	Cal
68721	-0.365723	-0.11718	Cal
68722	-0.312009	-0.119073	Cal
68723	-0.270986	-0.142941	Cal
68737	-0.238891	-0.0979947	Cal
68751	0.256189	-0.109445	Cal
68753	0.116259	-0.0181854	Cal
68762	-0.0500415	-0.0178404	Cal
68763	-0.155425	-0.0122822	Cal
68769	-0.258165	-0.0618071	Cal
68771	-0.308441	-0.132287	Cal
68797	-0.316486	-0.116149	Cal

## Sheet: Fig.1e
Taxanomy Lineage	Lefse Score	Diet	Stats	P value
Fungi.Basidiomycota.Agaricomycetes.Russulales.Bondarzewiaceae.Heterobasidion	2.23858			-
Fungi.Ascomycota.Saccharomycetes	4.46662			-
Fungi.Basidiomycota.Tremellomycetes.Cystofilobasidiales.Cystofilobasidiaceae.Cystofilobasidium	2.6098	Con	2.20095	0.0319258
Fungi.Basidiomycota.Tremellomycetes.Tremellales.Incertae_sedis_12.Cryptococcus_1	2.96015	Cal	2.54608	6.82263e-08
Fungi.Ascomycota.Saccharomycetes.Saccharomycetales.Pichiaceae	3.74151			-
Fungi.Basidiomycota.Tremellomycetes.Tremellomycetes_unidentified	1.98566			-
Fungi.Ascomycota.Saccharomycetes.Saccharomycetales.Incertae_sedis_11.Incertae_sedis_11_unidentified	1.69407			0.00113922
Fungi.Basidiomycota.Tremellomycetes.Cystofilobasidiales	2.92598			-
Fungi.Basidiomycota.Pucciniomycetes.Pucciniales.Pucciniaceae.Puccinia	1.95786	Con	2.67636	0.00144582
Fungi	6			-
Fungi.Ascomycota.Ascomycota_unidentified	4.23559			-
Fungi.Basidiomycota.Agaricomycetes.Cantharellales	1.9605			-
Fungi.Basidiomycota.Agaricomycetes.Corticiales.Corticiaceae	2.40112			-
Fungi.Ascomycota.Dothideomycetes.Pleosporales.Pleosporaceae.Pleosporaceae_unidentified	2.19084			0.00730049
Fungi.Basidiomycota.Microbotryomycetes.Sporidiobolales.Incertae_sedis_25.Sporobolomyces	1.81136			0.0253181
Fungi.Ascomycota.Saccharomycetes.Saccharomycetales.Saccharomycetales_unidentified.Saccharomycetales_unidentified_1	2.6752			-
Fungi.Ascomycota.Dothideomycetes.Pleosporales	3.7311	Con	3.35767	1.45956e-14
Fungi.Ascomycota.Eurotiomycetes.Chaetothyriales.Herpotrichiellaceae.Capronia	2.0655			-
Fungi.Basidiomycota.Tremellomycetes.Cystofilobasidiales.Cystofilobasidiaceae.Itersonilia	2.20247			-
Fungi.Ascomycota.Dothideomycetes.Dothideales.Dothioraceae	2.54493			-
Fungi.Zygomycota.Incertae_sedis_10	1.51434			-
Fungi.Basidiomycota.Basidiomycota_unidentified.Basidiomycota_unidentified_1.Basidiomycota_unidentified_1.Basidiomycota_unidentified_1_1	2.43635	Con	2.30139	1.37943e-08
Fungi.Ascomycota.Saccharomycetes.Saccharomycetales.Saccharomycetaceae.Kuraishia	1.53921			-
Fungi.Ascomycota.Leotiomycetes.Helotiales	2.60425			-
Fungi.Ascomycota.Ascomycota_unidentified.Ascomycota_unidentified_1.Ascomycota_unidentified_1.Ascomycota_unidentified_1_1	4.26936			-
Fungi.Ascomycota.Sordariomycetes.Hypocreales.Hypocreales_unidentified	2.20832			-
Fungi.Ascomycota.Leotiomycetes.Helotiales.Helotiales_unidentified.Helotiales_unidentified_1	2.0884	Wes	2.26611	0.0118915
Fungi.Basidiomycota.Agaricomycetes.Russulales.Peniophoraceae	2.24805			-
Fungi.Ascomycota.Sordariomycetes.Ophiostomatales.Ophiostomataceae.Leptographium	2.928	Con	2.53301	0.00757571
Fungi.Ascomycota.Dothideomycetes.Incertae_sedis_8.Myxotrichaceae.Oidiodendron	2.55112			-
Fungi.Basidiomycota.Microbotryomycetes.Sporidiobolales.Incertae_sedis_25	1.94613			-
Fungi.Basidiomycota.Wallemiomycetes.Wallemiales.Wallemiaceae	4.11173	Wes	3.78545	9.27212e-05
Fungi.Fungi_unidentified.Fungi_unidentified_1.Fungi_unidentified_1	1.85331	Cal	3.28971	3.17842e-07
Fungi.Ascomycota.Saccharomycetes.Saccharomycetales.Saccharomycetaceae.Saccharomyces	1.5431			0.0210223
Fungi.Ascomycota.Eurotiomycetes.Chaetothyriales.Herpotrichiellaceae	3.26657			-
Fungi.Ascomycota.Sordariomycetes.Coniochaetales	2.2309	Con	2.23924	0.0368142
Fungi.Ascomycota.Dothideomycetes.Pleosporales.Incertae_sedis_13.Phoma	2.95568	Cal	2.55779	4.77891e-07
Fungi.Ascomycota.Dothideomycetes.Pleosporales.Pleosporales_unidentified.Pleosporales_unidentified_1	3.06749	Con	2.71338	0.00539038
Fungi.Ascomycota.Sordariomycetes.Sordariomycetes_unidentified.Sordariomycetes_unidentified_1	2.65276			-
Fungi.Basidiomycota.Tremellomycetes.Trichosporonales.Trichosporonaceae.Trichosporon	2.1163			-
Fungi.Ascomycota.Saccharomycetes.Saccharomycetales.Saccharomycetaceae	2.01776			0.0305761
Fungi.Ascomycota.Dothideomycetes.Dothideales.Dothioraceae.Aureobasidium	2.5658			-
Fungi.Ascomycota.Dothideomycetes.Pleosporales.Phaeosphaeriaceae	2.50311			-
Fungi.Basidiomycota.Tremellomycetes.Tremellales.Incertae_sedis_12	3.05619	Cal	2.66766	9.55844e-06
Fungi.Ascomycota.Leotiomycetes.Helotiales.Sclerotiniaceae.Sclerotiniaceae_unidentified	2.22832			-
Fungi.Ascomycota.Sordariomycetes.Hypocreales.Incertae_sedis_3	2.20264			-
Fungi.Ascomycota.Eurotiomycetes.Eurotiales.Trichocomaceae.Paecilomyces	2.11465			-
Fungi.Basidiomycota.Incertae_sedis_4	2.01614			-
Fungi.Basidiomycota.Wallemiomycetes.Wallemiales	4.10323	Wes	3.77873	8.82477e-05
Fungi.Basidiomycota.Pucciniomycetes	1.93102	Con	2.57493	0.000932283
Fungi.Basidiomycota.Incertae_sedis_4.Malasseziales	2.02012			-
Fungi.Ascomycota.Lecanoromycetes	2.54791			-
Fungi.Basidiomycota.Agaricomycetes.Corticiales	2.40571			-
Fungi.Ascomycota.Sordariomycetes.Xylariales.Incertae_sedis_9	2.99307	Cal	2.68649	4.11454e-07
Fungi.Ascomycota.Sordariomycetes.Microascales.Microascaceae	1.71666			-
Fungi.Basidiomycota.Agaricomycetes	3.37916	Wes	2.75956	0.0217127
Fungi.Ascomycota.Dothideomycetes.Dothideales	2.54941			-
Fungi.Ascomycota.Sordariomycetes.Ophiostomatales.Ophiostomataceae	2.92042	Con	2.5212	0.00378909
Fungi.Basidiomycota.Agaricomycetes.Hymenochaetales.Schizoporaceae.Hyphodontia	1.99924			0.0445348
Fungi.Basidiomycota.Agaricomycetes.Hymenochaetales.Schizoporaceae	2.13525			0.0156929
Fungi.Ascomycota.Lecanoromycetes.Lecanorales	2.47071			-
Fungi.Basidiomycota.Agaricomycetes.Russulales.Peniophoraceae.Peniophoraceae_unidentified	2.16278			-
Fungi.Fungi_unidentified.Fungi_unidentified_1.Fungi_unidentified_1.Fungi_unidentified_1_1.Fungi_unidentified_1_1	1.86571	Cal	3.12258	3.73334e-07
Fungi.Ascomycota.Eurotiomycetes.Chaetothyriales	3.33431			-
Fungi.Ascomycota.Sordariomycetes.Xylariales.Diatrypaceae	2.05978			-
Fungi.Ascomycota.Ascomycota_unidentified.Ascomycota_unidentified_1	4.23754			-
Fungi.Ascomycota.Saccharomycetes.Saccharomycetales.Debaryomycetaceae	1.79112			-
Fungi.Ascomycota.Leotiomycetes.Helotiales.Sclerotiniaceae	2.28815			-
Fungi.Basidiomycota.Tremellomycetes.Filobasidiales	2.0155			-
Fungi.Basidiomycota.Tremellomycetes.Filobasidiales.Filobasidiaceae	2.02421			-
Fungi.Ascomycota.Saccharomycetes.Saccharomycetales.Metschnikowiaceae.Clavispora	3.25631			-
Fungi.Ascomycota.Saccharomycetes.Saccharomycetales.Pichiaceae.Nakazawaea	3.42288			-
Fungi.Basidiomycota	4.22045	Wes	3.78664	0.0382413
Fungi.Ascomycota.Saccharomycetes.Saccharomycetales.Pichiaceae.Pichia	3.4823			-
Fungi.Ascomycota.Eurotiomycetes	5.12147			-
Fungi.Ascomycota.Sordariomycetes.Coniochaetales.Coniochaetaceae.Lecythophora	2.32111	Con	2.17403	0.0200994
Fungi.Ascomycota.Sordariomycetes.Sordariomycetes_unidentified	2.62727			-
Fungi.Ascomycota.Dothideomycetes.Capnodiales	4.08443	Cal	3.66976	5.61159e-13
Fungi.Basidiomycota.Basidiomycota_unidentified.Basidiomycota_unidentified_1.Basidiomycota_unidentified_1	2.42209	Con	2.33426	1.39793e-08
Fungi.Ascomycota.Sordariomycetes.Microascales	2.6065			-
Fungi.Basidiomycota.Agaricomycetes.Polyporales.Polyporaceae.Polyporaceae_unidentified	2.08578			-
Fungi.Basidiomycota.Microbotryomycetes.Sporidiobolales	1.955			-
Fungi.Basidiomycota.Agaricomycetes.Corticiales.Corticiaceae.Vuilleminia	2.4042			-
Fungi.Basidiomycota.Tremellomycetes.Tremellomycetes_unidentified.Tremellomycetes_unidentified_1	1.99082			-
Fungi.Basidiomycota.Tremellomycetes.Trichosporonales	2.09875			-
Fungi.Basidiomycota.Agaricomycetes.Agaricales	2.70162	Wes	2.05834	0.0444452
Fungi.Ascomycota.Saccharomycetes.Saccharomycetales.Incertae_sedis_11.Cyberlindnera	2.27479			-
Fungi.Ascomycota.Eurotiomycetes.Eurotiales.Trichocomaceae	5.12964			-
Fungi.Ascomycota.Sordariomycetes.Hypocreales.Hypocreales_unidentified.Hypocreales_unidentified_1	2.21231			-
Fungi.Basidiomycota.Microbotryomycetes	2.18275			-
Fungi.Basidiomycota.Agaricomycetes.Russulales	2.58532			-
Fungi.Ascomycota.Eurotiomycetes.Chaetothyriales.Chaetothyriales_unidentified.Chaetothyriales_unidentified_1	2.56552			-
Fungi.Ascomycota.Eurotiomycetes.Chaetothyriales.Herpotrichiellaceae.Exophiala	2.01352			-
Fungi.Ascomycota	5.29162	Con	3.78568	0.0463158
Fungi.Ascomycota.Sordariomycetes.Diaporthales.Valsaceae	3.22107			-
Fungi.Fungi_unidentified	1.8437	Cal	2.84275	3.35298e-07
Fungi.Ascomycota.Eurotiomycetes.Eurotiales	5.12076			-
Fungi.Ascomycota.Sordariomycetes.Microascales.Microascaceae.Microascaceae_unidentified	1.7092			-
Fungi.Basidiomycota.Agaricomycetes.Agaricomycetes_unidentified.Agaricomycetes_unidentified_1	2.07829			-
Fungi.Basidiomycota.Agaricomycetes.Agaricales.Strophariaceae	2.09922			-
Fungi.Basidiomycota.Agaricomycetes.Russulales.Bondarzewiaceae	2.23564			-
Fungi.Basidiomycota.Agaricomycetes.Agaricales.Marasmiaceae.Baeospora	1.49741			-
Fungi.Basidiomycota.Agaricomycetes.Polyporales	2.94105			-
Fungi.Ascomycota.Lecanoromycetes.Lecanorales.Lecanoraceae	2.51358			-
Fungi.Ascomycota.Sordariomycetes.Hypocreales.Clavicipitaceae.Claviceps	3.71528	Cal	3.41865	8.1204e-31
Fungi.Ascomycota.Dothideomycetes.Pleosporales.Pleosporaceae.Alternaria	3.5026	Con	3.19877	4.42127e-17
Fungi.Basidiomycota.Microbotryomycetes.Sporidiobolales.Incertae_sedis_25.Rhodotorula	1.33357			-
Fungi.Ascomycota.Sordariomycetes.Hypocreales.Cordycipitaceae	2.23305	Cal	2.18457	0.0115949
Fungi.Basidiomycota.Basidiomycota_unidentified	2.40307	Con	2.31398	1.39662e-08
Fungi.Ascomycota.Dothideomycetes.Pleosporales.Phaeosphaeriaceae.Phaeosphaeriaceae_unidentified	2.39197			-
Fungi.Basidiomycota.Agaricomycetes.Agaricales.Mycenaceae.Mycena	1.72083	Wes	2.31683	0.012056
Fungi.Ascomycota.Sordariomycetes.Ophiostomatales	2.88142	Con	2.46738	0.00379482
Fungi.Ascomycota.Saccharomycetes.Saccharomycetales	4.46973			-
Fungi.Ascomycota.Sordariomycetes.Xylariales	3.00614	Cal	2.6209	0.000169762
Fungi.Ascomycota.Eurotiomycetes.Eurotiales.Trichocomaceae.Eupenicillium	2.35355			0.0058149
Fungi.Basidiomycota.Tremellomycetes.Cystofilobasidiales.Cystofilobasidiaceae.Mrakia	2.71453			-
Fungi.Ascomycota.Eurotiomycetes.Eurotiales.Trichocomaceae.Trichocomaceae_unidentified	4.11849	Con	3.58773	0.0086604
Fungi.Ascomycota.Saccharomycetes.Saccharomycetales.Incertae_sedis_11.Debaryomyces	3.26545	Wes	2.75279	0.0097908
Fungi.Basidiomycota.Tremellomycetes	3.25836	Cal	2.53097	0.000249013
Fungi.Basidiomycota.Basidiomycota_unidentified.Basidiomycota_unidentified_1	2.4039	Con	2.28055	1.40187e-08
Fungi.Ascomycota.Leotiomycetes	2.70982			-
Fungi.Ascomycota.Sordariomycetes.Hypocreales.Nectriaceae	2.52921	Cal	2.05003	0.000134044
Fungi.Ascomycota.Eurotiomycetes.Chaetothyriales.Herpotrichiellaceae.Rhinocladiella	2.28567			-
Fungi.Ascomycota.Dothideomycetes.Pleosporales.Pleosporales_unidentified	3.05933	Con	2.71105	0.00538754
Fungi.Basidiomycota.Agaricomycetes.Polyporales.Polyporaceae	2.80038			-
Fungi.Ascomycota.Sordariomycetes.Hypocreales.Cordycipitaceae.Lecanicillium	2.19607	Cal	2.18191	0.0228383
Fungi.Ascomycota.Eurotiomycetes.Chaetothyriales.Chaetothyriales_unidentified	2.53961			-
Fungi.Ascomycota.Leotiomycetes.Helotiales.Helotiales_unidentified	2.07837	Wes	2.27958	0.0117205
Fungi.Ascomycota.Saccharomycetes.Saccharomycetales.Incertae_sedis_11.Candida	4.2641			-
Fungi.Ascomycota.Saccharomycetes.Saccharomycetales.Debaryomycetaceae.Scheffersomyces	1.79887			-
Fungi.Basidiomycota.Exobasidiomycetes	1.95822			-
Fungi.Ascomycota.Saccharomycetes.Saccharomycetales.Incertae_sedis_11.Wickerhamomyces	2.95335			-
Fungi.Basidiomycota.Tremellomycetes.Cystofilobasidiales.Cystofilobasidiales_unidentified	1.26259			-
Fungi.Ascomycota.Saccharomycetes.Saccharomycetales.Metschnikowiaceae	3.25096			-
Fungi.Ascomycota.Sordariomycetes.Coniochaetales.Coniochaetaceae	2.28338	Con	2.20875	0.0357525
Fungi.Ascomycota.Dothideomycetes.Incertae_sedis_8	2.61964			-
Fungi.Basidiomycota.Wallemiomycetes	4.10153	Wes	3.77636	8.96133e-05
Fungi.Ascomycota.Sordariomycetes.Sordariomycetes_unidentified.Sordariomycetes_unidentified_1.Sordariomycetes_unidentified_1	2.65963			-
Fungi.Ascomycota.Ascomycota_unidentified.Ascomycota_unidentified_1.Ascomycota_unidentified_1	4.25169			-
Fungi.Basidiomycota.Agaricomycetes.Polyporales.Polyporaceae.Trametes	2.70829			-
Fungi.Ascomycota.Saccharomycetes.Saccharomycetales.Incertae_sedis_11	4.28214			-
Fungi.Basidiomycota.Incertae_sedis_4.Malasseziales.Incertae_sedis_5.Malassezia	1.99912			-
Fungi.Basidiomycota.Tremellomycetes.Trichosporonales.Trichosporonaceae	2.1144			-
Fungi.Ascomycota.Sordariomycetes.Hypocreales.Incertae_sedis_3.Geosmithia	1.69278			-
Fungi.Basidiomycota.Tremellomycetes.Cystofilobasidiales.Cystofilobasidiales_unidentified.Cystofilobasidiales_unidentified_1	1.26911			-
Fungi.Ascomycota.Sordariomycetes.Diaporthales	3.18073			-
Fungi.Ascomycota.Sordariomycetes.Hypocreales	3.78255	Cal	3.43648	1.50111e-19
Fungi.Ascomycota.Dothideomycetes.Pleosporales.Incertae_sedis_13	3.11692	Cal	2.73602	6.34985e-08
Fungi.Ascomycota.Sordariomycetes.Xylariales.Incertae_sedis_9.Monographella	2.97498	Cal	2.6629	5.78005e-07
Fungi.Ascomycota.Dothideomycetes.Capnodiales.Davidiellaceae	4.08675	Cal	3.67409	4.01865e-13
Fungi.Zygomycota	1.51218			-
Fungi.Basidiomycota.Agaricomycetes.Russulales.Stereaceae	1.83816			-
Fungi.Ascomycota.Eurotiomycetes.Eurotiales.Trichocomaceae.Talaromyces	2.72953	Cal	2.40315	0.00237256
Fungi.Ascomycota.Dothideomycetes.Pleosporales.Pleosporaceae	3.52237	Con	3.21843	1.07228e-17
Fungi.Basidiomycota.Agaricomycetes.Agaricomycetes_unidentified.Agaricomycetes_unidentified_1.Agaricomycetes_unidentified_1	2.08863			-
Fungi.Ascomycota.Sordariomycetes.Hypocreales.Clavicipitaceae	3.70643	Cal	3.41012	7.68972e-31
Fungi.Ascomycota.Sordariomycetes.Microascales.Ceratocystidaceae	2.5651			-
Fungi.Ascomycota.Dothideomycetes.Pleosporales.Incertae_sedis_13.Ascochyta	2.63422	Cal	2.30979	0.0334262
Fungi.Ascomycota.Eurotiomycetes.Eurotiales.Trichocomaceae.Aspergillus	4.24351			-
Fungi.Ascomycota.Sordariomycetes	3.96822	Con	3.56018	8.24006e-10
Fungi.Fungi_unidentified.Fungi_unidentified_1	1.85176	Cal	3.3109	3.00358e-07
Fungi.Ascomycota.Dothideomycetes	4.23997	Cal	3.80035	8.66829e-14
Fungi.Basidiomycota.Wallemiomycetes.Wallemiales.Wallemiaceae.Wallemia	4.11831	Wes	3.79143	0.000107047
Fungi.Basidiomycota.Pucciniomycetes.Pucciniales	1.93258	Con	2.65061	0.00144766
Fungi.Basidiomycota.Agaricomycetes.Polyporales.Meruliaceae	2.24586			-
Fungi.Basidiomycota.Agaricomycetes.Polyporales.Fomitopsidaceae	1.63349			-
Fungi.Basidiomycota.Tremellomycetes.Filobasidiales.Filobasidiaceae.Cryptococcus	2.00113			-
Fungi.Ascomycota.Sordariomycetes.Microascales.Ceratocystidaceae.Sporendocladia	2.1571			-
Fungi.Basidiomycota.Tremellomycetes.Cystofilobasidiales.Cystofilobasidiaceae	2.9415			-
Fungi.Basidiomycota.Agaricomycetes.Agaricales.Mycenaceae	1.71734	Wes	2.32923	0.0400079
Fungi.Ascomycota.Sordariomycetes.Hypocreales.Hypocreaceae	2.86202	Con	2.47632	0.045027
Fungi.Ascomycota.Saccharomycetes.Saccharomycetales.Saccharomycetales_unidentified	2.66844			-
Fungi.Basidiomycota.Agaricomycetes.Hymenochaetales	2.22159			0.010742
Fungi.Basidiomycota.Agaricomycetes.Agaricales.Marasmiaceae	1.73785			-
Fungi.Ascomycota.Dothideomycetes.Incertae_sedis_8.Myxotrichaceae	2.58317			-
Fungi.Basidiomycota.Tremellomycetes.Tremellales.Incertae_sedis_12.Dioszegia	2.11014			-
Fungi.Zygomycota.Incertae_sedis_10.Mucorales	1.51748			-
Fungi.Ascomycota.Eurotiomycetes.Eurotiales.Trichocomaceae.Penicillium	5.05121	Wes	3.93251	0.0414863
Fungi.Basidiomycota.Tremellomycetes.Tremellomycetes_unidentified.Tremellomycetes_unidentified_1.Tremellomycetes_unidentified_1	1.9947			-
Fungi.Basidiomycota.Pucciniomycetes.Pucciniales.Pucciniaceae	1.94546	Con	2.65766	0.00144028
Fungi.Basidiomycota.Agaricomycetes.Agaricomycetes_unidentified	2.06233			-
Fungi.Fungi_unidentified.Fungi_unidentified_1.Fungi_unidentified_1.Fungi_unidentified_1_1	1.86057	Cal	3.14216	3.46928e-07
Fungi.Ascomycota.Dothideomycetes.Capnodiales.Davidiellaceae.Davidiella	4.08912	Cal	3.67674	5.33358e-13
Fungi.Ascomycota.Sordariomycetes.Diaporthales.Valsaceae.Valsaceae_unidentified	3.21586			-
Fungi.Basidiomycota.Agaricomycetes.Agaricales.Tricholomataceae	2.12683			-
Fungi.Basidiomycota.Tremellomycetes.Tremellales	3.04488	Cal	2.65886	7.40304e-06
Fungi.Ascomycota.Sordariomycetes.Hypocreales.Nectriaceae.Fusarium	2.01191			0.0124815
Fungi.Ascomycota.Sordariomycetes.Hypocreales.Nectriaceae.Gibberella	2.32881			-
Fungi.Ascomycota.Sordariomycetes.Hypocreales.Hypocreaceae.Trichoderma	2.60172			-
Fungi.Ascomycota.Dothideomycetes.Capnodiales.Mycosphaerellaceae	1.97391			-
Fungi.Basidiomycota.Incertae_sedis_4.Malasseziales.Incertae_sedis_5	1.98713			-

## Sheet: Fig.1f
Species	Cal	Con	Wes
Alternaria metachromatica	0.106383	0.75	0.0229008
Aspergillus nidulans	58.5053	36.1389	5.87786
Aspergillus rubrum	0.696809	0.666667	18.0534
Coniochaeta sp.(N34)	0.12234	0.675926	0
Cryptococcus sp.(CBS 7890)	0	0.481481	0
Didymella glomerata	0.0585106	1.2037	0.0458015
Fungi sp.(Un)	3.41489	0.203704	0.00763359
Fusarium chlamydosporum	0.0106383	0.814815	0
Fusarium culmorum	0.260638	0.194444	1.32824
Kluyveromyces marxianus	0	0.0185185	0.839695
Lignincola laevis	0.00531915	0	0.793893
Nannizzia gypsea	0.223404	0.0740741	2.61832
Neoascochyta paspali	4.91489	1.34259	0.458015
Penicillium decumbens	0.276596	0.398148	1.42748
Phanerochaete chrysosporium	1.71277	1.7963	15.6412
Phoma herbarum	0.771277	0.0185185	0.0305344
Plicaturopsis crispa	0.148936	0.0185185	1.32824
Wallemia mellicola	0.0265957	0.814815	0.0534351
Wallemia sebi	3.38298	1.44444	66.8473

## Sheet: Fig.2a
TaxaID	31861	31863	31864	31867	31884	31885	31886	31887	31888	31889	31894	31895	31896	31897	31901	31902	31903	31904	31905	31908	31910	31911	31912	31920	31923	31926	31927	31928	31932	31933	31934	31940	31941	31943	31944	31952	31953	31954	31955	31956	31957	31958	31960	31962	31963	31969	31971	31973	31974
Firmicutes	0.86497	0.583235	0.586969	0.715258	0.889074	0.789671	0.773461	0.800136	0.780648	0.82229	0.740243	0.804989	0.751533	0.671765	0.804914	0.529099	0.750426	0.55733	0.880432	0.625574	0.948247	0.821971	0.871647	0.750599	0.62851	0.82468	0.643681	0.640223	0.607181	0.655129	0.802641	0.816082	0.737931	0.609925	0.635056	0.923398	0.837865	0.716661	0.774253	0.681319	0.662924	0.793625	0.825567	0.663967	0.898295	0.679036	0.756332	0.860987	0.698575
Deferribacteres	0.0256729	0.00514171	0.000715261	0.00959666	0.0037574	0.00415028	0.0092799	0.0151933	0.0104621	0.0120587	0.0762477	0.0243032	0.0198869	0.0177265	0.00757848	0.0272469	8.38528e-05	0.00541409	0.00313705	0.0345664	0.00200376	0.0030378	0.00217676	0.0193787	0.0083818	0.0101313	0.0184649	0.026866	0.0110409	0.0156156	0.0241705	0.00581652	0.00836656	0.00417733	0.00309768	0.00338706	0.0141002	0.00300292	0.000779738	0.0362859	0.025227	0.0152631	0.00783758	0.00734741	0.0121401	0.00252727	0.00936726	0.00311863	0.0219326
Proteobacteria	0.0626036	0.0737614	0.168314	0.0549766	0.0597194	0.0747771	0.0503571	0.0547096	0.0385751	0.0773596	0.143326	0.0911298	0.159069	0.123881	0.0665709	0.209179	0.104844	0.0314751	0.0388789	0.135797	0.0136506	0.0736842	0.0162115	0.0505379	0.176343	0.0858687	0.221239	0.151124	0.187301	0.0608927	0.0691693	0.0965679	0.0996155	0.116527	0.0689772	0.0250401	0.0714062	0.0464088	0.05114	0.189145	0.194631	0.155801	0.10118	0.0397807	0.0450984	0.0420039	0.0660183	0.0730126	0.0908412
Bacteroidetes	0.0459561	0.337385	0.244002	0.218258	0.0468178	0.129741	0.166174	0.12853	0.168614	0.0857465	0.0401588	0.0795192	0.0695112	0.186469	0.120897	0.234178	0.143724	0.405139	0.0773464	0.20376	0.0354415	0.094207	0.102079	0.176771	0.185933	0.0787336	0.114211	0.181497	0.194312	0.267477	0.103285	0.0810912	0.154016	0.268663	0.291857	0.0387698	0.075584	0.231826	0.163852	0.0920153	0.116501	0.0350172	0.0653683	0.288643	0.0422914	0.262516	0.168104	0.0619446	0.187749
Actinobacteria	0.000733512	0.000349129	0	0.000896953	0.000532021	0.00115486	0.000727835	0.000715381	0.000866496	0.000876241	2.51228e-05	5.84915e-05	0	0.000159084	3.98867e-05	0.000264533	0.00092238	0.000642349	0.000205708	0.000303214	0.000187852	0.000529848	0.000273998	0.000606583	0.000824849	0.000586873	0.00080148	0.000290016	0.000163811	0.000885419	0.000733676	0.000374162	7.12048e-05	0.000707452	0.00101211	0.000453624	0.00104446	0.000709781	0.000483975	0.00123451	0.000277219	0.000293522	4.72144e-05	0.000229095	0.00056139	0.00041588	0.000178992	0.000937627	0.00090219
Tenericutes	6.37836e-05	0.000126956	0	0.00101363	9.97539e-05	0.000505251	0	0.000715381	0.000834403	0.00166903	0	0	0	0	0	3.30666e-05	0	0	0	0	0.000469631	0.00657012	0.00761105	0.00210708	8.33181e-06	0	0.00160296	0	0	0	0	6.80295e-05	0	0	0	0.00895152	0	0.00139226	0.00949129	0	0.000438931	0	0	3.27279e-05	0.001614	0.0135001	0	0	0
Eisenbergiella	0.0594366	0.0405044	0.0438596	0.011179	0.0924171	0.0423544	0.0109409	0.0448074	0.0491505	0.0526599	0.278922	0.228591	0.222895	0.0578677	0.0113208	0.00358423	0.234861	0.0172684	0.0992745	0.0203186	0.0358093	0.0449318	0.0282759	0.0200831	0.0145998	0.404853	0.0714286	0.202704	0.00185529	0.0138534	0.0374898	0.0280647	0.000413394	0.0141844	0.116022	0.0316837	0.0328685	0.0367089	0.00636943	0.00263461	0.103548	0.361344	0.172283	0.0111989	0.0243852	0.0448549	0.000417885	0.135329	0.0735749
Clostridium XlVb	0.0419718	0.0045854	0.00644995	0.0105214	0.021327	0.0189972	0.0118162	0.0242881	0.0112257	0.0118216	0.010037	0.0115567	0.0119315	0.00381363	0.0169811	0.00848268	0.00622524	0.00970458	0.0129821	0.0134915	0.0283087	0.0200588	0.0313793	0.0290859	0.0259361	0.0117732	0.0300325	0.0029824	0.0250464	0.00838498	0.00611247	0.0118994	0.0070277	0.00531915	0.014733	0.0144017	0.0162683	0.0117089	0.00940249	0.0154783	0.0128563	0.0161367	0.016697	0.0210804	0.0677366	0.000527704	0.00919348	0.01372	0.0158441
Clostridium XlVa	0.0146479	0.0252197	0.00154799	0.00901832	0.00789889	0.0102772	0.00612691	0.010469	0.00940534	0.0145083	0.00145272	0.00543164	0.00726267	0.00530592	0.0111321	0.00167264	0.0090549	0.00542315	0.0145094	0.0247074	0.0113719	0.0112329	0.00724138	0.00692521	0.00841635	0.00300336	0.00568182	0.000397654	0.0041744	0.0051039	0.00448248	0.013471	0.000826788	0.0195035	0.00644567	0.00864101	0.0338645	0.0028481	0.0115256	0.000823316	0.000697628	0.00167344	0.0016697	0.00543478	0.0170905	0.00474934	0.00417885	0.0143436	0.00910581
Acetatifactor	0.00394366	0.00420329	0.000515996	0.00864256	0.0276461	0.00218001	0.00131291	0.0020938	0.00788835	0.00161204	0.00567882	0.0177973	0.0249006	0.00232134	0.000566038	0.000238949	0.000565931	0.000285429	0.0030546	0	0.00241955	0.00267451	0.00172414	0.0110803	0.0254208	0.000240269	0.00487013	9.94135e-05	0	0.00401021	0	0.000898069	0.000413394	0.0035461	0.00276243	0.00157109	0.000996016	0.000316456	0.000303306	0.000164663	0.000298983	0.000119531	0.000910747	0.00148221	0.000833681	0.00580475	0	0.00810727	0.000910581
Fusicatenibacter	0.0109859	0.000382117	0.0165119	0.00488492	0.0651659	0.00280287	0.00218818	0.0163317	0.0142597	0.0247179	0.00303751	0.00728071	0.0114128	0.00257005	0.0190566	0.000716846	0.00339559	0.000285429	0.0126002	0.000812744	0.0203242	0.0112329	0.0037931	0.0034626	0.00755754	0.024988	0.00892857	0.000397654	0.00510204	0.0105724	0.00814996	0.0157162	0.00124018	0.0274823	0.0101289	0.00654622	0.00763612	0.00822785	0.00788596	0.000329327	0.00109627	0.00944298	0.0121433	0.00395257	0.00541892	0.0184697	0.0200585	0.0115373	0.000910581
Roseburia	0.00253521	0.000764234	0	0.000469704	0.007109	0.000622859	0.000437637	0.0041876	0.000303398	0.00429876	0.000924459	0.00462267	0.000691683	0.00298458	0.00811321	0.00155317	0.00113186	0.002997	0.00076365	0.00113784	0.00895233	0.00213961	0.00137931	0.00138504	0.000171762	0.00864969	0.000811688	0.00765484	0	0.000729129	0.000814996	0	0	0	0	0.000785546	0.000996016	0.00126582	0.000303306	0	0	0.000478126	0.000607165	0.00115283	0.0031263	0.00211082	0.00250731	0.0277518	0.00236751
Marvinbryantia	0.00253521	0	0	0.0274307	0.00197472	0.0327001	0	0.00293132	0.00364078	0.000537346	0	0	0	0	0	0	0.00113186	0.004995	0.00190913	0	0.00725865	0.00294196	0.00793103	0	0.00429406	0	0	0	0	0.0251549	0.0146699	0.00404131	0	0	0	0.000261849	0.0102922	0.00221519	0	0	0	0	0	0.00312912	0.00625261	0.0300792	0.0793982	0.0183973	0.00582772
Blautia	0.00056338	0	0.000257998	0.000187882	0	0.000311429	0.000437637	0.000837521	0	0.00107469	0	0.000577834	0.000345841	0	0	0	0	0.000142714	0.00190913	0.000162549	0.00048391	0.00160471	0.000344828	0.00138504	0.000515287	0	0.000811688	0	0	0	0	0	0	0	0.00276243	0.000261849	0.000996016	0.000632911	0	0	0	0.000119531	0	0	0.0020842	0	0	0	0.0010927
Murimonas	0.00056338	0	0	0.000563645	0.00118483	0	0.000437637	0.000837521	0	0	0	0	0	0	0	0	0.00113186	0	0.000381825	0	0.00411323	0	0	0.000692521	0.000515287	0	0	0	0	0	0	0	0	0	0	0	0	0	0	0	0	0	0	0	0	0	0	0	0
Lachnospiracea_incertae_sedis	0.00028169	0	0	0.00197276	0.000789889	0	0.000875274	0	0	0	0	0	0	0	0	0	0.000565931	0.000142714	0	0	0	0	0	0.0103878	0.0104775	0	0.00974026	0	0	0	0	0.000224517	0	0.00177305	0.00184162	0	0	0.000316456	0	0	0	0	0	0	0.00125052	0	0	0	0.000182116
Coprococcus	0	0.000764234	0	0.000281822	0.000789889	0.000311429	0	0.00041876	0	0	0	0.000115567	0.000172921	0	0.000566038	0	0	0	0.00076365	0	0.000725865	0.000267451	0.000689655	0	0.000171762	0.000360404	0	0.000695894	0.00185529	0.000364564	0	0.000224517	0	0.00265957	0.00460405	0.000523697	0.000664011	0	0.000303306	0	9.96612e-05	0	0.000455373	0.00016469	0.00041684	0	0	0.000623636	0.000182116
Ruminococcus2	0	0.000764234	0.000515996	0.00112729	0.000394945	0.000311429	0.00787746	0.0020938	0	0.000537346	0.000660328	0.000115567	0	0	0.000188679	0	0.00282965	0	0.000381825	0	0	0	0	0.0477839	0.000858811	0.000961076	0.00649351	0.000894721	0.000463822	0	0	0	0.00372055	0	0	0.000523697	0.00365206	0.000316456	0.0382166	0.000658653	0.000697628	0.000239063	0.00121433	0.00016469	0.0031263	0.000527704	0.000417885	0.000311818	0.000910581
Hungatella	0	0.000382117	0	0.000281822	0.000394945	0.000934288	0.000437637	0.00041876	0.000910194	0.00107469	0.000132066	0.000462267	0.000172921	8.2905e-05	0.000943396	0.000358423	0.000565931	0.000142714	0.00076365	0.000325098	0.00120977	0.000267451	0.00103448	0	0.000343525	0.000120135	0	9.94135e-05	0.000463822	0.000729129	0	0	0	0	0	0.000261849	0.000996016	0	0.000303306	0	0	0	0.000151791	0.00016469	0.00041684	0.000527704	0.000417885	0.000623636	0.000182116
Oscillibacter	0.108732	0.0447077	0.0825593	0.0827619	0.187204	0.048583	0.0792123	0.107203	0.118932	0.126814	0.0727681	0.0573212	0.113436	0.0376389	0.108679	0.0553166	0.158461	0.0156986	0.14433	0.114922	0.124607	0.0679326	0.0427586	0.0644044	0.08382	0.0283518	0.0803571	0.0169003	0.140538	0.073642	0.0338223	0.128648	0.123191	0.0815603	0.0607735	0.0500131	0.0431607	0.0335443	0.0200182	0.0339206	0.0665736	0.0582118	0.0704311	0.0650527	0.105461	0.0680739	0.0651901	0.195198	0.0557276
Clostridium IV	0.00309859	0.00611387	0	0.00610615	0.000394945	0	0.00218818	0	0	0.000537346	0	0	0	0	0	0	0.024335	0	0.00114548	0	0	0	0	0.00484765	0.0120234	0	0.0105519	0	0	0.00109369	0	0.0179614	0	0.00975177	0	0.0180676	0.00498008	0.00886076	0.0100091	0	0	0	0	0.00115283	0.00958733	0	0	0	0
Pseudoflavonifractor	0.0132394	0.00764234	0.00257998	0.00648192	0.0130332	0.00249144	0.00393873	0.00502513	0.000606796	0.0059108	0.00184892	0.000462267	0.00293965	0.000248715	0.00584906	0.00262843	0.00282965	0.000713572	0.0015273	0.00894018	0.00314541	0.00534902	0.00482759	0.00415512	0.00738578	0.00156175	0.00405844	0	0.00510204	0.00364564	0.00203749	0.00471486	0.00206697	0.00177305	0.00368324	0.00445143	0.00763612	0.00917722	0.0112223	0.000329327	0.00149492	0.000478126	0	0.00279974	0.00896207	0.00211082	0.00167154	0.00374181	0.00218539
Intestinimonas	0.048169	0.035919	0.0701754	0.0427431	0.0517378	0.0224229	0.0306346	0.05067	0.0888956	0.0569586	0.0340729	0.0288917	0.0560263	0.0353175	0.050566	0.0232975	0.0430108	0.0105609	0.0687285	0.0412874	0.0469393	0.0240706	0.0227586	0.0422438	0.0578839	0.0291927	0.0584416	0.0145144	0.0333952	0.0444769	0.0586797	0.0877863	0.0376189	0.089539	0.0672192	0.0481802	0.0341965	0.0268987	0.0263876	0.0485757	0.0106637	0.0264164	0.0446266	0.0265152	0.0610671	0.0327177	0.0359382	0.0720299	0.0185759
Ruminococcus	0.0430986	0.0512037	0	0.00300611	0.000394945	0.00124572	0.0407002	0.0121441	0.00364078	0.00107469	0	0	0	0	0	0	0	0.0411018	0.00114548	0	0.000241955	0.0160471	0.00724138	0.0747922	0.0740295	0	0.0608766	0	0	0	0	0	0	0.00265957	0.00736648	0.000261849	0	0.000316456	0	0	0	0	0	0.000494071	0	0	0	0	0
Anaerotruncus	0.00394366	0.00114635	0.000257998	0.00197276	0.00197472	0.000934288	0.00218818	0.00502513	0.00333738	0.00376142	0.00211305	0.00161794	0.00190213	0.000911955	0.00641509	0.00203106	0.00226372	0.00142714	0.00343643	0.00227568	0.00725865	0.00561647	0.00931034	0.0034626	0.00429406	0.00204229	0.00162338	0.00238592	0.000927644	0.00692672	0.0142624	0.00538841	0.000826788	0.00177305	0.00368324	0.000261849	0.000996016	0.000632911	0	0.00246995	0.00119593	0.00155391	0.00242866	0.0034585	0.0031263	0	0.000417885	0.00436545	0.00710253
Butyricicoccus	0.0292958	0.0118456	0	0.0255519	0.0272512	0.00560573	0.0109409	0.0108878	0.0103155	0.0171951	0.00145272	0.000115567	0.000864603	0.000248715	0.000377358	0.000238949	0.0107527	0.004995	0.00840015	0	0.0171788	0.0139075	0.0103448	0.0249307	0.0194091	0	0.0154221	0	0	0.0123952	0.0118174	0.0161652	0.000413394	0.0292553	0.0220994	0.027756	0.0119522	0.0110759	0.0106157	0.000164663	0	0	0	0.0215744	0.0204252	0.0147757	0.0242374	0.0433427	0.00764888
Flavonifractor	0.0101408	0.00611387	0.0165119	0.0087365	0.0126382	0.00342572	0.00175055	0.00795645	0.0136529	0.0198818	0.00858426	0.00346701	0.00916479	0.00149229	0.0175472	0.00681004	0.0130164	0.000285429	0.0114548	0.0144668	0.0120977	0.00561647	0.00689655	0.0110803	0.00291996	0.00336377	0.00568182	0.00139179	0.0431354	0.00437477	0.0110024	0.0114504	0.0190161	0.00265957	0.00460405	0.00235664	0.00564409	0.0028481	0.00272975	0.0174543	0.00797289	0.00992111	0.010929	0.00658762	0.00375156	0.00316623	0.00459674	0.0140318	0.00382444
Anaerovorax	0.00591549	0.0022927	0.000773994	0.00178488	0.00118483	0.00155715	0.00306346	0.00293132	0.00242718	0.00376142	0.00145272	0.00127124	0.00121044	0.00049743	0.00132075	0.000955795	0.00226372	0.000713572	0.0030546	0.00373862	0.00314541	0.00240706	0.00206897	0.00761773	0.00549639	0.000840942	0.00487013	0.000596481	0.00185529	0.00218739	0.00162999	0.000898069	0.000413394	0.000886525	0.00368324	0.00183294	0.00464807	0.000949367	0.00121322	0.00279928	0.00089695	0.00179297	0.0016697	0.000494071	0.00354314	0.00105541	0.000835771	0.00218273	0.0010927
Catabacter	0.00112676	0.000382117	0	0.000375763	0.000394945	0	0	0.00670017	0.00151699	0.00429876	0	0	0	8.2905e-05	0	0	0.000565931	0	0.00076365	0.000325098	0.00048391	0.00267451	0	0	0.00154586	0	0.000811688	0	0	0.000364564	0	0.000449035	0	0.00177305	0	0	0.000332005	0	0.000303306	0	0	0	0.000303582	0	0.000625261	0	0	0	0.000182116
Romboutsia	0	0	0	9.39408e-05	0	0.00186858	0.00131291	0.00041876	0.00151699	0.000537346	0	0.000115567	0.000172921	8.2905e-05	0.000188679	0.000119474	0	0.000285429	0	0.000650195	0	0.000267451	0	0	0	0.000600673	0	0.000695894	0	0	0	0	0.000826788	0	0	0	0	0	0	0.000329327	0.000597967	0	0.000151791	0	0	0	0	0	0
Clostridium sensu stricto	0	0	0	0	0.00987362	0.0373715	0.0507659	0.0221943	0.0194175	0.029554	0	0	0.000172921	0	0	0	0.00792303	0.0108463	0.0076365	0	0.000725865	0.0205937	0.02	0	0	0	0	0	0.00695733	0	0	0	0.000413394	0	0	0	0	0.00126582	0	0.0115264	0.00259119	0.000239063	0.000607165	0.000329381	0	0	0	0	0
Lactobacillus	0.180282	0.0737486	0.000257998	0.124659	0.0758294	0.175023	0.154486	0.0745394	0.131675	0.104245	0.000264131	0	0.00207505	0.00033162	0.00132075	0.00179211	0.090549	0.0318253	0.187858	0.00178804	0.243649	0.248997	0.183793	0.101108	0.065785	0.00156175	0.179383	0.000795308	0.000463822	0.0379147	0.0138549	0.00426583	0	0.404255	0.218232	0.161037	0.113546	0.166139	0.195936	0.000658653	0.000797289	0	0.000607165	0.164032	0.169654	0.00686016	0.0447137	0.0246336	0.0274995
Enterococcus	0	0.00114635	0	0.00178488	0.000394945	0.000622859	0	0	0	0.00107469	0	0	0	0	0	0	0	0.00128443	0.00076365	0	0	0	0.00103448	0.00623269	0.000858811	0.000600673	0.00243506	0	0.00231911	0.000364564	0.000407498	0.000673552	0.0260438	0.00443262	0.00184162	0.000523697	0.00232404	0.00126582	0	0	0	0	0	0.000494071	0.00041684	0.000527704	0	0	0
Lactococcus	0	0.00152847	0	0.00169093	0.00118483	0.00311429	0.00131291	0.0020938	0.00212379	0.00268673	0	0	0.000172921	0	0.000377358	0	0	0.00342515	0.00687285	0	0.00338737	0.00267451	0.00275862	0	0	0.000120135	0.000811688	0	0	0.00218739	0.000407498	0.000224517	0	0	0	0	0	0	0	0	0	0	0	0	0	0.000527704	0	0	0
Streptococcus	0	0.000382117	0.00154799	0	0	0.00218001	0.00306346	0.00041876	0.000910194	0.000537346	0.000396197	0	0.00259381	0.00116067	0.00641509	0.000238949	0	0	0.000381825	0.000487646	0.000241955	0.0010698	0.00103448	0	0	0.000120135	0	0.000497067	0	0	0	0.000449035	0	0.000886525	0	0	0	0	0	0.000164663	9.96612e-05	0.000119531	0	0.000329381	0	0.000527704	0	0.000311818	0
Aerococcus	0	0	0	0.00892438	0	0	0	0	0	0	0	0	0	0	0	0	0	0	0	0	0	0	0.000344828	0.000692521	0.0013741	0.000360404	0	0	0	0	0	0.000224517	0	0	0.00092081	0	0.000664011	0.00189873	0	0.00131731	0.000298983	0	0.000303582	0	0.00020842	0	0	0	0
Facklamia	0	0	0	0.0020667	0	0	0	0	0	0	0	0	0	0	0	0	0	0	0	0	0	0	0	0	0	0	0	0	0	0	0.000407498	0	0	0	0	0	0.000996016	0.0056962	0.000909918	0.000658653	0	0	0	0.00016469	0	0	0	0	0
Atopostipes	0	0	0	0.000845467	0	0	0	0	0	0	0	0	0	0	0	0	0	0	0	0	0	0	0	0	0	0.000120135	0	0	0	0	0	0	0	0	0	0.000261849	0.000332005	0.00791139	0.000606612	0.000823316	0	0	0	0	0	0	0	0.00124727	0.000182116
Gemella	0.00028169	0.00152847	0.000257998	0	0.00118483	0.000311429	0	0	0	0	0.000396197	0.000231134	0.00207505	0.000248715	0	0.00083632	0.000565931	0.000428143	0.00076365	0	0.000241955	0.000267451	0.000344828	0	0.000171762	0.000600673	0	0	0.000927644	0.00145826	0	0.000898069	0	0	0	0	0	0	0	0.000658653	0.000597967	0.000119531	0.000303582	0	0	0.00105541	0.00250731	0	0.00145693
Jeotgalicoccus	0.00056338	0	0	0.011085	0	0.000311429	0.000437637	0	0	0	0	0	0	0	0	0	0	0.000142714	0	0	0.00217759	0	0	0.00138504	0.00309172	0.000120135	0.00243506	0	0	0.000729129	0.00122249	0.00740907	0	0	0	0.00104739	0.00730412	0.0136076	0.00333637	0.00263461	0.000697628	0	0	0.000658762	0	0	0	0.000623636	0
Staphylococcus	0	0	0	0	0	0	0	0	0	0	0	0	0	0	0	0	0	0	0	0	0	0	0	0	0	0	0	0	0	0	0	0	0.000413394	0	0	0	0	0	0	0	0	0	0	0	0	0	0	0	0
Clostridium XVIII	0.00112676	0	0	0.00159699	0.000394945	0.0124572	0.0161926	0.0041876	0.00121359	0.0145083	0.000132066	0.0010401	0	0	0.000188679	0.000238949	0.00282965	0.0435279	0.0103093	0.00146294	0.00193564	0.00267451	0.0110345	0.00831025	0.00446582	0.000240269	0	0.0359877	0.0593692	0.0164054	0.00488998	0.000898069	0.000413394	0	0	0	0.000332005	0.000632911	0.000303306	0.00510456	0.00637831	0.000239063	0.000607165	0.000823452	0	0	0.00250731	0.00311818	0.0143872
Coprobacillus	0.00112676	0	0	0	0	0	0.0126915	0.0020938	0.00121359	0.00268673	0	0	0	0	0	0	0	0.0331097	0.0015273	0.000162549	0.00241955	0.00534902	0.00413793	0.00415512	0.00927516	0	0	0.00288299	0	0.0229676	0	0	0	0	0	0.00157109	0.00763612	0.00411392	0	0	0	0	0	0.00889328	0.0020842	0	0	0.000623636	0.00291386
Turicibacter	0	0	0	0.000281822	0.000789889	0.000311429	0.00218818	0.000837521	0.00212379	0.000537346	0	0	0	0	0	0	0.00226372	0.000856287	0.0030546	0	0.00314541	0.00187216	0.00172414	0	0	0	0	0	0	0.000729129	0	0	0.000413394	0	0	0	0	0.000316456	0	0	0	0	0	0	0	0	0	0	0
Parabacteroides	0.0323944	0.0733665	0.00877193	0.0108032	0.00118483	0.0283401	0.0275711	0.0171692	0.0124393	0.0102096	0.00462229	0.0117878	0.00743559	0.00853921	0.00528302	0.00896057	0.0141483	0.0411018	0.0164185	0.00682705	0.0152432	0.0312918	0.0317241	0.0567867	0.014428	0.00192215	0.0308442	0.00258475	0.0538033	0.0382793	0.0354523	0	0.0214965	0.00886525	0.0138122	0.00995025	0.0381806	0.00411392	0.00272975	0	0	0	0	0.00296443	0.0122968	0	0	0.0183973	0.0240393
Odoribacter	0.0566197	0.00802446	0.0454076	0.0513856	0.0560821	0.0165058	0.00525164	0.0586265	0.0600728	0.0467491	0.0219229	0.0190685	0.0219609	0.039297	0.0188679	0.00406213	0.117714	0.00185529	0.0133639	0.0113784	0.0191144	0.0195239	0.0303448	0.00554017	0.0697355	0.00708794	0.0113636	0.00169003	0.0519481	0.0138534	0.00244499	0.0612932	0.0359653	0.0478723	0.019337	0.0335166	0.0581009	0.0794304	0.0831059	0.0536802	0.012059	0.0246235	0.0220097	0.00411726	0.0100042	0.0411609	0.0179691	0.0177736	0.0112912
Barnesiella	0.00028169	0.00114635	0	0.00150305	0	0.00155715	0.00350109	0	0.00151699	0.000537346	0.000396197	0.000231134	0.000172921	0	0	0.00131422	0	0.00171257	0.00114548	0.000650195	0	0.000802354	0.000344828	0.000692521	0.000687049	0.00120135	0	0.00029824	0.000463822	0.000364564	0	0	0.000413394	0.000886525	0	0.000261849	0.000332005	0.000632911	0	0.00197596	0.000199322	0.000119531	0.000151791	0.000988142	0.00041684	0.00105541	0	0	0
Alloprevotella	0.00056338	0.179213	0	0.00187882	0	0.000622859	0.000437637	0	0.000910194	0.00107469	0	0	0.000172921	0	0.000377358	0.000119474	0.00113186	0.000428143	0.000381825	0	0.000241955	0.00213961	0.000344828	0.0186981	0.00961869	0	0.00324675	0.000397654	0.00556586	0.00218739	0.000407498	0.000224517	0	0	0	0.00183294	0.0428287	0.000632911	0.00242645	0	0	0	0	0.228755	0.0414756	0	0	0.000311818	0.00364232
Paraprevotella	0.00028169	0.190294	0	0.00488492	0	0.000622859	0.000875274	0	0.000303398	0.000537346	0	0	0	0	0	0	0.000565931	0.000142714	0.00076365	0	0.000241955	0	0	0.149584	0.0147716	0	0.0714286	0.00029824	0	0.00473934	0.00529747	0.000224517	0.000413394	0.037234	0.0709024	0	0.000996016	0.000316456	0.000606612	0	0	0	0	0.00016469	0	0.00105541	0.00125366	0.000311818	0.000728465
Alistipes	0.0833803	0.05235	0.0706914	0.134147	0.186414	0.0585487	0.0932166	0.11139	0.204794	0.0784524	0.066561	0.0939559	0.0909563	0.0836511	0.0641509	0.0555556	0.0639502	0.0335379	0.101565	0.10907	0.148076	0.0700722	0.0768966	0.0547091	0.110958	0.0343585	0.0511364	0.0797296	0.203618	0.059424	0.207824	0.424787	0.102935	0.0771277	0.137201	0.22231	0.0986056	0.258228	0.164998	0.0935287	0.0441499	0.0405212	0.0576806	0.0449605	0.132972	0.190501	0.0927706	0.094169	0.0775815
Rikenella	0.00140845	0.0171953	0.0103199	0.0146548	0.0635861	0.0700716	0.0301969	0.0749581	0.0424757	0.0784524	0	0.032012	0.000172921	0.00580335	0.0264151	0.0037037	0.0996038	0.000713572	0.039328	0	0.0631503	0.109655	0.0868966	0.0249307	0.0340089	0.00108121	0.00730519	0	0.020872	0.00802042	0.0472698	0.0253705	0.00826788	0.0328014	0.0773481	0.0272323	0.00265604	0.0379747	0.0221413	0.0228882	0.000398645	0.0236672	0.00591985	0.00494071	0.027303	0.00580475	0.0154618	0.0159027	0.0105627
Bacteroides	0.0278873	0.108139	0.603973	0.236167	0.00750395	0.254126	0.228884	0.115578	0.0628034	0.0617947	0.0829371	0.220964	0.195227	0.666805	0.527736	0.711708	0.0299943	0.649208	0.156548	0.493336	0.09654	0.101364	0.195517	0.0754848	0.227757	0.379505	0.0616883	0.56944	0.237477	0.440029	0.272616	0.0197575	0.561802	0.0177305	0.0662983	0.0919089	0.276228	0.0971519	0.0973612	0.511444	0.623281	0.300741	0.474954	0.302536	0.096707	0.411609	0.546594	0.162769	0.300127
Mucispirillum	0.178592	0.0187237	0.00412797	0.0422734	0.0410742	0.0199315	0.0463895	0.103015	0.0612864	0.0849006	0.384311	0.232289	0.169635	0.0324988	0.0675472	0.0891278	0	0.0104182	0.0183276	0.114109	0.0176627	0.0171169	0.00931034	0.049169	0.020955	0.0449303	0.0852273	0.0508003	0.0602968	0.0980678	0.163407	0.0408621	0.0367921	0.0212766	0.0165746	0.019115	0.0690571	0.0231013	0.00424628	0.143422	0.0891967	0.114511	0.0909229	0.0192688	0.084827	0.00580475	0.0104471	0.0233863	0.19359
Enterorhabdus	0.00169014	0.0045854	0.000773994	0.0025364	0.00631912	0.00342572	0.00437637	0.0020938	0.00242718	0.00161204	0.000924459	0.000577834	0.000691683	0.00049743	0.00188679	0.00131422	0.00282965	0.000713572	0.00381825	0.00130039	0.000725865	0.00240706	0.00206897	0.000692521	0.00223291	0.00132148	0.00243506	0.000397654	0.00324675	0.00145826	0.00122249	0.00359228	0.000413394	0.00443262	0.00368324	0.00130924	0.00232404	0.00126582	0.00121322	0.00098798	0.000797289	0.000478126	0.000455373	0.00312912	0.0010421	0.00105541	0.000835771	0.0112254	0.00400656
Corynebacterium	0	0	0	0.0278065	0	0	0	0	0	0	0	0	0	0	0	0	0	0	0	0	0.00048391	0.000267451	0	0.0117729	0.010821	0.00156175	0.0113636	9.94135e-05	0	0	0	0	0	0	0	0.00183294	0.0142762	0.0515823	0.00727934	0.014655	0.00348814	0	0.00242866	0.00181159	0.00125052	0	0	0	0
Enteractinococcus	0	0	0	0.000375763	0	0	0	0	0	0	0	0	0	0	0	0	0	0	0	0	0	0	0	0	0	0.000480538	0	0	0	0	0	0	0	0	0	0.000261849	0.00132802	0.0120253	0.000303306	0.00214062	0.000498306	0	0	0.00115283	0.00020842	0	0	0	0
Bilophila	0.00140845	0.00152847	0.00696594	0.0025364	0.00276461	0.000622859	0	0.00460637	0.00424757	0.00268673	0.00673534	0.00531608	0.017465	0.00638368	0.00867925	0.00764636	0.00339559	0	0.00801833	0.00276333	0.00314541	0.0010698	0.00137931	0	0.0013741	0.000840942	0	0.000994135	0.00371058	0.0131243	0.0118174	0.0426583	0.00289376	0	0	0.00392773	0.00332005	0	0.00181984	0.0049399	0.00318916	0.00525938	0.00591985	0.00362319	0.00500208	0.00105541	0.00459674	0.00124727	0.000910581
Desulfovibrio	0	0	0.000515996	0.00216064	0	0	0.00437637	0	0.000910194	0	0.00356577	0.00612504	0.0167733	0.00240424	0.0054717	0.00310633	0	0	0	0.00520156	0.000725865	0	0.00137931	0.00415512	0	0	0.000811688	0	0.00510204	0	0	0.000224517	0.00206697	0	0.00092081	0.00183294	0.000664011	0.000949367	0	0	0	0	0	0.000494071	0	0	0	0	0
Escherichia/Shigella	0	0	0	0	0.000789889	0	0	0.00041876	0.000303398	0	0	0	0.000345841	0	0	0	0	0	0	0	0	0	0	0	0	0	0	0	0	0.00437477	0.00448248	0	0	0	0	0	0	0	0	0	0	0	0	0	0	0	0	0.000935454	0.000728465
Parasutterella	0.00140845	0.0179595	0	0.0284641	0.0114534	0.0834631	0.0533917	0.0163317	0.00121359	0.043525	0	0.000346701	0	0.00033162	0	0	0.00396152	0.0171257	0.0126002	0	0.00169368	0.00534902	0.00758621	0.0304709	0.0142563	0.000961076	0.0487013	0.000596481	0	0.0120306	0.00366748	0	0.000413394	0.00531915	0.00828729	0.00130924	0.0059761	0.00189873	0.000606612	0.000164663	0.000797289	0.000478126	0.000455373	0.0215744	0.00854523	0.00580475	0.00543251	0.0477081	0.0883264
Saccharibacteria_genera_incertae_sedis	0.0259155	0.00267482	0.00386997	0.0122123	0.00671406	0.0230458	0.0415755	0.0502513	0.0300364	0.0360021	0.00369783	0.00624061	0.00639806	0.000580335	0.0054717	0.00227001	0.0396152	0.000428143	0.015273	0.00390117	0.00846842	0.0304894	0.0234483	0.0152355	0.0152868	0	0.0349026	0	0.0199443	0.00328108	0.0179299	0.0179614	0.000413394	0.0407801	0.0322284	0.0248756	0.0292165	0.0155063	0.0212314	0.00049399	0	0.000956251	0	0.00757576	0.0162568	0.00897098	0.00543251	0.00966635	0.0305955
Anaeroplasma	0.00056338	0	0	0.0170972	0.00315956	0.00747431	0	0.0205193	0.0139563	0.0440623	0	0	0	0	0	0	0	0	0	0	0.0304863	0.0837122	0.116552	0.0103878	0	0	0.012987	9.94135e-05	0	0	0	0	0	0	0	0.175439	0	0.053481	0.231726	0	0	0	0	0.00016469	0.0406419	0.0870712	0	0	0
Ureaplasma	0	0.00152847	0	0	0	0	0	0	0	0	0	0	0	0	0	0	0	0	0	0	0	0	0	0	0	0	0	0	0	0	0	0	0	0	0	0	0	0	0	0	0.0017939	0	0	0	0	0	0	0	0
[truncated: 501 more columns]

## Sheet: Fig.2b
SampleID	Observed	Chao1	se.chao1	ACE	se.ACE	Shannon	Simpson	InvSimpson	Fisher
31861	570	733	33.6906	740.459	13.9648	4.91404	0.982803	58.1483	131.116
31863	354	454.737	28.7631	434.482	10.4202	4.28865	0.966328	29.6981	71.5593
31867	555	692.825	29.7607	689.381	13.0771	4.9259	0.983555	60.8084	126.675
31884	503	622.053	29.1905	601.886	12.1969	5.10678	0.988467	86.7067	111.621
31885	515	707.727	41.0049	684.197	13.3583	4.72247	0.979779	49.4533	115.047
31886	522	646.779	27.0238	665.668	13.13	4.66602	0.978891	47.3727	117.059
31887	609	770.284	34.4049	735.323	13.17	5.10565	0.985775	70.2976	142.871
31888	577	697.247	27.4547	686.127	12.9059	5.21668	0.988642	88.0462	133.204
31889	562	794.119	49.3557	723.579	13.5195	4.96702	0.985202	67.5762	128.742
31894	316	385.188	20.0804	388.553	9.73173	3.46084	0.901907	10.1944	62.1119
31895	312	383.651	21.2494	382.657	9.72812	3.80437	0.945342	18.2957	61.1366
31896	320	420.737	28.763	403.875	10.0034	3.99212	0.946443	18.6717	63.0908
31897	261	364.885	33.08	332.15	9.16171	3.16214	0.867287	7.53508	49.0354
31901	332	468.941	38.1261	443.988	11.1293	4.0028	0.948169	19.2935	66.0498
31902	314	401.128	24.1368	408.639	10.3221	3.40734	0.882351	8.49988	61.6238
31903	496	684.019	42.7355	630.022	12.5777	4.57579	0.967371	30.6476	109.635
31904	388	493.356	26.2734	492.596	11.1069	4.01035	0.950573	20.232	80.2856
31905	504	650.082	33.6448	632.612	12.7009	4.94177	0.985017	66.7434	111.905
31908	309	429.676	33.5153	413.068	10.502	3.6936	0.923444	13.0624	60.4076
31910	477	563.884	21.7192	569.905	11.8426	4.64805	0.96824	31.4866	104.297
31911	536	742.297	43.7229	704.241	13.4889	4.79637	0.979043	47.7166	121.112
31912	514	659.431	32.9139	636.516	12.5121	4.84084	0.983319	59.9479	114.76
31923	567	763.419	40.2305	746.193	14.0126	4.77253	0.976582	42.7019	130.225
31926	290	365	22.7842	355.425	9.28126	3.89408	0.951544	20.6372	55.8399
31928	217	278.176	20.0477	286.931	8.91431	3.25347	0.917106	12.0636	39.1151
31932	297	378.429	24.8813	373.616	9.87618	3.73666	0.919448	12.4144	57.5128
31933	407	528.333	31.7399	502.882	11.2607	4.42794	0.972364	36.1849	85.2715
31934	413	546.4	33.1836	525.065	11.5851	3.90689	0.931142	14.5226	86.862
31940	377	512.553	36.5245	490.579	11.4874	4.64837	0.980914	52.3948	77.4347
31952	530	681.076	32.0804	684.779	13.3156	4.60735	0.970013	33.3475	119.37
31953	495	677.159	39.7425	651.763	13.1085	4.51785	0.970123	33.4711	109.353
31954	516	728.952	45.302	681.799	13.3564	4.53446	0.970526	33.9283	115.334
31955	444	676.611	50.8512	662.367	14.1146	4.21006	0.943898	17.8247	95.2008
31956	267	336.517	23.1782	327.589	9.08636	3.74899	0.9284	13.9664	50.4263
31957	245	356.13	36.3378	317.078	9.0502	3.35922	0.911153	11.2553	45.3703
31958	238	284.941	16.3471	290.044	8.72816	3.34961	0.891434	9.21097	43.7873
31960	276	385.774	32.768	378.861	10.3658	3.6508	0.917788	12.1636	52.5293
31962	427	573.271	36.1657	533.864	11.4542	4.25888	0.956173	22.8169	90.6029
31963	508	647.042	30.8587	640.915	12.611	4.55357	0.970238	33.5998	113.045
31973	383	430.782	14.6757	441.068	10.4299	4.59828	0.973485	37.7149	78.9865
31974	330	388.52	17.4895	399.58	9.97106	4.17232	0.962166	26.4309	65.5543
31975	255	376.417	33.9642	373.592	10.3285	3.28024	0.899553	9.95548	47.6534
31978	393	461.702	19.0944	470.712	10.8886	4.52722	0.97619	41.9986	81.5902
31988	363	431.06	19.6165	431.437	10.2716	4.3977	0.974865	39.7845	73.8445
31989	531	754.78	47.9021	689.772	13.0595	4.65525	0.975368	40.5977	119.66
31990	540	693.253	31.9947	695.048	13.34	4.5255	0.964871	28.4666	122.277
31995	240	293.125	19.7885	280.765	8.25082	3.61508	0.928444	13.9751	44.2383
31996	231	302.724	23.7592	300.265	8.78091	3.12562	0.872501	7.84321	42.217
31997	399	503.65	29.2057	479.86	10.9391	4.61404	0.975403	40.6555	83.1627
31999	437	569.077	35.4787	525.84	11.4964	4.76253	0.973967	38.4125	93.3002
32000	322	361.9	13.8716	367.663	9.62891	4.22809	0.959715	24.8229	63.5817
32007	317	434	33.2462	411.331	10.4046	3.7774	0.930786	14.448	62.3562
32009	234	318.774	26.6149	315.795	9.24966	3.06489	0.874237	7.95149	42.8884
32017	526	761.685	46.7674	740.865	14.6237	4.57253	0.975935	41.5546	118.213
32018	544	642.101	22.9962	643.793	12.4268	5.00802	0.985574	69.3184	123.445
32019	552	662.568	24.4892	679.724	13.0729	4.83404	0.980018	50.0442	125.791
32040	217	262.724	16.7123	261.216	8.00582	3.38116	0.926175	13.5456	39.1151
32042	225	296.724	23.7591	291.129	8.61864	3.34518	0.908327	10.9083	40.8812
32043	278	378.41	28.4704	383.691	10.2899	3.41486	0.899895	9.98954	52.9994
32044	582	702.9	25.3538	725.014	13.6104	4.65991	0.970152	33.5034	134.702
32045	570	737.917	35.8011	711.582	13.2788	4.95569	0.982255	56.3526	131.116
32046	533	619	19.8334	646.403	12.6445	4.73745	0.974325	38.9479	120.24
32047	520	645	29.48	621.867	12.1859	4.87603	0.983694	61.3271	116.483
32058	493	625.481	28.7636	646.094	13.0262	4.49785	0.966124	29.5197	108.788
32059	543	682.2	30.5343	671.817	12.8258	4.77594	0.977752	44.9473	123.153
32060	522	641.529	27.8664	627.111	12.2825	4.8993	0.98195	55.4006	117.059
32061	260	358.447	28.2409	363.815	10.0335	3.26109	0.88877	8.99042	48.8044
32062	448	591.043	31.9357	605.478	12.9407	4.27893	0.962314	26.535	96.2914
32063	397	462.632	18.4452	470.125	10.8201	4.49799	0.974283	38.8844	82.6377
32064	491	608.097	28.1378	606.974	12.4508	4.97774	0.984247	63.4818	108.224
32066	441	564	29.3764	567.294	12.2414	4.58162	0.978259	45.9951	94.385
32067	423	565.875	33.8956	571.718	12.6285	4.48133	0.97329	37.4392	89.5298
32074	274	353	23.5576	348.602	9.40429	3.16803	0.878901	8.25773	52.0603
32083	305	373.467	20.266	378.543	9.80938	3.78445	0.933757	15.096	59.4389
32084	256	340.406	26.2763	334.06	9.51336	3.36869	0.90516	10.544	47.8831
32097	314	409.923	27.4545	397.277	9.94669	3.63329	0.920068	12.5106	61.6238
32098	374	505.318	34.0435	485.185	11.4425	3.93525	0.936833	15.8311	76.6617
32099	522	640.099	27.2808	637.618	12.5908	4.98709	0.986224	72.5883	117.059
32101	521	648.016	29.9881	631.779	12.5286	4.9404	0.98011	50.2763	116.771
32102	478	562.642	21.4551	556.422	11.2992	4.67467	0.978129	45.7224	104.576
32103	493	606.971	26.8549	601.377	12.1751	4.72014	0.97119	34.71	108.788
32107	312	397	24.2715	394.862	9.99776	3.71837	0.925942	13.5029	61.1366
32127	366	455.023	25.1676	452.427	10.7456	4.65893	0.979058	47.7502	74.6102
32135	283	343.022	18.3222	355.279	9.5605	3.81145	0.948061	19.2535	54.1787
32136	304	370.5	19.9366	382.185	10.0994	4.13865	0.9651	28.6529	59.1973
32138	290	347.973	18.7928	356	9.69797	4.30808	0.973646	37.9455	55.8399
32140	270	335.029	21.0245	335.028	9.34607	3.99613	0.961361	25.8809	51.1251
32145	269	366.9	27.6976	380.018	10.3904	3.08704	0.875663	8.04266	50.8919
32149	551	718.233	33.4836	744	14.108	4.41793	0.959589	24.7455	125.497
32150	515	682.273	35.0061	689.419	13.6265	4.31366	0.953501	21.506	115.047
32151	595	758.315	32.9726	762.05	13.9311	4.75259	0.972065	35.7977	138.617
32152	559	720.284	34.4049	695.058	12.9359	4.89648	0.984116	62.9545	127.855
32153	523	676.038	32.4059	679.974	13.2491	4.34639	0.953867	21.6764	117.347
32154	597	762.396	33.0938	773.898	14.2367	4.88946	0.978054	45.567	139.223
32165	410	494.038	20.5238	526.766	11.8058	3.6026	0.884413	8.65147	86.0658
32170	513	628.068	26.4381	628.191	12.4155	4.80741	0.981965	55.4492	114.474
32172	482	627.087	32.294	631.886	12.944	4.58443	0.9761	41.8414	105.695
32173	528	638.329	25.4131	644.726	12.7312	4.83276	0.974948	39.9169	118.791
32180	331	465.75	36.9622	438.547	10.6755	3.77953	0.914785	11.735	65.8019
32185	539	672.043	30.1714	655.787	12.7113	4.77209	0.975489	40.7974	121.985
32186	434	571.238	31.7259	579.783	12.4834	4.36418	0.966731	30.058	92.4888
32202	281	381.1	30.7157	363.031	9.67525	3.72729	0.930485	14.3853	53.7062
32203	282	363.429	24.8813	353.379	9.27965	3.49903	0.9152	11.7925	53.9423
32205	287	378.538	26.4552	379.379	9.95219	3.54939	0.920196	12.5306	55.1265
32212	375	436.286	18.2067	437.448	10.3885	4.5329	0.965836	29.2709	76.9192
32216	186	257.292	24.9943	257.63	8.45111	3.04773	0.889046	9.01278	32.4364
32217	261	391.885	39.9998	348.265	9.56351	3.28751	0.892444	9.29744	49.0354
32220	427	562.965	32.418	549.367	11.8604	4.22658	0.961422	25.9214	90.6029
32232	300	375.059	21.0328	399.782	10.568	3.78473	0.940061	16.6836	58.2333
32233	515	646.384	29.4098	650.912	12.9214	4.82281	0.982229	56.2707	115.047
32234	482	623.679	30.3012	635.449	12.951	4.16273	0.949811	19.9248	105.695
32235	492	629.368	30.1091	650.466	13.2026	4.58195	0.966291	29.6654	108.506
32236	509	686.381	38.9042	651.394	12.7784	4.40048	0.954173	21.8214	113.33
32238	510	692.661	40.0231	659.083	13.0016	4.60373	0.970838	34.2911	113.616
32248	333	433.41	28.4704	415.158	10.205	3.90793	0.946304	18.6234	66.2978
32252	544	652.379	23.649	666.337	12.5864	4.70845	0.975107	40.1715	123.445
32253	599	795.463	39.0377	774.965	14.1251	4.71467	0.968324	31.5699	139.829
32255	569	703.167	27.7441	725.394	13.6201	4.70734	0.974233	38.8098	130.819
32256	578	743.038	34.2603	739.647	13.7905	4.89143	0.979112	47.8753	133.503
32258	233	321.44	29.3731	308.48	8.96571	3.58108	0.939175	16.4405	42.6644
32259	336	419.077	24.5069	406.231	10.0152	3.97561	0.942545	17.405	67.0434
32261	330	468.237	37.1111	454.372	11.3651	3.9756	0.945233	18.2592	65.5543
32262	335	432.065	26.4261	433.656	10.6738	4.18432	0.966275	29.6515	66.7946
32272	513	686.081	38.33	648.022	12.6558	4.33483	0.950696	20.2823	114.474
32273	441	642.452	41.2196	672.245	14.5184	3.9946	0.949961	19.9843	94.385
32274	573	803.671	44.3703	793.599	14.6622	4.51089	0.960487	25.308	132.01
32276	523	622.821	22.9347	636.001	12.4679	4.67007	0.972298	36.0988	117.347
32277	304	410.31	29.153	415.183	10.6028	3.58568	0.915067	11.7739	59.1973
32278	247	335.667	27.082	336.944	9.51305	3.40034	0.915385	11.8183	45.8249
32279	312	425.75	32.2215	413.637	10.4378	3.69674	0.905606	10.5939	61.1366
32280	302	415.561	30.9474	421.212	10.6732	3.62701	0.913939	11.6196	58.7149
32281	254	331.027	23.4408	334.554	9.30142	3.12575	0.862959	7.29711	47.4239
32283	473	585.536	25.125	603.066	12.2946	4.42704	0.964966	28.5433	103.183
32285	447	598.083	32.9366	610.68	13.1598	3.79251	0.921184	12.6877	96.0184
32286	515	652.368	30.1091	650.031	12.7573	4.43327	0.952566	21.0819	115.047
32287	463	636.724	36.2046	648.12	13.3766	3.82089	0.923349	13.0461	100.411
32290	305	366.286	18.2067	383.111	10.0258	3.85627	0.940444	16.7908	59.4389
32291	250	302.784	17.487	320.238	9.37439	3.75225	0.951438	20.5923	46.5087
32292	291	337.222	15.0391	345.772	9.25618	3.9151	0.937958	16.1182	56.0782
32293	272	357.263	25.1995	366.584	10.0571	3.72271	0.944614	18.0551	51.5922
32295	296	387.143	25.8096	392.39	10.3022	3.85795	0.937687	16.0481	57.2731
32308	534	697.378	34.7569	687.634	13.3781	4.74358	0.977651	44.7449	120.53
32310	514	653.59	32.455	637.668	12.7135	5.00574	0.984593	64.9046	114.76
32311	551	683.481	28.7636	681.581	12.9387	4.82131	0.978111	45.685	125.497
32312	526	617.538	21.8916	618.241	11.9829	4.92287	0.983758	61.5673	118.213
32313	558	725.917	35.8011	708.935	13.4644	5.12488	0.989136	92.0434	127.559
32314	482	597.962	26.2212	606.746	12.3627	4.46286	0.971382	34.9425	105.695
32315	523	688.714	36.8441	658.944	12.8044	4.42795	0.938717	16.3177	117.347
32335	587	723.067	28.5344	729.297	13.4022	5.00518	0.985458	68.7662	136.204
32336	566	711.549	30.8381	723.12	13.9054	4.97625	0.983773	61.6258	129.928
32337	530	758.892	47.3382	706.877	13.598	4.62279	0.974214	38.7811	119.37
32338	538	666.519	28.2881	668.294	12.9358	4.70386	0.974113	38.6301	121.694
32339	552	676.286	27.1121	687.202	13.1989	5.07046	0.987577	80.4982	125.791
32340	381	524.887	34.6469	531.486	12.1932	4.1376	0.955887	22.669	78.4683
32341	287	396.774	32.768	372.734	9.8264	3.72643	0.936437	15.7325	55.1265
32342	226	294.44	23.9022	294.405	8.94898	3.70534	0.93564	15.5377	41.1032
32343	268	335	21.5206	327.73	9.01337	3.29162	0.871395	7.77576	50.659
32344	233	305.731	24.8032	301.766	8.98476	3.504	0.924969	13.3279	42.6644
32345	263	340.294	24.0777	331.439	9.03753	3.38853	0.907526	10.8139	49.498
32357	414	548.692	36.0468	508.01	11.2855	4.56519	0.967145	30.437	87.1278
32361	244	335.438	28.01	343.411	9.88275	3.42751	0.920172	12.527	45.1434
32362	217	270.323	18.4825	274.792	8.58497	2.97867	0.878125	8.20512	39.1151
32363	342	427.56	23.3948	433.724	10.7282	3.97985	0.947992	19.2278	68.5406
32364	268	320.977	16.8605	336.266	9.33553	3.74784	0.935684	15.5482	50.659
32365	294	389.294	28.435	373.147	9.77895	4.04133	0.962105	26.3889	56.7944
32366	259	320	20.5219	315.878	8.89864	3.72637	0.921432	12.7278	48.5737
32376	363	465.375	28.699	445.096	10.5915	4.20094	0.949857	19.9431	73.8445
32378	360	471.22	30.4365	452.002	10.6501	4.04395	0.94436	17.9728	73.0808
32379	379	449.603	19.4065	456.203	10.5602	4.17733	0.96166	26.0821	77.9511
32380	433	532.02	26.0709	522.4	11.4678	4.71471	0.979441	48.6404	92.2187
32381	502	656.015	34.442	651.174	13.1369	4.67034	0.97405	38.536	111.336
32385	466	560.322	24.1138	548.941	11.4603	4.71866	0.976704	42.9256	101.24
32386	331	416	24.4329	412.888	10.2453	4.24319	0.96491	28.4984	65.8019
32387	449	553.048	25.5541	558.749	12.0229	4.5809	0.967724	30.9823	96.5646
32394	485	605.366	26.6239	623.213	12.7348	4.28087	0.951055	20.4313	106.536
32395	559	716.414	32.2437	717.278	13.3844	4.57774	0.966507	29.8572	127.855
32396	564	745.25	36.3715	755.086	14.3275	4.76879	0.975892	41.4808	129.334
32397	486	668.182	37.4512	678.739	13.7378	4.43105	0.970981	34.4603	106.817
32400	454	613.85	36.3214	597.281	12.382	4.43899	0.971324	34.8721	97.9335
32401	427	542.238	27.6647	536.954	11.4914	4.04717	0.944612	18.0545	90.6029
32402	519	672.082	33.1481	668.616	13.32	4.62625	0.973844	38.2328	116.195
32403	508	647.333	32.1074	620.235	12.2071	4.66004	0.976594	42.7233	113.045
32406	528	687.288	34.2021	675.324	13.1277	4.67459	0.973726	38.0604	118.791
32408	365	480.018	28.5536	487.198	11.5329	3.63144	0.928186	13.9248	74.3547
32409	399	544.143	34.3236	555.031	12.5049	3.98845	0.935414	15.4833	83.1627
32410	504	665.518	37.387	628.098	12.5271	4.9324	0.98526	67.8421	111.905
32411	543	706.378	34.7569	703.824	13.5762	4.93685	0.983603	60.9882	123.153
32413	653	852.618	38.6021	827.533	14.2559	5.10158	0.985117	67.1886	156.486
33028	299	346.353	14.8474	364.559	9.82765	3.9435	0.947153	18.9227	57.9929
33029	351	490.125	36.7186	464.936	11.0779	3.82412	0.923184	13.018	70.8016
33031	435	534.113	25.8107	529.196	11.589	4.79038	0.981733	54.7435	92.7591
33032	528	708.754	39.8823	684.729	13.5533	4.90398	0.979019	47.6614	118.791
33034	505	648.902	33.2461	616.789	12.0693	4.83279	0.983595	60.957	112.19
33035	480	566.288	20.8024	582.68	11.9299	4.51471	0.966746	30.0717	105.135
33036	532	671.014	30.9757	662.578	12.8763	4.95856	0.98468	65.2754	119.95
33037	434	555.179	29.7499	536.216	11.453	4.38066	0.963306	27.2525	92.4888
33054	267	352.2	26.9821	334.666	9.11448	3.78205	0.949776	19.911	50.4263
33055	260	377.903	34.7273	372.314	10.1774	3.41173	0.902688	10.2762	48.8044
33059	475	564.795	21.9465	571.219	11.8327	4.71421	0.981245	53.3196	103.739
33062	253	337.774	26.615	330.232	9.28033	3.38841	0.910028	11.1146	47.1947
33064	334	495	47.528	424.074	10.4208	4.15578	0.960145	25.0909	66.5461
33096	411	564.305	35.3051	566.426	12.3923	4.00599	0.952322	20.9742	86.331
33100	533	712.312	39.0586	692.582	13.3682	4.97149	0.982654	57.6509	120.24
33439	262	331.03	22.2155	323.467	9.03041	3.26235	0.893571	9.39597	49.2666
33832	257	330.15	22.0271	341.27	9.58676	3.14793	0.883577	8.58937	48.113
33833	310	376.071	20.0873	385.205	10.1178	3.82259	0.918612	12.2868	60.6504
33834	494	654.714	38.7762	607.009	12.3369	4.84212	0.981887	55.2095	109.07
33835	301	384.438	23.2021	402.238	10.47	3.53486	0.90921	11.0144	58.474
33836	325	420.233	26.5387	422.394	10.5867	3.95006	0.937106	15.8998	64.3197
33849	376	469.061	25.1165	466.104	10.9015	4.20176	0.952476	21.0421	77.1768
35425	456	587.483	31.4102	573.377	11.9959	4.63327	0.979579	48.9688	98.4826
35428	397	488.468	23.2366	502.988	11.4081	4.485	0.978549	46.6171	82.6377
35429	406	563.814	39.7782	529.803	11.8116	4.43995	0.974263	38.8551	85.0071
48191	286	397.886	32.0675	378.701	9.93916	3.5746	0.919912	12.4862	54.8892
48192	230	332.143	34.8892	304.139	8.86037	3.83152	0.957971	23.7929	41.9937
48193	354	424.435	20.591	420.246	10.1554	4.01472	0.951083	20.4429	71.5593
48194	249	310.107	21.1474	307.48	8.96618	3.79204	0.93904	16.4042	46.2805
48198	319	377.717	17.9152	382.869	9.75094	3.97441	0.94703	18.8786	62.8457
48199	465	681.02	49.3579	625.421	12.9045	4.46654	0.966927	30.2361	100.963
48200	500	625.221	28.8943	621.337	12.4638	4.65823	0.97081	34.2583	110.769
48201	478	573.2	22.783	582.088	11.9882	4.32788	0.939466	16.5198	104.576
48203	636	795.409	32.4583	797.735	14.3711	5.13617	0.983858	61.9497	151.182
48204	305	400.067	26.1605	410.291	10.6351	3.42814	0.889798	9.07421	59.4389
48205	315	429.487	31.6178	418.262	10.5088	3.66274	0.92491	13.3174	61.8677
48206	323	373.538	15.5115	387.265	9.85646	3.97203	0.942057	17.2584	63.8274
48214	306	404.75	29.7941	390.838	10.0561	4.10252	0.959909	24.943	59.6808
48218	310	355.115	14.256	368.556	9.52952	4.09875	0.96105	25.6741	60.6504
48223	380	446.725	19.2223	446.645	10.4427	3.87106	0.895883	9.60456	78.2096
48224	332	428.184	27.7233	422.055	10.691	4.20125	0.962889	26.9459	66.0498
48230	405	473.654	19.5447	471.481	10.6886	4.6108	0.976975	43.4303	84.743
48231	452	567.189	29.0395	551.992	11.7681	4.86632	0.983452	60.4284	97.3853
48233	477	590	28.0193	582.169	12.1771	5.00408	0.986881	76.2265	104.297
48234	446	571.667	30.9393	556.14	11.8336	4.52068	0.968055	31.3039	95.7457
48240	304	346	14.6013	347.12	9.20608	4.22426	0.967273	30.556	59.1973
48241	321	386.878	20.1729	385.903	9.82527	3.84418	0.921469	12.7338	63.3361
48248	277	340.033	21.2505	331.466	9.18514	3.98297	0.955805	22.627	52.7642
48253	314	428	36.1401	379.979	9.63349	4.05564	0.938696	16.3122	61.6238
48254	298	373.469	24.0427	368.893	9.78507	4.36294	0.971476	35.0588	57.7527
48264	434	534.833	24.0623	559.932	12.1805	4.40084	0.968626	31.8732	92.4888
48265	452	552.833	24.0623	562.076	11.7388	4.60529	0.978386	46.2665	97.3853
48266	513	616.054	24.2899	626.952	12.6662	4.82898	0.978864	47.3117	114.474
48271	351	434.882	22.9142	443.5	10.7668	4.13678	0.963487	27.3876	70.8016
48272	295	403.182	31.7702	376.121	9.61284	4.01012	0.961966	26.2921	57.0337
48273	373	483.857	30.1419	464.411	10.7217	4.4533	0.974477	39.1806	76.4045
48274	391	476.429	23.4972	470.326	10.7563	4.55463	0.972009	35.7258	81.0677
48275	355	450.136	26.3438	448.953	10.873	4.3581	0.972884	36.8784	71.8124
48278	455	590.019	33.1182	560.393	11.7422	4.50073	0.957307	23.4231	98.208
48279	468	593.102	30.0538	590.117	12.4377	4.71023	0.976889	43.2699	101.794
48280	474	574.3	24.145	584.3	12.1544	4.60553	0.974705	39.5333	103.461
48281	487	624	30.9996	616.748	12.5492	4.75133	0.982401	56.8224	107.098
48282	489	598.571	26.6002	590.285	12.0358	4.91352	0.98581	70.4724	107.66
48283	475	571.486	23.098	584.641	12.1462	4.75402	0.980581	51.4953	103.739
48289	369	448.14	22.9546	441.594	10.5298	4.65013	0.981817	54.9968	75.3779
48290	348	475.188	32.3327	466.247	11.1104	3.8052	0.929899	14.2652	70.0459
48292	310	393.025	24.3195	382.288	9.72205	3.54604	0.911883	11.3485	60.6504
48293	271	338.029	21.3542	331.258	9.09901	3.46872	0.918223	12.2283	51.3585
48306	298	422.028	34.5545	402.974	10.4371	3.61481	0.907166	10.7719	57.7527
48307	356	440.655	22.6092	450.729	10.7527	4.16014	0.964647	28.2858	72.0656
48310	396	466.603	19.4066	477.257	10.9982	4.36374	0.954265	21.865	82.3755
48311	340	417.609	22.1925	430.539	10.7765	4.30328	0.958792	24.2674	68.0406
48318	430	573.519	34.3848	547.336	11.6568	4.39071	0.970961	34.4361	91.4099
48319	442	541.621	25.274	539.271	11.6708	4.62729	0.977187	43.8356	94.6567
48331	475	618.014	31.4242	646.231	13.7578	4.68082	0.978444	46.3901	103.739
48332	491	669.5	38.5608	654.077	13.1717	4.57616	0.974877	39.8042	108.224
48333	439	520.75	20.5134	535.35	11.5586	4.48652	0.972234	36.0155	93.8422
48334	500	672.603	39.0198	647.965	13.0661	4.74859	0.979745	49.3712	110.769
48335	435	546.246	27.1577	545.54	11.6781	4.43762	0.970724	34.158	92.7591
48339	330	458.122	34.0945	456.638	11.3117	3.693	0.895019	9.52549	65.5543
48340	357	438.9	22.6159	443.965	10.5791	3.93276	0.914404	11.6828	72.3191
48341	410	481.3	19.3815	487.765	10.956	4.60101	0.977984	45.4205	86.0658
48342	474	599	29.48	604.032	12.628	4.89374	0.985638	69.6269	103.461
48343	456	587.449	32.9926	550.2	11.5532	4.62445	0.975472	40.769	98.4826
48344	474	595.917	27.855	596.164	12.0649	4.62029	0.97966	49.1648	103.461
48345	355	419.123	18.1241	435.638	10.5451	3.8663	0.908394	10.9163	71.8124
48356	222	271	18.3626	267.217	8.27976	3.91703	0.960946	25.6053	40.2169
48359	196	247.476	20.051	244.153	7.87272	3.79103	0.953125	21.3334	34.5615
48362	260	356.6	31.557	330.402	9.29658	3.69973	0.932148	14.738	48.8044
48363	226	265.844	14.6595	265.877	7.88459	3.40929	0.906193	10.6602	41.1032
48365	271	342.323	23.2036	333.336	9.17181	3.71237	0.933623	15.0654	51.3585
48366	403	525.643	32.679	497.3	11.2245	4.49516	0.975224	40.362	84.2154
48374	349	443.322	24.1137	465.735	11.195	3.61064	0.886965	8.84683	70.2976
48375	368	473.457	28.2112	463.929	10.8475	4.33484	0.970741	34.177	75.1218
48376	314	362.372	15.7405	367.382	9.47276	4.30727	0.970861	34.318	61.6238
48377	336	437.333	27.5099	435.693	10.64	3.92052	0.947389	19.0073	67.0434
48378	275	369.528	27.7794	375.18	10.2939	3.49692	0.904365	10.4564	52.2947
48379	414	488.631	19.6554	504.303	11.2904	4.73931	0.982303	56.5068	87.1278
48438	340	440.125	28.1963	436.851	10.7034	4.32589	0.967319	30.5988	68.0406
48439	240	282.241	15.7259	279.941	8.25813	2.7827	0.736684	3.79771	44.2383
48444	464	611.221	32.8043	607.44	12.5554	4.3116	0.967066	30.364	100.687
48445	550	763.889	43.4295	749.509	14.2713	4.7205	0.975631	41.0366	125.204
48446	505	648	31.6698	648.912	12.9801	4.85225	0.982924	58.5621	112.19
48447	467	617.048	34.0453	602.955	12.3279	4.13846	0.935926	15.6069	101.517
48453	301	425.028	34.5545	415.016	10.5039	3.73108	0.919769	12.4639	58.474
48457	491	614.309	28.5498	611.541	12.3755	4.67476	0.971059	34.5535	108.224
48459	518	650.481	28.7636	656.261	12.8023	4.65129	0.978447	46.3971	115.908
48475	395	453.453	16.4294	468.274	10.7441	4.42527	0.966939	30.2474	82.1135
48476	434	581.522	36.8884	545.631	11.7911	4.56433	0.972377	36.2021	92.4888
48482	310	425.927	31.4623	437.646	11.142	3.53227	0.86826	7.59073	60.6504
48484	236	280.634	14.995	298.005	8.86736	3.09994	0.87132	7.77124	43.3373
48485	312	401.062	27.4267	389.271	10.1329	4.4214	0.977826	45.0971	61.1366
48490	237	285.618	16.7916	288.564	8.50011	3.92582	0.96736	30.637	43.5622
48491	217	256.2	14.7229	261.115	7.96724	3.71952	0.933855	15.1182	39.1151
48492	518	653.209	28.7472	675.578	13.3427	4.4523	0.962646	26.771	115.908
48493	530	655.4	28.6941	640.644	12.4112	4.88529	0.981429	53.8477	119.37
48494	600	737.083	30.5182	715.194	13.1813	5.19987	0.987907	82.6925	140.132
48499	307	417.7	33.327	384.232	9.82657	3.73817	0.933282	14.9884	59.9228
48505	483	618.014	30.5207	614.768	12.5944	4.55873	0.971379	34.9389	105.975
48506	515	677.846	36.0013	657.513	12.9258	4.70051	0.975935	41.5543	115.047
48510	346	468.526	33.6557	456.371	11.0913	4.31617	0.970224	33.584	69.5432
48514	557	675.345	25.8696	687.057	13.0295	4.9848	0.983525	60.6988	127.264
48518	368	449.326	23.013	442.287	10.4659	4.24052	0.954662	22.0565	75.1218
48521	366	461.136	26.3438	457.082	10.9339	4.29569	0.961956	26.2855	74.6102
48522	529	692.038	34.0555	705.712	13.8602	4.72711	0.978662	46.8655	119.08
48528	272	349.294	24.0777	338.792	9.06044	3.7464	0.939835	16.621	51.5922
48533	196	251.12	20.1364	252.046	8.11323	3.2045	0.90548	10.5798	34.5615
48534	354	517.132	38.3188	526.913	13.009	3.70892	0.936358	15.7129	71.5593
48536	504	627.764	28.182	621.047	12.2177	4.71409	0.977448	44.3423	111.905
48539	276	384.778	31.0829	381.206	10.1378	2.9658	0.7836	4.62107	52.5293
48540	192	267.136	26.762	252.61	8.11045	2.51268	0.778178	4.50812	33.708
48541	501	636.043	30.4022	636.8	12.781	4.57055	0.96915	32.4145	111.052
48542	220	307.652	29.9151	295.279	9.10047	3.48154	0.928628	14.011	39.7754
48548	311	408.683	27.4513	411.389	10.4572	3.9716	0.953775	21.6335	60.8934
48550	242	297.312	18.8506	318.429	9.43923	4.07033	0.966564	29.9075	44.6903
48565	476	579.478	24.8261	591.353	12.251	4.63089	0.963106	27.1044	104.018
48566	494	603.846	26.4236	599.123	12.1704	4.98576	0.987218	78.2327	109.07
48567	460	575.328	27.5606	582.341	12.2845	4.88212	0.985859	70.7176	99.5831
48568	300	414.219	33.512	386.585	9.85577	3.6322	0.923935	13.1467	58.2333
48572	401	510.306	28.4982	503.298	11.4247	4.51491	0.964744	28.364	83.6886
48573	443	558.05	28.009	560.442	12.1096	4.73465	0.978729	47.0123	94.9287
48574	469	588.107	29.3488	572.619	11.9405	4.81519	0.982464	57.0262	102.071
48585	272	347.075	22.4775	357.919	9.70803	3.47194	0.904993	10.5255	51.5922
48586	271	410.44	42.6968	367.359	9.9466	3.52755	0.907373	10.796	51.3585
48600	367	478.766	29.3555	469.372	10.9854	3.87795	0.92683	13.6668	74.8659
48602	459	568.571	26.6002	567.342	11.9776	4.62077	0.978898	47.3893	99.3077
48604	246	317.323	23.2035	309.301	8.79097	3.10459	0.827731	5.80486	45.5975
48605	260	319.429	19.4468	317.857	8.90436	3.33498	0.858789	7.08158	48.8044
48607	259	322.718	19.9284	327.148	9.07948	3.2921	0.877801	8.18334	48.5737
48608	406	488.685	22.3131	483.738	10.8849	4.43184	0.969475	32.7599	85.0071
48613	357	478.333	31.7398	466.566	11.0515	4.22798	0.970691	34.119	72.3191
48618	387	453.725	19.2223	457.136	10.6852	4.43787	0.960879	25.5614	80.0254
48619	361	431.435	20.591	426.698	10.2189	4.11486	0.948927	19.5798	73.3351
48620	263	289.233	10.0215	302.031	8.70072	3.39046	0.877604	8.17023	49.498
48623	219	296.773	27.5192	279.789	8.53479	3.22579	0.879374	8.2901	39.555
48624	317	387.222	20.665	399.841	10.2888	3.92998	0.94357	17.7209	62.3562
48629	503	671.263	38.4304	634.811	12.6459	4.57843	0.967291	30.5727	111.621
48631	513	640.259	30.6108	619.078	12.4431	4.91467	0.978357	46.205	114.474
48674	291	390.6	29.206	382.351	10.2006	3.50516	0.894285	9.45943	56.0782
48675	258	329.724	23.7592	320.251	9.00106	3.86381	0.954024	21.7506	48.3432
48676	282	340.091	17.9765	352.379	9.50641	3.44454	0.902433	10.2494	53.9423
48682	411	522.057	28.2164	515.514	11.4989	4.49445	0.974276	38.8747	86.331
48692	253	367.111	35.3019	348.52	9.79283	3.33484	0.903521	10.365	47.1947
48694	278	340.878	18.565	359.505	9.66154	3.01009	0.849578	6.64794	52.9994
48695	392	462.896	20.4599	459.61	10.6483	4.53228	0.971629	35.2474	81.3288
48696	403	476.615	20.6151	478.079	10.9116	4.57569	0.976327	42.242	84.2154
48698	441	556.111	28.8693	542.574	11.8061	4.68194	0.979509	48.8031	94.385
48699	362	487.071	33.1975	458.543	10.5803	3.71157	0.896637	9.67466	73.5897
48710	366	439.1	20.7194	449.638	10.7745	4.65089	0.982847	58.3003	74.6102
48711	486	559.554	18.2945	578.315	11.7895	4.70165	0.977359	44.1681	106.817
48712	430	541.766	29.3555	515.604	11.1261	4.67321	0.980359	50.915	91.4099
48713	494	639.562	33.0853	625.884	12.5819	4.71379	0.976278	42.1543	109.07
48714	336	465.419	33.8809	451.004	10.8391	3.98561	0.951752	20.7264	67.0434
48715	347	438.538	26.4553	429.336	10.6015	4.09322	0.945163	18.2358	69.7945
48716	321	409.138	28.0071	390.73	10.0609	4.50331	0.976449	42.4618	63.3361
48723	370	450.294	22.1532	449.417	10.5236	4.44208	0.97598	41.6316	75.6342
48724	240	282.088	15.0448	287	8.42661	2.93116	0.798324	4.95844	44.2383
48725	252	282.357	11.2028	297.373	8.72162	3.82941	0.950567	20.2295	46.9658
48726	303	398.923	27.4545	396.734	10.5093	3.74614	0.937462	15.9902	58.956
48727	275	350.933	24.6157	345.803	9.58194	3.6752	0.907506	10.8115	52.2947
48728	283	379.833	28.3183	387.076	10.2608	3.65616	0.925075	13.3466	54.1787
48729	311	398.15	25.2646	388.987	9.76475	3.86474	0.934609	15.2926	60.8934
48730	469	575.139	24.4183	592.014	12.3089	4.41883	0.970936	34.4067	102.071
48731	495	693.75	42.427	686.149	13.8325	4.67221	0.978212	45.8964	109.353
48732	463	610.429	34.754	586.503	12.2363	4.67512	0.979365	48.4625	100.411
48733	559	683.451	26.5666	700.553	13.2637	4.62798	0.968708	31.9575	127.855
48734	493	613.419	27.3831	619.459	12.6308	4.6494	0.978206	45.8832	108.788
48735	530	669.462	30.2465	676.259	13.2537	4.89671	0.984618	65.0097	119.37
48748	235	314.565	27.6557	291.815	8.53342	3.46587	0.909453	11.044	43.1128
48749	162	217.647	22.6954	207.035	7.46354	2.77184	0.870054	7.69551	27.4552
48750	213	270.033	19.651	273.975	8.50367	3.1549	0.89309	9.35367	38.2384
48770	264	360.464	30.4429	342.118	9.54269	3.05337	0.792124	4.81057	49.7297
48771	263	340.455	24.325	334.873	9.22108	3.22929	0.843788	6.40155	49.498
48772	475	640.019	38.4568	600.058	12.2824	4.4496	0.958617	24.1643	103.739
48776	438	570	31.9973	561.605	12.1667	4.40101	0.966184	29.5719	93.5711
48777	320	421.528	29.4102	396.781	9.91954	3.48427	0.895174	9.5396	63.0908
48802	336	476	37.1953	456.231	11.2063	3.79121	0.924084	13.1725	67.0434
48805	359	437.621	21.0621	443.494	10.3611	3.73038	0.90849	10.9278	72.8266
48806	512	744.469	48.1709	719.591	13.9027	4.74476	0.982402	56.8239	114.188
48807	383	486	26.7411	491.005	11.439	4.3737	0.970543	33.948	78.9865
48808	458	588.167	28.6684	610.84	12.8035	4.29084	0.962653	26.7756	99.0324
48809	423	595.857	43.1658	536.031	11.4872	4.55229	0.978597	46.7219	89.5298
48810	397	557.714	38.7761	533.471	11.8035	4.14581	0.960075	25.0467	82.6377
48815	264	311.903	17.0151	310.511	8.84075	4.19279	0.968255	31.501	49.7297
48817	172	215	17.4049	214.444	7.52124	3.16504	0.907548	10.8164	29.5098
48818	263	381.5	36.8492	356.777	9.7752	3.78739	0.940839	16.903	49.498
48819	276	371.69	29.9242	360.875	9.70111	4.01423	0.953395	21.4568	52.5293
48820	293	413.677	35.3922	390.583	10.1349	3.68482	0.926715	13.6453	56.5554
48821	176	248.526	27.191	240.332	8.09219	2.81198	0.861718	7.23161	30.3401
48822	206	278	24.0758	286.401	8.90561	2.56663	0.769535	4.33905	36.7147
48823	186	240.05	21.1381	238.504	8.07416	3.27169	0.916011	11.9063	32.4364
48824	332	402.66	20.5227	411.011	10.2659	4.10149	0.954704	22.077	66.0498
48832	340	413.636	21.568	415.626	10.3074	4.09046	0.946411	18.6604	68.0406
48837	539	702.071	33.3617	718.455	14.0755	4.53331	0.968563	31.8097	121.985
48838	546	756.45	41.5356	756.506	14.413	4.51698	0.966735	30.0616	124.031
48839	483	643.379	35.4081	625.875	12.6218	4.25844	0.954613	22.0327	105.975
48840	483	636.082	33.1481	631.615	12.6752	4.23166	0.956084	22.7709	105.975
48852	348	510.256	41.9549	482.966	11.5439	3.33606	0.827398	5.79367	70.0459
48853	329	414.706	23.2989	435.051	10.9147	3.65883	0.894625	9.48995	65.3069
48854	297	374.027	23.4408	375.557	9.95836	3.90243	0.934841	15.3471	57.5128
48855	302	413.25	31.6499	399.448	10.2883	3.22571	0.815701	5.42596	58.7149
48870	221	264.24	16.6617	261.76	8.11307	3.61479	0.904364	10.4564	39.996
48871	324	450.323	36.7391	408.788	10.0894	3.77941	0.913332	11.5384	64.0734
48872	349	422.887	20.5692	429.219	10.3065	3.69528	0.914697	11.7229	70.2976
50180	238	362.5	37.4865	359.115	10.5499	3.36518	0.915555	11.842	43.7873
50181	372	447.059	21.0329	447.28	10.5357	4.36838	0.97035	33.7272	76.1475
50203	390	475.706	23.299	477.551	11.0218	4.531	0.975416	40.6772	80.8068
50204	474	589.957	27.1081	592.096	12.2257	4.56471	0.974274	38.8717	103.461
50205	546	693.346	31.2407	691.688	13.1023	4.58665	0.963342	27.2794	124.031
50207	465	656.949	42.2888	630.045	12.8987	4.48116	0.971431	35.0026	100.963
50270	223	289.5	23.6417	278.35	8.48545	3.45896	0.921361	12.7164	40.4381
50275	299	398.167	28.8619	393.984	10.4813	3.77842	0.928022	13.8932	57.9929
50276	550	756.365	46.6511	689.32	13.2227	5.13079	0.988157	84.4359	125.204
50277	439	521.909	22.2495	521.97	11.4159	4.80783	0.982187	56.1376	93.8422
50313	507	590.264	20.7998	594.415	12.0461	4.93387	0.983496	60.5917	112.76
50314	429	594.842	37.9856	585.074	12.5977	4.18848	0.95864	24.178	91.1407
50329	468	612.1	33.4431	604.007	12.5767	4.56279	0.974141	38.671	101.794
50334	470	583.242	27.4124	578.354	12.0528	4.58097	0.973298	37.4505	102.349
50336	355	505	41.4753	450.276	10.5935	4.15103	0.954897	22.1716	71.8124
50337	326	422.486	28.0107	405.874	10.1907	3.90984	0.924399	13.2274	64.5661
50339	276	334.41	18.6368	339.348	9.31043	3.74817	0.949669	19.8687	52.5293
50341	315	384.667	20.9263	386.642	9.90133	3.98377	0.948583	19.4488	61.8677
50348	176	265.438	34.0836	243.413	8.24984	3.11488	0.903284	10.3395	30.3401
68436	437	538.284	24.6138	543.499	11.7287	4.43319	0.973038	37.0892	93.3002
68437	434	533	26.3623	518.301	11.3985	4.62473	0.976062	41.7753	92.4888
68438	372	473.333	27.5099	468.767	11.0698	4.54504	0.979928	49.8206	76.1475
68439	313	448.024	35.3089	448.569	11.0142	3.21609	0.855009	6.89699	61.3801
68440	520	639.436	26.824	648.966	12.8514	4.74944	0.97747	44.3861	116.483
68441	344	439.7	27.203	426.773	10.5037	4.23958	0.966563	29.9071	69.0415
68442	459	628.333	40.7105	573.598	11.8482	4.33329	0.945034	18.1932	99.3077
68443	321	430.371	31.4855	400.075	10.0405	3.95583	0.954209	21.8381	63.3361
68445	433	542.053	27.2504	534.391	11.4832	4.47565	0.972654	36.5691	92.2187
68446	316	418.098	28.4309	398.061	9.93621	3.73738	0.944435	17.997	62.1119
68447	407	512.208	27.8163	504.996	11.4027	4.56943	0.971708	35.3457	85.2715
68450	518	705.548	40.8822	670.102	13.1783	4.67464	0.976017	41.6954	115.908
68451	517	719.8	41.9663	697.417	13.5763	4.44414	0.96253	26.688	115.621
68454	269	371	29.7685	368.274	10.2488	3.32243	0.890197	9.10721	50.8919
68459	361	456	25.6728	446.093	10.4593	3.83618	0.935491	15.5018	73.3351
68460	107	175.333	29.8618	179.159	8.04369	2.34019	0.841568	6.31184	16.7328
68461	479	643.115	36.9117	622.895	12.6863	4.53874	0.972546	36.4249	104.856
68462	410	472.35	17.5179	476.574	10.6847	4.15134	0.923739	13.1129	86.0658
68463	467	620	35.0747	614.915	13.0206	4.33117	0.936953	15.8611	101.517
68467	399	498	26.2124	485.459	10.8942	4.38641	0.968747	31.9964	83.1627
68468	310	367.13	17.5461	376.532	9.76355	3.96582	0.950675	20.2736	60.6504
68469	310	375.029	21.0246	366.768	9.58657	3.96632	0.943019	17.5497	60.6504
68470	400	526.022	32.7169	509.74	11.6325	4.47215	0.971466	35.046	83.4256
68471	403	502.185	25.6911	494.425	10.9933	4.27578	0.959414	24.6393	84.2154
68478	259	311.784	17.487	313.834	8.76742	3.39558	0.915453	11.8277	48.5737
68479	291	462.7	47.8446	425.733	11.0731	3.46127	0.91219	11.3883	56.0782
68481	507	642.085	30.2885	630.084	12.3494	4.65954	0.976846	43.1892	112.76
68483	523	678.181	32.3085	694.676	13.8201	4.58764	0.975983	41.6367	117.347
68486	331	453.643	32.6789	450.986	11.3164	3.54921	0.875942	8.06078	65.8019
68487	306	403.227	26.7989	411.685	10.6407	3.7832	0.946098	18.5522	59.6808
68494	599	778.562	36.6155	763.657	14.0174	4.97894	0.981855	55.1112	139.829
68495	526	624.286	22.667	632.705	12.2645	4.81632	0.980482	51.236	118.213
68500	309	361.286	17.6185	357.181	9.35302	4.34849	0.971977	35.6852	60.4076
68501	467	602	30.6442	607.65	12.6338	4.70263	0.98252	57.2094	101.517
68502	380	515.024	35.309	496.404	11.4672	4.49003	0.975336	40.5442	78.2096
68503	515	692.186	37.6714	684.945	13.4382	4.72404	0.980237	50.5986	115.047
68510	251	359.043	35.5034	325.238	9.15568	3.53832	0.914366	11.6776	46.7371
68511	442	545.362	26.0086	549.118	11.9474	4.63169	0.975212	40.3427	94.6567
68512	347	477.245	32.0035	475.972	11.2486	3.1759	0.854034	6.8509	69.7945
68513	264	359.758	28.8002	342.272	9.44694	3.37659	0.911216	11.2633	49.7297
68514	348	526.977	43.766	504.272	11.8359	3.54264	0.902577	10.2646	70.0459
68515	224	270.406	16.4656	274.611	8.31039	3.01222	0.84976	6.656	40.6595
68516	297	466.452	46.8164	425.93	10.7759	3.28629	0.867294	7.53546	57.5128
68523	322	419.229	28.6484	406.168	10.1877	4.10854	0.957434	23.4927	63.5817
68524	405	516.978	29.5843	497.99	11.2327	4.44411	0.971791	35.4499	84.743
68526	567	688.192	27.1277	676.978	12.6334	5.00611	0.985821	70.525	130.225
68527	510	671.284	34.4048	671.67	13.2686	4.63457	0.977343	44.136	113.616
68529	444	577.288	29.7414	599.816	12.6834	4.30571	0.96326	27.2179	95.2008
68530	378	522.03	40.1126	473.423	11.0796	4.58493	0.978126	45.7163	77.6928
68532	332	409.455	24.3251	397.029	10.0495	4.42983	0.973541	37.795	66.0498
68544	182	219.435	15.2454	221.55	7.54569	3.33459	0.919585	12.4355	31.5944
68545	299	371	24.0761	345.768	8.96041	4.09173	0.956437	22.9553	57.9929
68546	310	399	24.8415	414.583	10.823	4.12264	0.969289	32.5613	60.6504
68548	267	379.857	34.5881	352.99	9.64385	3.39493	0.896146	9.62886	50.4263
68551	234	305.5	23.4693	298.359	8.79172	2.94146	0.830089	5.88543	42.8884
68558	323	435.452	33.4154	400.469	10.0428	4.14416	0.961364	25.8824	63.8274
68559	332	425.525	26.7124	407.989	10.0033	3.89988	0.946626	18.7357	66.0498
68562	374	467	25.5533	459.656	10.7781	4.45704	0.975515	40.8407	76.6617
68563	425	485.339	16.9544	485.629	10.4837	4.54517	0.975952	41.5832	90.0659
68564	361	440.457	22.6011	438.219	10.5679	4.09032	0.947083	18.8974	73.3351
68566	291	401.758	32.3802	394.653	10.4235	3.53966	0.907082	10.7622	56.0782
68567	235	292.6	18.9823	300.614	8.94597	3.19712	0.904338	10.4535	43.1128
68569	320	390.896	20.4598	404.273	10.2882	3.95268	0.947873	19.1839	63.0908
68573	259	338.875	25.1483	342.713	9.86912	3.67092	0.926047	13.5221	48.5737
68574	511	627.838	26.7515	623.442	12.2908	4.60558	0.970958	34.4334	113.902
68575	416	559.149	32.224	571.405	12.5111	3.86386	0.949279	19.7156	87.6601
68576	451	679	50.9438	617.417	12.8183	4.20256	0.964206	27.9376	97.1115
68577	494	656.147	35.4073	637.095	12.5688	4.42517	0.968942	32.198	109.07
68579	523	643.123	26.6703	652.717	12.8708	4.56107	0.960539	25.3413	117.347
68580	513	639.247	27.3535	648.016	12.9018	4.4635	0.968863	32.1159	114.474
68581	562	730.522	36.3523	703.262	13.2211	4.93467	0.982513	57.1854	128.742
68582	534	686.031	34.2442	657.928	12.7857	4.9866	0.985764	70.2465	120.53
68583	505	627.068	27.7764	631.94	12.6386	4.51144	0.966375	29.7394	112.19
68584	485	604.529	27.8664	606.609	12.4578	4.70103	0.978356	46.2021	106.536
68585	464	583.053	29.1905	570.948	11.9357	4.74134	0.979477	48.725	100.687
68586	373	467.216	27.4849	451.169	10.7965	4.48565	0.968496	31.7418	76.4045
68587	307	372.022	19.4783	377.768	9.79444	3.64313	0.931166	14.5277	59.9228
68588	299	376.294	24.0778	364.806	9.57221	3.96768	0.951043	20.426	57.9929
68590	451	592.566	34.1998	569.457	12.0291	4.66329	0.977761	44.9667	97.1115
68597	410	558.517	34.2545	565.94	12.6487	3.98875	0.937783	16.0729	86.0658
68599	455	548.429	23.5175	554.036	11.8436	4.79454	0.982319	56.5591	98.208
68601	357	433.347	21.5402	443.513	10.7531	4.3426	0.969164	32.4301	72.3191
68602	295	407.579	31.438	395.129	10.3423	3.5234	0.935639	15.5373	57.0337
68606	286	367.079	24.2203	362.979	9.59626	3.53993	0.921026	12.6624	54.8892
68607	205	260.038	19.8914	254.904	7.98256	3.03027	0.878074	8.20168	36.4981
68610	233	306.7	24.0394	300.112	8.69918	3.22934	0.902234	10.2285	42.6644
68611	272	323.383	16.1064	336.706	9.23203	3.18753	0.888139	8.9397	51.5922
68612	317	388.842	19.7532	410.355	10.4583	3.53956	0.908114	10.8831	62.3562
68627	477	598.179	29.75	581.358	12.1028	4.90753	0.984941	66.4035	104.297
68629	491	627.685	33.0736	596.192	12.1119	4.74014	0.970806	34.2535	108.224
68630	485	570.899	20.7978	585.907	12.1259	4.46227	0.951979	20.8242	106.536
68634	500	621.643	28.0231	620.715	12.4542	4.70037	0.97794	45.3317	110.769
68635	471	608	30.8717	602.613	12.3866	4.34211	0.964534	28.1958	102.627
68655	376	506.326	33.3889	486.94	11.0056	4.31591	0.969231	32.5002	77.1768
68659	323	398	22.7842	388.146	9.81558	3.76025	0.906386	10.6821	63.8274
68662	378	518.927	36.8229	486.346	11.2356	4.20283	0.960455	25.2878	77.6928
68664	415	503.892	22.4495	519.869	11.6424	4.21294	0.94662	18.7336	87.3939
68665	464	566.238	25.2095	562.172	11.7372	4.66843	0.975506	40.8257	100.687
68666	465	640.56	41.3958	596.864	12.3711	4.78976	0.982626	57.5572	100.963
68667	446	610.412	39.0154	577.456	12.251	4.56857	0.977135	43.7341	95.7457
68668	462	550.8	22	559.244	11.7101	4.74559	0.977574	44.5906	100.135
68674	456	563	27.2596	547.894	11.6478	4.7162	0.979897	49.7432	98.4826
68680	524	645.643	28.0231	637.967	12.6316	4.88212	0.982993	58.7995	117.635
68681	482	603.094	28.6295	599.794	12.4702	4.66406	0.976434	42.4346	105.695
68690	517	647.167	28.6684	652.181	12.9283	4.79857	0.981103	52.9195	115.621
68692	481	612	30.3146	601.009	12.1731	4.55666	0.970759	34.1983	105.415
68694	493	594.11	24.0247	601.986	12.249	4.91476	0.984895	66.2028	108.788
68695	499	662.28	34.6064	664.207	13.2491	4.64189	0.980741	51.9247	110.485
68696	468	624.935	35.4471	605.312	12.4222	4.46121	0.973686	38.0027	101.794
68697	514	647.714	29.3772	653.221	12.9555	4.74381	0.980657	51.6976	114.76
68698	507	666.194	35.8527	640.438	12.7651	4.79668	0.982282	56.4389	112.76
68703	488	637.217	33.0158	641.304	13.2106	4.71174	0.982692	57.778	107.379
68704	507	691	38.8218	685.396	13.6682	4.68742	0.979946	49.865	112.76
68705	483	648.93	35.6097	642.662	13.1115	4.44452	0.97296	36.9821	105.975
68719	458	587.015	29.825	592.273	12.5354	4.54049	0.973539	37.792	99.0324
68720	450	583.982	32.2082	565.284	11.9043	4.65392	0.980304	50.7722	96.838
68721	485	656.284	37.1455	647.242	13.3157	4.55508	0.976192	42.003	106.536
68722	478	585.08	23.9708	620.539	12.8645	4.55435	0.972056	35.7865	104.576
68737	493	599.419	24.8955	610.037	12.4085	4.70161	0.975933	41.5513	108.788
68751	393	500.054	26.9928	499.661	11.2753	4.37565	0.972165	35.9255	81.5902
68753	444	587.149	32.224	586.37	12.4706	4.13594	0.952291	20.9604	95.2008
68762	408	525.017	28.3828	519.134	11.3358	3.93577	0.933566	15.0526	85.536
68763	402	507.319	28.0082	498.829	11.351	4.48939	0.970807	34.2551	83.9519
68771	546	676.866	28.3966	689.83	13.3381	4.85623	0.975929	41.5437	124.031
68797	393	486.194	23.573	493.229	11.1498	3.95379	0.947751	19.139	81.5902
69199	489	644.662	34.2808	645.01	13.1408	4.62163	0.974964	39.9425	107.66

## Sheet: Fig.2c
SampleID	CAP1	CAP2	Diet
31861	-0.240079	-0.0718318	Cal
31863	-0.342013	0.28791	Con
31867	-0.428953	-0.0500842	Con
31884	-0.225266	-0.0329195	Cal
31885	-0.306903	-0.0416917	Cal
31886	-0.283216	-0.0672971	Cal
31887	-0.257736	-0.10412	Cal
31888	-0.172381	-0.0561892	Cal
31889	-0.267053	-0.0905454	Cal
31894	0.452766	-0.0302069	Wes
31895	0.421775	-0.0171046	Wes
31896	0.416843	-0.01638	Wes
31897	0.395828	0.0297057	Wes
31901	0.522328	0.0494527	Wes
31902	0.563309	-0.00163183	Wes
31903	-0.382267	-0.014316	Cal
31904	-0.220632	0.0384909	Cal
31905	-0.395916	0.0680991	Cal
31908	0.583294	0.0279662	Wes
31910	-0.352067	0.0969388	Cal
31911	-0.424456	0.025131	Cal
31912	-0.42732	-0.0336503	Cal
31923	-0.293454	-0.096974	Con
31926	0.302082	-0.0156287	Wes
31928	0.470979	0.0592387	Wes
31932	0.329742	0.0471778	Con
31933	-0.185911	0.266386	Con
31934	-0.0922006	0.238169	Con
31940	-0.244353	0.128551	Con
31952	-0.229528	-0.0898926	Cal
31953	-0.0876074	-0.0620575	Cal
31954	-0.260935	-0.180415	Cal
31955	-0.234728	-0.124968	Cal
31956	0.431896	-0.00988067	Wes
31957	0.474347	0.0548764	Wes
31958	0.504278	-0.000353539	Wes
31960	0.487088	-0.0292335	Wes
31962	-0.23355	0.151767	Cal
31963	-0.190047	-0.213814	Cal
31973	-0.069976	0.355599	Con
31974	-0.0583474	0.386019	Con
31975	-0.245148	0.322484	Con
31978	-0.202019	0.335612	Con
31988	-0.102933	0.304419	Cal
31989	-0.292961	-0.044507	Cal
31990	-0.271017	0.012955	Cal
31995	0.382316	0.101814	Wes
31996	0.450022	0.106187	Wes
31997	-0.399667	0.0523556	Wes
31999	-0.013969	0.253471	Con
32000	0.180083	0.334518	Con
32007	0.383083	-0.00766646	Wes
32009	0.656632	0.0370708	Wes
32017	-0.355289	-0.164582	Cal
32018	-0.349861	-0.136484	Cal
32019	-0.381897	-0.107698	Cal
32040	0.617359	0.0805242	Wes
32042	0.522156	0.0484116	Cal
32043	0.506726	0.018766	Cal
32044	-0.258069	-0.146609	Cal
32045	-0.248972	-0.0789223	Cal
32046	-0.403322	-0.140867	Cal
32047	-0.506587	-0.197201	Cal
32058	-0.0160225	-0.203955	Wes
32059	-0.065344	-0.203442	Wes
32060	-0.112603	-0.0760571	Wes
32061	0.467678	-0.0255399	Wes
32062	0.00265512	-0.0604916	Wes
32063	-0.0572683	0.105008	Wes
32064	-0.255708	0.0999582	Cal
32066	-0.164919	0.195541	Cal
32067	-0.162659	0.116949	Cal
32074	0.548575	0.0294575	Wes
32083	0.52149	0.0431774	Wes
32084	0.307903	0.0325941	Wes
32097	0.43283	-0.011502	Wes
32098	0.348684	-0.0310927	Wes
32099	-0.256277	-0.0513105	Con
32101	-0.275902	-0.0173028	Con
32102	-0.316937	-0.180182	Con
32103	-0.231222	-0.00509527	Con
32107	0.401566	-0.0477078	Wes
32127	-0.24919	0.191478	Con
32135	0.273509	0.0594812	Wes
32136	0.291279	0.0300946	Wes
32138	0.294501	-0.0342744	Wes
32140	0.302088	-4.60352e-05	Wes
32145	0.526611	0.0533506	Wes
32149	-0.496636	-0.222871	Cal
32150	-0.453697	-0.247463	Cal
32151	-0.470737	-0.231907	Cal
32152	-0.43845	-0.174711	Cal
32153	-0.436075	-0.132609	Cal
32154	-0.454939	-0.188711	Cal
32165	0.382262	0.0185394	Wes
32170	-0.361299	-0.0323701	Cal
32172	-0.470051	-0.176129	Cal
32173	-0.288399	-0.0519013	Cal
32180	0.534049	0.0228423	Wes
32185	-0.300769	-0.0754656	Cal
32186	-0.4461	-0.0361118	Cal
32202	0.455328	-0.0681565	Wes
32203	0.491895	-0.0427441	Wes
32205	0.460623	0.0258892	Wes
32212	-0.0200149	0.296125	Con
32216	0.531788	0.079474	Wes
32217	0.493308	0.018779	Wes
32220	-0.0907765	-0.139927	Cal
32232	0.543765	0.000750943	Wes
32233	-0.451608	-0.0637639	Cal
32234	-0.486276	-0.177942	Cal
32235	-0.412169	-0.0844955	Cal
32236	-0.404918	0.00463854	Cal
32238	-0.481854	-0.0734304	Cal
32248	-0.340147	0.282895	Wes
32252	-0.482961	-0.0259243	Cal
32253	-0.355182	-0.102277	Cal
32255	-0.437413	-0.0558928	Cal
32256	-0.462597	-0.00806683	Cal
32258	0.471923	0.174248	Wes
32259	0.515855	-0.00161356	Wes
32261	0.538086	0.00478583	Wes
32262	0.39706	0.0639008	Wes
32272	-0.253225	-0.0940445	Cal
32273	-0.279151	0.0296141	Cal
32274	-0.309825	-0.151857	Cal
32276	-0.319746	-0.160497	Cal
32277	0.378402	-0.0321008	Wes
32278	0.465654	0.0658591	Wes
32279	0.466318	-0.0181273	Wes
32280	0.358569	0.0107533	Wes
32281	0.468582	-0.0514457	Wes
32283	-0.197903	-0.110831	Cal
32285	-0.108927	0.059637	Cal
32286	-0.239365	-0.088825	Cal
32287	-0.199194	-0.11282	Cal
32290	0.375634	0.0376913	Wes
32291	0.355421	0.0333993	Wes
32292	0.384938	0.0208775	Wes
32293	0.40395	0.0477274	Wes
32295	0.434676	-0.0152562	Wes
32308	-0.340554	-0.138289	Wes
32310	-0.387864	-0.104549	Cal
32311	-0.398975	-0.137437	Cal
32312	-0.38018	-0.0906149	Cal
32313	-0.266919	-0.0117104	Cal
32314	-0.455615	0.000307652	Cal
32315	-0.281934	-0.0188335	Cal
32335	-0.300409	-0.161648	Cal
32336	-0.223894	-0.0843751	Cal
32337	-0.244673	-0.142667	Cal
32338	-0.243416	-0.153377	Cal
32339	-0.199973	-0.125872	Cal
32340	0.296755	0.106254	Cal
32341	0.376512	0.0849566	Wes
32342	0.398301	0.0182137	Wes
32343	0.482751	0.00168577	Wes
32344	0.45132	0.0648193	Wes
32345	0.438274	0.0644679	Wes
32357	-0.184579	0.182867	Con
32361	0.439154	0.0317946	Wes
32362	0.350568	0.094995	Wes
32363	0.313592	0.0585525	Wes
32364	0.46812	-0.00564397	Wes
32365	0.301957	0.0543275	Wes
32366	0.463313	0.0103424	Wes
32376	-0.139	0.0556538	Cal
32378	-0.159615	-0.0480379	Cal
32379	-0.0262475	0.283946	Con
32380	-0.379473	0.187424	Con
32381	-0.269433	0.0468105	Con
32385	-0.0699196	0.136606	Con
32386	-0.10196	0.345974	Con
32387	-0.111524	0.185821	Con
32394	-0.301611	-0.101988	Cal
32395	-0.338933	-0.231612	Cal
32396	-0.332519	-0.192591	Cal
32397	-0.3238	-0.231745	Cal
32400	-0.443332	-0.176928	Cal
32401	-0.463233	-0.182915	Cal
32402	-0.185829	-0.0395335	Cal
32403	-0.404621	-0.137354	Cal
32406	0.0285684	-0.0669591	Wes
32408	0.326792	0.049662	Cal
32409	0.388305	-0.0599249	Cal
32410	-0.251618	-0.0882196	Cal
32411	-0.13344	-0.0648844	Cal
32413	-0.266645	-0.191792	Cal
33028	0.39253	0.0954337	Wes
33029	0.525258	-0.0218632	Wes
33031	-0.161532	0.0869388	Wes
33032	-0.226386	-0.0198394	Cal
33034	-0.438138	0.0623716	Cal
33035	-0.40545	0.012045	Cal
33036	-0.401599	0.0450949	Cal
33037	-0.351779	0.101548	Cal
33054	0.283911	0.0602312	Wes
33055	0.478896	-0.0158008	Wes
33059	-0.296345	-0.135737	Cal
33062	0.231646	0.0493454	Wes
33064	0.290646	0.0297494	Wes
33096	0.406295	0.0707903	Cal
33100	-0.266531	-0.056081	Wes
33439	0.431395	-0.00577691	Wes
33832	0.55607	0.0940475	Wes
33833	0.568326	-0.013244	Wes
33834	-0.0937704	0.0558762	Wes
33835	0.529175	0.017412	Wes
33836	0.541316	-0.0122803	Wes
33849	0.500584	-0.00794136	Cal
35425	-0.283483	0.0942234	Con
35428	-0.206169	0.161173	Con
35429	-0.146738	0.274729	Con
48191	-0.187088	0.107183	Con
48192	-0.234241	0.369572	Con
48193	-0.30635	0.230478	Con
48194	-0.18159	0.313627	Con
48198	0.30937	-0.0909333	Wes
48199	-0.189502	0.00598673	Cal
48200	-0.22918	-0.145338	Cal
48201	-0.224441	0.0378137	Cal
48203	-0.0620223	-0.113978	Wes
48204	0.463985	-0.0344894	Wes
48205	0.503655	-0.0758094	Wes
48206	0.438433	-0.104857	Wes
48214	0.128184	0.238023	Con
48218	0.463234	-0.0857129	Wes
48223	-0.10599	0.292135	Con
48224	-0.020661	0.332971	Con
48230	-0.287697	-0.0957101	Cal
48231	-0.126915	-0.0869034	Cal
48233	-0.104668	-0.0709228	Cal
48234	-0.0581941	0.0693516	Cal
48240	0.0580386	0.27068	Con
48241	-0.0489657	0.137018	Con
48248	0.371576	-0.0463123	Wes
48253	0.256404	0.110082	Con
48254	0.12883	0.200726	Con
48264	-0.0866324	-0.217045	Cal
48265	-0.0559623	-0.176016	Cal
48266	-0.152124	-0.262293	Cal
48271	-0.375621	0.249072	Con
48272	-0.205125	0.152078	Con
48273	-0.233899	0.217675	Con
48274	-0.280658	0.211257	Con
48275	-0.342707	0.0415622	Con
48278	-0.211276	-0.0105381	Cal
48279	-0.268325	-0.0669175	Cal
48280	-0.0789207	-0.150358	Cal
48281	-0.33223	-0.201612	Cal
48282	-0.263926	-0.17033	Cal
48283	-0.250635	-0.101764	Cal
48289	-0.258819	0.109941	Con
48290	-0.10925	0.0924839	Con
48292	-0.212468	0.153603	Con
48293	0.491529	-0.0532574	Wes
48306	-0.241733	-0.0323075	Cal
48307	-0.27969	-0.0919593	Cal
48310	-0.194554	0.13748	Con
48311	-0.213762	0.256137	Con
48318	-0.283353	0.0866676	Con
48319	-0.372545	0.149948	Con
48331	-0.322303	-0.255289	Cal
48332	-0.311382	-0.220793	Cal
48333	-0.341478	-0.233967	Cal
48334	-0.1144	-0.0501183	Cal
48335	-0.180006	-0.0131896	Cal
48339	0.474193	-0.117944	Wes
48340	0.464806	-0.155211	Wes
48341	-0.396391	0.185715	Con
48342	-0.281934	0.121814	Con
48343	-0.367418	0.118652	Con
48344	-0.296538	0.141478	Con
48345	-0.189993	0.222704	Con
48356	-0.107038	0.303367	Con
48359	-0.175262	0.356997	Con
48362	0.472228	-0.0453877	Wes
48363	0.561098	-0.0538507	Wes
48365	0.464673	-0.0143766	Wes
48366	-0.318067	0.000384452	Cal
48374	-0.292614	0.15247	Con
48375	-0.248057	0.228367	Con
48376	0.0741844	0.0887023	Con
48377	-0.243034	0.20428	Con
48378	-0.305002	0.390621	Con
48379	-0.187636	0.0690635	Con
48438	-0.135815	0.277945	Con
48439	-0.0430041	0.235687	Con
48444	-0.413061	-0.177472	Cal
48445	-0.359551	-0.228592	Cal
48446	-0.375335	-0.276476	Cal
48447	-0.331448	-0.217327	Cal
48453	0.583033	-0.104352	Wes
48457	-0.267307	-0.171264	Cal
48459	-0.325741	-0.165017	Cal
48475	-0.334374	-0.131458	Cal
48476	-0.271947	-0.0623145	Cal
48482	0.541018	-0.0725464	Wes
48484	0.645339	0.00240901	Wes
48485	-0.127744	0.201472	Con
48490	-0.0324954	0.273517	Con
48491	-0.0657491	0.290193	Con
48492	-0.33044	-0.115452	Cal
48493	-0.361437	-0.212784	Cal
48494	-0.340725	-0.211257	Cal
48499	0.320403	0.045477	Wes
48505	-0.256961	-0.203178	Cal
48506	-0.251582	-0.205132	Cal
48510	-0.277952	0.267886	Con
48514	-0.352705	-0.252642	Cal
48518	-0.314489	0.122773	Con
48521	-0.387574	0.141313	Cal
48522	-0.366757	-0.284068	Cal
48528	0.591009	-0.0924571	Wes
48533	0.61384	-0.108917	Wes
48534	-0.255315	-0.0779352	Cal
48536	-0.315253	-0.237013	Cal
48539	0.544067	-0.0982674	Wes
48540	0.519438	-0.128598	Wes
48541	0.00572722	-0.365547	Wes
48542	0.499933	-0.063266	Wes
48548	-0.288902	0.289729	Con
48550	-0.163851	0.317857	Con
48565	-0.275691	-0.17577	Cal
48566	-0.250243	-0.0437639	Cal
48567	-0.218367	0.0668142	Cal
48568	0.537654	-0.154451	Wes
48572	-0.23303	0.0389008	Con
48573	-0.350716	-0.135917	Cal
48574	-0.221566	-0.0892958	Cal
48585	0.538605	-0.128192	Wes
48586	0.548926	-0.0923141	Wes
48600	-0.279162	-0.00483655	Cal
48602	-0.21747	-0.0516605	Cal
48604	0.515423	-0.0632563	Wes
48605	0.496274	-0.0823373	Wes
48607	0.512437	-0.0682222	Wes
48608	-0.00264285	-0.0149981	Cal
48613	-0.296772	0.151516	Cal
48618	-0.368118	0.178633	Con
48619	-0.330433	0.247722	Con
48620	-0.219478	0.163737	Con
48623	0.652692	-0.0750194	Wes
48624	0.517135	-0.0386426	Wes
48629	-0.274227	-0.23588	Cal
48631	-0.245921	-0.12679	Cal
48674	0.557681	-0.0680621	Wes
48675	0.471049	-0.0736992	Wes
48676	0.464596	-0.0778084	Wes
48682	-0.224006	-0.229422	Cal
48692	0.590565	-0.137549	Wes
48694	-0.22309	0.251699	Con
48695	-0.204598	0.244714	Con
48696	-0.305297	0.280582	Con
48698	-0.356367	0.172493	Con
48699	-0.245175	0.226648	Con
48710	-0.16168	0.300838	Con
48711	-0.213529	-0.0538724	Cal
48712	-0.207703	0.0539874	Cal
48713	-0.254756	-0.0878286	Cal
48714	-0.229107	0.26978	Con
48715	-0.176259	0.287621	Con
48716	-0.186022	0.267666	Con
48723	-0.236063	0.162879	Con
48724	-0.189675	0.268913	Con
48725	0.454643	-0.0250243	Wes
48726	0.498066	-0.067455	Wes
48727	0.565099	-0.119839	Wes
48728	0.575358	-0.05697	Wes
48729	0.513964	-0.0853391	Wes
48730	-0.312903	-0.118339	Cal
48731	-0.388697	-0.136063	Cal
48732	-0.340794	0.149164	Cal
48733	-0.265428	-0.17171	Cal
48734	-0.298824	-0.228094	Cal
48735	-0.334266	-0.108939	Cal
48748	0.52626	-0.0974139	Wes
48749	0.492541	-0.0890703	Wes
48750	0.537085	-0.0887215	Wes
48770	0.481157	-0.0734059	Wes
48771	0.512054	-0.0803255	Wes
48772	-0.171348	-0.23534	Cal
48776	-0.0796496	-0.186378	Cal
48777	0.481538	-0.0396401	Wes
48802	0.512316	-0.127369	Wes
48805	-0.271495	0.3507	Con
48806	-0.345541	-0.119481	Con
48807	-0.231115	0.316702	Con
48808	-0.351643	0.194292	Con
48809	-0.232626	0.126106	Con
48810	-0.329342	0.276097	Con
48815	-0.218322	0.219617	Con
48817	0.439327	0.036261	Wes
48818	0.484775	-0.0312852	Wes
48819	0.332996	-0.0278419	Wes
48820	0.433783	-0.027757	Wes
48821	0.375556	0.0656285	Wes
48822	0.273703	0.087038	Wes
48823	0.378112	0.0316672	Wes
48824	0.457041	-0.0986005	Wes
48832	-0.136428	0.192903	Con
48837	-0.231109	-0.264045	Cal
48838	-0.131102	-0.274972	Cal
48839	-0.055958	-0.291381	Cal
48840	-0.093734	-0.298575	Cal
48852	0.460911	-0.156674	Wes
48853	0.492484	-0.138111	Wes
48854	0.47772	-0.103007	Wes
48855	0.451841	-0.127299	Wes
48870	-0.0605725	0.272274	Con
48871	0.466978	-0.129598	Wes
48872	0.480197	-0.0886849	Wes
50180	0.624017	-0.00668711	Wes
50181	-0.101469	0.210877	Con
50203	-0.113897	0.0615864	Cal
50204	-0.265254	-0.232641	Cal
50205	-0.246829	-0.243478	Cal
50207	-0.244293	-0.166	Cal
50270	0.570181	-0.0643847	Wes
50275	0.605764	-0.0516487	Wes
50276	-0.186392	-0.120081	Cal
50277	-0.0593912	0.132785	Cal
50313	-0.0818171	-0.0542335	Cal
50314	-0.246502	0.146158	Cal
50329	-0.113247	-0.0956544	Cal
50334	-0.101472	-0.15593	Cal
50336	0.372853	-0.123534	Wes
50337	0.474572	-0.0871957	Wes
50339	0.373808	-0.0967313	Wes
50341	0.424634	-0.0818393	Wes
50348	0.543811	-0.0182215	Wes
68436	-0.0691237	0.162633	Con
68437	0.023094	0.275476	Con
68438	-0.123398	0.284104	Con
68439	0.621571	-0.119306	Wes
68440	-0.139999	0.041826	Con
68441	0.105377	0.28692	Con
68442	-0.153012	0.0621384	Con
68443	0.579299	0.0184673	Wes
68445	-0.165522	0.228565	Con
68446	0.0493368	0.223489	Con
68447	-0.126976	0.281536	Con
68450	-0.2523	-0.205774	Cal
68451	-0.298468	-0.146379	Cal
68454	0.480148	0.0504547	Wes
68459	-0.0518238	0.339881	Con
68460	0.138479	0.169798	Wes
68461	0.0167939	0.143217	Con
68462	-0.195146	0.228737	Cal
68463	-0.144814	0.00390674	Cal
68467	-0.0123641	0.202542	Con
68468	-0.191906	0.415943	Con
68469	-0.107041	0.308269	Con
68470	0.12124	0.157178	Con
68471	-0.135027	0.272809	Con
68478	0.54837	0.0230003	Wes
68479	0.574543	0.0706306	Wes
68481	0.0371333	-0.200324	Cal
68483	0.00201639	-0.205032	Cal
68486	0.599038	-0.053698	Wes
68487	0.588536	0.0409198	Wes
68494	-0.230363	-0.293266	Cal
68495	-0.184643	-0.180025	Cal
68500	-0.0858207	0.316633	Con
68501	-0.0573087	0.150568	Con
68502	0.0228146	0.357968	Con
68503	-0.0954439	0.22165	Con
68510	0.689583	-0.00666395	Wes
68511	-0.104852	-4.09035e-05	Cal
68512	0.616168	-0.0260572	Wes
68513	0.660586	0.0189184	Wes
68514	0.577679	-0.047292	Wes
68515	0.658208	-0.0175095	Wes
68516	0.656998	-0.0143137	Wes
68523	0.0648284	0.279392	Con
68524	-0.0124671	0.161588	Con
68526	-0.350582	-0.201729	Cal
68527	-0.131057	-0.183604	Cal
68529	-0.284384	-0.0400542	Cal
68530	-0.0957735	0.318059	Con
68532	-0.0773648	0.303139	Con
68544	0.150196	0.270207	Con
68545	0.135395	0.299225	Con
68546	0.0242766	0.181693	Con
68548	0.599337	-0.0438383	Wes
68551	0.647931	-0.0271718	Wes
68558	0.227996	0.164481	Con
68559	-0.267556	0.220804	Cal
68562	-0.142472	0.210888	Con
68563	-0.0805702	0.150413	Con
68564	0.0261747	0.263973	Con
68566	0.514596	0.0624257	Wes
68567	0.457488	0.0472962	Wes
68569	0.529058	-0.0128306	Wes
68573	0.6719	-0.0117663	Wes
68574	-0.304703	-0.174268	Cal
68575	-0.295813	-0.221426	Cal
68576	-0.347612	-0.262516	Cal
68577	-0.336159	-0.260066	Cal
68579	-0.276224	-0.297598	Cal
68580	-0.333469	-0.285116	Cal
68581	-0.284204	-0.293077	Cal
68582	-0.294118	-0.074707	Cal
68583	-0.274835	-0.36288	Cal
68584	-0.249228	-0.21039	Cal
68585	-0.206846	0.0617605	Con
68586	0.0491116	0.287061	Con
68587	0.0719076	0.253545	Con
68588	0.12043	0.278697	Con
68590	-0.102739	0.223102	Con
68597	-0.209574	-0.0625325	Cal
68599	-0.255781	0.104265	Con
68601	-0.198863	0.133846	Cal
68602	0.439184	0.100264	Wes
68606	0.579764	0.0113326	Wes
68607	0.656866	-0.0325919	Wes
68610	0.644335	-0.0194483	Wes
68611	0.548001	-0.0351423	Wes
68612	0.625732	-0.0275382	Wes
68627	-0.224397	-0.121419	Cal
68629	-0.251795	-0.182283	Cal
68630	-0.238747	-0.187464	Cal
68634	-0.173362	-0.122124	Cal
68635	-0.111596	-0.267503	Cal
68655	-0.223631	-0.167969	Cal
68659	0.579743	-0.0823855	Wes
68662	-0.112042	-0.204023	Cal
68664	-0.215637	0.0307129	Cal
68665	-0.264247	-0.08574	Cal
68666	-0.179941	-0.0667245	Cal
68667	-0.284527	-0.0928277	Cal
68668	-0.22475	0.064417	Cal
68674	-0.296976	-0.0841346	Cal
68680	-0.16143	-0.177942	Cal
68681	-0.156635	0.0881605	Cal
68690	-0.22565	-0.236233	Cal
68692	-0.149775	-0.173668	Cal
68694	-0.191476	-0.114972	Cal
68695	-0.37449	-0.20525	Cal
68696	-0.316613	-0.161384	Cal
68697	-0.294791	-0.12072	Cal
68698	-0.333726	-0.238809	Cal
68703	-0.275754	-0.174007	Cal
68704	-0.273266	-0.270343	Cal
68705	-0.262186	-0.294449	Cal
68719	-0.330418	-0.117447	Cal
68720	-0.314401	-0.156224	Cal
68721	-0.218003	-0.227241	Cal
68722	-0.149323	-0.0746533	Cal
68737	-0.137813	-0.117251	Cal
68751	-0.18537	0.00969922	Cal
68753	-0.198614	-0.0614233	Cal
68762	-0.156917	-0.164107	Cal
68763	-0.242601	-0.202668	Cal
68771	-0.157927	-0.130201	Cal
68797	-0.220092	-0.174208	Cal
69199	-0.264593	-0.0248503	Cal

## Sheet: Fig.2d
Taxanomy Lineage	Lefse Score	Diet	Stats	P value
Bacteria.Tenericutes.Mollicutes.Anaeroplasmatales.Anaeroplasmataceae.Anaeroplasma	4.03527	Con	3.66253	5.13047e-11
Bacteria.Firmicutes.Clostridia.Clostridiales.Clostridiaceae1	2.8422	Cal	2.42862	0.000179308
Bacteria.Firmicutes.Bacilli.Lactobacillales.Streptococcaceae	1.88863			-
Bacteria.Actinobacteria.Actinobacteria.Actinobacteridae_subclass_Actinomycetales.Corynebacterineae_suborder_Corynebacteriaceae.Corynebacterium	3.50445	Cal	3.14392	0.000227156
Bacteria.Actinobacteria.Actinobacteria.Actinobacteridae_subclass_Actinomycetales.Corynebacterineae_suborder_Corynebacteriaceae	2.94469	Cal	2.77744	0.000399205
Bacteria.Firmicutes.Bacilli.Bacillales.Bacillales_IncertaeSedisXI.Gemella	2.14794	Wes	2.01801	3.98169e-09
Bacteria.Firmicutes.Clostridia.Clostridiales.Lachnospiraceae.Eisenbergiella	4.39279	Wes	3.93287	7.42826e-07
Bacteria.Firmicutes.Clostridia.Clostridiales.Peptostreptococcaceae	1.51444	Wes	2.43256	2.19324e-07
Bacteria.Proteobacteria.Gammaproteobacteria	1.58573			6.89215e-05
Bacteria.Firmicutes.Erysipelotrichia	3.63844			-
Bacteria.Actinobacteria.Actinobacteria	3.0152	Cal	2.81121	9.43717e-21
Bacteria.Bacteroidetes.Bacteroidia.Bacteroidales.Bacteroidaceae.Bacteroides	4.84968	Wes	4.27488	5.79456e-09
Bacteria.Actinobacteria.Actinobacteria.Coriobacteridae_subclass_Coriobacteriales.Coriobacterineae_suborder_Coriobacteriaceae	2.57468	Cal	2.62548	2.60489e-19
Bacteria.Firmicutes.Bacilli.Lactobacillales.Aerococcaceae	2.07816	Cal	2.55788	1.78076e-06
Bacteria.Tenericutes.Mollicutes.Anaeroplasmatales	3.38672	Con	3.06021	1.19163e-10
Bacteria.Bacteroidetes	4.84682	Con	4.01947	5.59086e-06
Bacteria.Actinobacteria.Actinobacteria.Coriobacteridae_subclass_Coriobacteriales	2.46957	Cal	2.81026	8.51422e-19
Bacteria.CandidatusSaccharibacteria.Saccharibacteria_genera_incertae_sedis	3.5159	Cal	3.14916	1.70114e-20
Bacteria.Firmicutes.Clostridia.Clostridiales.Lachnospiraceae.Ruminococcus2	2.58808	Cal	2.30012	0.000343319
Bacteria.Proteobacteria	4.56037	Wes	4.12666	5.70114e-28
Bacteria.Firmicutes.Clostridia.Clostridiales.Ruminococcaceae	4.66047	Wes	3.85529	4.21836e-10
Bacteria.Bacteroidetes.Bacteroidia.Bacteroidales.Bacteroidaceae	4.47975	Wes	3.99562	7.98068e-12
Bacteria.Firmicutes.Bacilli.Lactobacillales.Lactobacillaceae.Lactobacillus	4.52803	Cal	4.21473	4.88161e-25
Bacteria.Deferribacteres	3.86507	Wes	3.46427	1.05647e-17
Bacteria.Firmicutes.Bacilli.Bacillales	2.2957	Cal	2.08843	0.00816569
Bacteria.Firmicutes.Clostridia.Clostridiales.Clostridiaceae1.Clostridiumsensustricto	3.42916	Cal	2.98849	0.000130884
Bacteria.Firmicutes.Bacilli.Lactobacillales.Aerococcaceae.Aerococcus	2.55001	Cal	2.35896	5.11463e-06
Bacteria.Proteobacteria.Deltaproteobacteria.Desulfovibrionales.Desulfovibrionaceae.Bilophila	3.21971	Wes	2.71317	1.17058e-05
Bacteria.Firmicutes.Clostridia.Clostridiales.Ruminococcaceae.Butyricicoccus	3.56868	Con	3.23027	8.77175e-29
Bacteria.Proteobacteria.Betaproteobacteria.Burkholderiales.Sutterellaceae	3.15482	Con	2.77239	1.27726e-10
Bacteria.Tenericutes.Mollicutes.Mycoplasmatales.Mycoplasmataceae	1.81113	Con	2.45821	0.00119621
Bacteria.Bacteroidetes.Bacteroidia	4.73756	Con	3.88824	1.10288e-05
Bacteria.Firmicutes.Clostridia.Clostridiales.Peptostreptococcaceae.Romboutsia	1.92565	Wes	2.20451	1.37e-06
Bacteria.Proteobacteria.Betaproteobacteria	2.98302	Con	2.6997	1.01045e-11
Bacteria.Proteobacteria.Deltaproteobacteria.Desulfovibrionales	3.0726	Wes	2.60189	3.49689e-10
Bacteria.Tenericutes.Mollicutes.Mycoplasmatales.Mycoplasmataceae.Ureaplasma	2.39988	Con	2.21576	0.00340051
Bacteria.Tenericutes.Mollicutes.Anaeroplasmatales.Anaeroplasmataceae	3.48193	Con	3.12357	1.05298e-10
Bacteria.Tenericutes.Mollicutes	3.38589	Con	3.04523	0.000397362
Bacteria.Firmicutes.Clostridia.Clostridiales.Ruminococcaceae.Ruminococcus	3.46577	Cal	3.14524	9.05127e-13
Bacteria.Firmicutes.Bacilli.Lactobacillales	3.8336	Cal	3.489	7.61846e-21
Bacteria.Actinobacteria.Actinobacteria.Coriobacteridae_subclass_Coriobacteriales.Coriobacterineae_suborder_Coriobacteriaceae.Enterorhabdus	2.52804	Con	2.00606	7.47988e-07
Bacteria.Firmicutes.Clostridia.Clostridiales.Lachnospiraceae.Roseburia	3.12541	Wes	2.66092	5.87423e-05
Bacteria.Deferribacteres.Deferribacteres.Deferribacterales.Deferribacteraceae	4.10406	Wes	3.65898	3.52961e-18
Bacteria.CandidatusSaccharibacteria	2.6836	Cal	2.80667	2.81666e-19
Bacteria.Firmicutes.Erysipelotrichia.Erysipelotrichales.Erysipelotrichaceae.Turicibacter	1.85342			0.00115467
Bacteria.Actinobacteria.Actinobacteria.Actinobacteridae_subclass_Actinomycetales	2.89525	Cal	2.74552	0.000142865
Bacteria.Firmicutes.Bacilli.Lactobacillales.Lactobacillaceae	3.91714	Cal	3.59534	6.35435e-24
Bacteria.Firmicutes.Erysipelotrichia.Erysipelotrichales.Erysipelotrichaceae	3.79143			-
Bacteria.Firmicutes.Clostridia.Clostridiales.Lachnospiraceae.Fusicatenibacter	3.49622			-
Bacteria.Bacteroidetes.Bacteroidia.Bacteroidales	4.76313	Con	3.86253	0.00189885
Bacteria.Bacteroidetes.Bacteroidia.Bacteroidales.Rikenellaceae.Alistipes	4.39941			-
Bacteria.Firmicutes.Clostridia.Clostridiales.Ruminococcaceae.Intestinimonas	3.93496			-
Bacteria.Firmicutes.Clostridia.Clostridiales.Ruminococcaceae.Oscillibacter	4.23996	Con	3.39828	0.000114662
Bacteria.Bacteroidetes.Bacteroidia.Bacteroidales.Rikenellaceae	3.91872			-
Bacteria.Proteobacteria.Betaproteobacteria.Burkholderiales.Sutterellaceae.Parasutterella	3.62914	Con	3.21509	6.20828e-14
Bacteria.Firmicutes.Clostridia.Clostridiales.Lachnospiraceae.Marvinbryantia	3.49019	Con	3.1537	8.20537e-25
Bacteria.Firmicutes.Clostridia	5.12298	Cal	4.08925	1.11184e-08
Bacteria.Bacteroidetes.Bacteroidia.Bacteroidales.Prevotellaceae.Alloprevotella	3.85644	Con	3.56663	0.000322137
Bacteria.Firmicutes	5.11187	Cal	4.08369	7.51623e-07
Bacteria.Firmicutes.Bacilli.Lactobacillales.Enterococcaceae	2.45241	Wes	2.25345	0.0203126
Bacteria.Bacteroidetes.Bacteroidia.Bacteroidales.Porphyromonadaceae.Odoribacter	3.89472			-
Bacteria.Tenericutes.Mollicutes.Mycoplasmatales	1.69044	Con	2.47452	0.00111689
Bacteria.Firmicutes.Erysipelotrichia.Erysipelotrichales.Erysipelotrichaceae.Coprobacillus	2.85469	Cal	2.50975	1.60483e-06
Bacteria.Firmicutes.Clostridia.Clostridiales.Ruminococcaceae.ClostridiumIV	2.60485	Cal	2.28966	6.9373e-16
Bacteria.Firmicutes.Clostridia.Clostridiales.Lachnospiraceae.Hungatella	1.85537			-
Bacteria.Firmicutes.Bacilli.Bacillales.Bacillales_IncertaeSedisXI	1.75657	Wes	2.25912	5.87013e-11
Bacteria.Firmicutes.Bacilli.Lactobacillales.Streptococcaceae.Streptococcus	2.21015			0.000344439
Bacteria.Firmicutes.Clostridia.Clostridiales.Lachnospiraceae.Acetatifactor	3.02931	Cal	2.65007	4.67992e-13
Bacteria.Firmicutes.Clostridia.Clostridiales.Lachnospiraceae	5.05937	Cal	4.1888	6.88008e-12
Bacteria.Bacteroidetes.Bacteroidia.Bacteroidales.Porphyromonadaceae.Parabacteroides	3.4311	Cal	2.86103	0.0139052
Bacteria.Firmicutes.Bacilli.Lactobacillales.Enterococcaceae.Enterococcus	2.78522	Wes	2.42231	0.00767111
Bacteria.Firmicutes.Clostridia.Clostridiales.Lachnospiraceae.ClostridiumXlVb	3.51219			-
Bacteria.Firmicutes.Bacilli	3.83206	Cal	3.49012	6.5131e-21
Bacteria.Firmicutes.Bacilli.Bacillales.Staphylococcaceae.Jeotgalicoccus	2.71399	Cal	2.36202	1.75502e-06
Bacteria.Firmicutes.Erysipelotrichia.Erysipelotrichales	3.71207			-
Bacteria.Deferribacteres.Deferribacteres	3.90543	Wes	3.44132	3.93406e-17
Bacteria.Bacteroidetes.Bacteroidia.Bacteroidales.Prevotellaceae	4.17616	Con	3.77523	2.33843e-11
Bacteria.Tenericutes	3.32852	Con	3.11771	0.000453945
Bacteria.Proteobacteria.Deltaproteobacteria.Desulfovibrionales.Desulfovibrionaceae	3.12837	Wes	2.66709	1.81528e-10
Bacteria.Proteobacteria.Deltaproteobacteria.Desulfovibrionales.Desulfovibrionaceae.Desulfovibrio	2.6979	Wes	2.28806	0.00506012
Bacteria.Deferribacteres.Deferribacteres.Deferribacterales.Deferribacteraceae.Mucispirillum	4.51836	Wes	4.00245	1.345e-13
Bacteria.Bacteroidetes.Bacteroidia.Bacteroidales.Porphyromonadaceae	3.73456	Wes	2.6362	0.00730086
Bacteria.Firmicutes.Clostridia.Clostridiales.Ruminococcaceae.Flavonifractor	3.30794	Wes	2.52157	0.000425938
Bacteria.Firmicutes.Clostridia.Clostridiales	5.14518			-
Bacteria.Proteobacteria.Betaproteobacteria.Burkholderiales	3.01007	Con	2.71104	9.79958e-11
Bacteria.Proteobacteria.Deltaproteobacteria	4.59481	Wes	4.1503	2.33884e-27
Bacteria.Firmicutes.Clostridia.Clostridiales.Ruminococcaceae.Anaerotruncus	2.94584			-
Bacteria.Firmicutes.Erysipelotrichia.Erysipelotrichales.Erysipelotrichaceae.ClostridiumXVIII	3.30216			-
Bacteria.Firmicutes.Bacilli.Lactobacillales.Streptococcaceae.Lactococcus	2.07423			9.80566e-12
Bacteria.Deferribacteres.Deferribacteres.Deferribacterales	4.01222	Wes	3.5676	1.05986e-18
Bacteria.Bacteroidetes.Bacteroidia.Bacteroidales.Marinilabiliaceae	1.34647	Cal	2.52404	1.02907e-08
Bacteria.Bacteroidetes.Bacteroidia.Bacteroidales.Prevotellaceae.Paraprevotella	3.75419	Con	3.43647	5.03367e-14
Bacteria.Firmicutes.Clostridia.Clostridiales.Lachnospiraceae.ClostridiumXlVa	3.24348	Con	2.55261	5.7856e-05
Bacteria.Firmicutes.Clostridia.Clostridiales.Clostridiales_IncertaeSedisXIII	2.05723	Wes	2.33079	3.7505e-05
Bacteria.Firmicutes.Clostridia.Clostridiales.Clostridiales_IncertaeSedisXIII.Anaerovorax	2.5643	Cal	2.07021	0.00378366
Bacteria.Bacteroidetes.Bacteroidia.Bacteroidales.Rikenellaceae.Rikenella	3.82188			-
Bacteria.Firmicutes.Clostridia.Clostridiales.Ruminococcaceae.Pseudoflavonifractor	3.12405	Con	2.65489	4.71291e-10
Bacteria.Actinobacteria	2.97149	Cal	2.86338	3.00393e-20
Bacteria.Firmicutes.Bacilli.Bacillales.Staphylococcaceae	2.14936	Cal	2.09184	1.1763e-05
Bacteria.Bacteroidetes.Bacteroidia.Bacteroidales.Porphyromonadaceae.Barnesiella	2.00713			-
Bacteria	6			-

## Sheet: Fig.3a
TaxaID	Eisenbergiella	Clostridium_XlVb	Clostridium_XlVa	Acetatifactor	Fusicatenibacter	Roseburia	Marvinbryantia	Butyrivibrio	Murimonas	Lachnospiracea_incertae_sedis	Coprococcus	Ruminococcus2	Hungatella	Dorea	Lactonifactor	Oscillibacter	Clostridium_IV	Pseudoflavonifractor	Intestinimonas	Ruminococcus	Anaerotruncus	Butyricicoccus	Flavonifractor	Acetanaerobacterium	Hydrogenoanaerobacterium	Anaerovorax	Catabacter	Romboutsia	Clostridium_sensu_stricto	Lactobacillus	Enterococcus	Lactococcus	Streptococcus	Aerococcus	Facklamia	Atopostipes	Gemella	Jeotgalicoccus	Staphylococcus	Clostridium_XVIII	Coprobacillus	Turicibacter	Parabacteroides	Odoribacter	Barnesiella	Paraprevotella	Alistipes	Rikenella	Bacteroides
Penicillium	0	0	0	0	0	0	0	-0.1011	0	-0.1206	0	0	0	0	0	0	-0.1681	-0.1542	0	-0.1656	0	-0.1819	0	0	0	0	0	0	-0.1363	-0.198	0	0	0	-0.1336	0	0	0	-0.12	0	0	0	0	0	0	0	0	0	0	0
Trichocomaceae_Un	0	0	0	0	0	0	0	0	0	-0.1244	0	0	0.1051	0	0	0	-0.153	0	0	0	0	0	0	0	0	0	0	0	0	0	0	0	0	0	0	0	0	0	0	0	0	0	0	0	0	0	0	0	0
Aspergillus	0	0	0	0	0	0	0	0	0	0	0	0	0	0	0	0	0	0	0	0	0	0	0	0	0	0	0	0	0	0	0	0	0	0	0	0	0	0	0	0	0	0	0	-0.1744	0	0	0	0	0
Eupenicillium	0	0	0	0	0	0	0	0	0	0	0	0	0	0	0	0	0	-0.1191	0	0	0	-0.1475	0	0	0	0	0	0	0	-0.1265	0	0	0	-0.1099	0	0	0	-0.1566	0	0	0	0	0	0	0	0	0	0	0
Talaromyces	0	0	0	0	0	0	0	0	0	0	0	0	0	0	0	0	0.1294	0	0	0	0	0	0	0	0	0	0	0	0	0	0	0	0	0	0	0	0	0	0	0	0	0	0	0	0	0	-0.1177	0	-0.1502
Candida	0	0	-0.1251	-0.1659	-0.1509	0	0	0	-0.1425	-0.1189	0	-0.1383	0	-0.1165	0	0	-0.1942	-0.1638	0	0	0	-0.1582	0	-0.1057	0	0	0	0	0	-0.2472	0	-0.1499	0	0	0	0	0	0	-0.1054	0	-0.1133	0	0	0	0	-0.1224	-0.1652	-0.1545	0
Debaryomyces	0	0	-0.1562	0	0	0	-0.1224	-0.0918	-0.11	0	0	0	0	0	0	0	0	-0.124	0	0	0	-0.1601	0	0	0	0	0	0	0	-0.2071	0	0	0	-0.1263	0	0	0	0	0	0	0	0	0.1895	0	0	0	0	0	0
Cyberlindnera	0	0	0	0	0	0	0	0	0	0	0	0	0	0	0	0	-0.1663	-0.1385	0	0	0	-0.1608	0	0	0	0	0	0	0	-0.2016	0	0	0	-0.1022	0	0	0	-0.1132	0	0	0	0	0	0	0	0	0	0	0
Wickerhamomyces	0	0	-0.1413	0	0	0	0	0	0	0	0	0	-0.1056	0	0	0	-0.115	-0.1551	0	0	0	-0.1638	0	0	0	0	0	0	0	-0.1548	0	0	0	0	0	0	0	0	0	0	0	0	0	0	0	-0.1168	0	0	0
Pichia	0	0	0	0	0	0	0	0	-0.1144	0	0	0	0	0	0	-0.1594	-0.1403	-0.1857	0	0	0	-0.17	0	-0.0774	0	0	0	0	0	-0.1696	0	0	0	-0.1504	0	0	0	-0.1085	0	0	0	0	0.1379	0	0	0	0	0	0
Nakazawaea	0	0	0	0	0	0	0	0	-0.1133	-0.1	0	0	0	0	0	0	-0.1803	-0.1766	0	0	0	-0.1736	0	0	0	0	0	0	0	-0.2476	0	0	0	0	0	0	0	0	0	0	0	0	0	0	0	0	-0.1492	-0.148	0
Saccharomycetales_Un_1	0	0	0	0	-0.1396	0	0	0	-0.111	0	0	0	0	0	0	0	-0.1251	-0.1206	0	0	0	-0.1723	0	0	0	0	0	0	0	-0.1716	0	0	0	-0.1176	0	0	0	0	0	0	0	0	0	0	0	-0.1232	0	0	0
Clavispora	0	0	-0.1646	0	-0.1656	0	-0.1603	0	-0.1151	0	0	-0.1234	-0.1274	0	-0.091	-0.1823	0	-0.1681	0	0	0	0	-0.1631	-0.0781	0	0	0	0	0	-0.1254	0	-0.1232	0	-0.1057	-0.1226	-0.1422	0	-0.1525	0	0	0	0	0	0	0	0	0	0	0
Scheffersomyces	0	0	0	0	0	0.1007	0	0	0	0	0	0	0	0	0	0	0	0	0	0	0	0	0	0	0	0	0	0	0	0	0	0	0	0	0	0	0	0	0	0	0	0	0	0	0	0	0	0	0
Ascomycota_Un_1_1	0	0	0	0	0	0	0	0	0	-0.1623	0	0	0	0	0	0	-0.1824	0	0	0	0	0	0	0	0	0	0	0	-0.1325	-0.139	-0.1237	0	0	-0.1999	0	0	0	-0.1627	-0.1149	0	0	0	0	0	0	0	0	0	0
Trichoderma	0	0	0	0	0	0	0	0	0	0	0	0	0	0	0	0	0	0	0	0	0	0	0	0	0	0	0	0	0	0	0	0	0	0	0	0	0	0	0	0	0	0	-0.1334	0	0	0	0	0	0
Claviceps	-0.1876	-0.1978	-0.1636	0	-0.1407	-0.281	0	0	0	0	0	-0.1825	0	-0.0825	0	-0.2883	0.2265	0	-0.3794	0.1319	-0.2627	0.2769	-0.3433	0	-0.0977	0	0	-0.1086	0	0.335	0	0	-0.2638	0	0	0	-0.2228	0	0	-0.1329	0	0	0	0	-0.1653	0	-0.2474	0	-0.3743
Monographella	0	-0.1844	0	0	0	0	0	0	0	0	0	0	-0.1106	0	0	-0.1572	0.1192	0	-0.1475	0	-0.1721	0	-0.2033	0	0	0	0	0	0	0	0	0	-0.1481	0	0	0	0	0	0	0	0	0	0	0	0	0	0	0	-0.1732
Leptographium	0	0	0	0	0	0	0	0	0	-0.1039	0	0	0	0	0	0	0	0	0	0	0	0	0	0	0	0	0	0	0	-0.1587	0	0	0	0	0	0	0	0	0	0	0	0	0	0	0	0	0	0	0
Davidiella	0	-0.1837	-0.1863	0	0	-0.1815	0	0	0	0	-0.1129	0	-0.1811	-0.1125	0	-0.2597	0.1546	0	-0.2555	0	-0.2275	0.1265	-0.2391	0	0	-0.1505	0	-0.1321	0	0.1359	0	0	-0.1801	0	0	0	-0.1467	0	0	0	0	0	-0.1592	0	-0.1071	0	-0.1953	0	-0.2814
Alternaria	-0.2182	-0.2338	0	0	-0.1463	-0.1932	0	0	0	0	0	-0.131	-0.109	-0.1044	0	-0.2436	0.1577	0	-0.3178	0	-0.2004	0.2316	-0.2937	0	-0.0901	-0.1766	0	-0.1243	0	0.2302	0	0	-0.2643	0	0	0	-0.2027	0	0	0	0	0	0	-0.1943	-0.1373	0	-0.1626	0	-0.3027
Phoma	-0.1452	-0.156	-0.1474	0	0	-0.1646	0	0	0	0	0	0	0	0	0	-0.2243	0.1311	0	-0.2298	0	-0.2199	0.1243	-0.226	0	0	-0.1436	0	0	0	0	0	0	0	0	0	0	-0.1096	0	0	0	0	0	0	0	0	0	0	0	-0.2051
Pleosporales_Un_1	0	0	-0.1223	0	0	-0.1348	0	0	0	0	0	0	0	0	0	-0.1238	0	0	-0.1484	0	0	0	0	0	0	0	0	0	0	0	0	0	0	0	0	0	0	0	0	0	0	0	0	0	0	0	0	0	0
Phaeosphaeriaceae_Un	0	0	0	0	0	0	0	0	0	0	0	0	0	0	0	0	0	0	0	0	0	0	0	0	0	0	0	0	0	0	0	0	0	0	0	0	0	0	0	0	0	0	-0.1173	0	0	0	0	0	0
Helotiales_Un_1	0	0	0	0	0	0	0	0	0	0	0	0	0	0	0	0	0	0	0	0	0	0	0	0	0	0	0	0	0	-0.1159	0	0	0	0	0	0	0	0	0	0	0	0	0	0	0	0	0	0	0
Wallemia	0	0	0	-0.1339	0	0	-0.1593	0	-0.1383	0	0	0.1204	0	0	0	0	-0.1407	-0.1303	0	-0.1578	0	-0.3007	0	0	0	0	0	0	0	-0.1699	0	0	0	0	0	0	0	0	0	0	0	0.1484	0	0	0	-0.1449	0	-0.1977	0
Cystofilobasidium	0	0	0	0	0	0	0	0	0	0	0	0	0	0	0	0	-0.1179	0	0	0	0	0	0	0	0	0	-0.1037	0	0	-0.119	0	0	0	0	0	0	0	0	0	0	0	0	0	0	0	0	0	0	0
Cryptococcus_1	0	-0.1224	0	0	0	0	0	0	0	0	0	-0.1326	0	0	0	-0.1397	0	0	-0.1814	0	-0.1535	0	-0.1993	0	0	-0.1507	0	0	0	0.1252	0	0	-0.1026	0	0	0	-0.1351	0	0	-0.1378	0	0	0	0	-0.1085	0	-0.1295	0	-0.184
Agaricomycetes_Un_1	0	0	0	0	0	0	0	0	0	0	0	0	0	0	0	0	0	0	0	0	0	0	0	0	0	-0.1156	0	0	0	0	0	0	0	0	0	0	0	0	0	0	0	0	0	0	0	0	0	0	0
Trametes	0	0	0	-0.1182	0	0	0	0	0	0	0	0	0	0	0	0	0	0	0	0	0	0	0	0	0	0	0	0	0	0	0	0	0	0	0	0	0	0	0	0	0	0	0	0	0	0	0	0	0
Basidiomycota_Un_1_1	0	0	0	0	0	-0.1389	0	0	0	0	0	0	0	0	0	0	0	0	0	0	-0.1392	0.1439	0	0	0	-0.1104	0	-0.1099	0	0.1203	0	0	-0.1291	0	0	0	0	0	0	0	0	0	0	0	0	0	0	0	0
Puccinia	0	0	0	0	0	0	0	0	0	0	0	0	0	0	0	0	0.1112	0	0	0	0	0	0	0	0	0	0	0	0	0	0	0	0	0	0	0	0	0	0	0	0	0	0	0	0	0.1237	0	0	-0.1104
Fungi_Un_1_1	0	-0.1157	-0.1478	0	-0.1207	0	0	0	0	0	0	0	-0.117	0	0	-0.1652	0	0	-0.1467	0	0	0	-0.1389	0	0	0	0	0	0	0	0	0	-0.1325	0	0	0	0	0	0	0	0	0	0	0	0	0	-0.1502	0	-0.1807
[truncated: 13 more columns]

[truncated: 13 more sheets: Supp Fig.1a, Supp Fig.1b, Supp Fig.1c, Supp Fig.1d, Supp Fig.2a, Supp Fig.2b, Supp Fig.3, Supp Fig.4a, Supp Fig.4b, Supp Fig.4c, Supp Fig.4d, Supp Fig.4e, Supp. Fig.4f]
